# Supplementary material for: Mercury records from natural archives reveal ecosystem responses to changing atmospheric deposition
Source: Natl Sci Rev. 2024 Nov 19;11(12):nwae417. doi: 10.1093/nsr/nwae417 (PMC11660912; doi:10.1093/nsr/nwae417)
Supplement: nwae417_Supplemental_Files [file nwae417_supplemental_files.zip]

Archive with 4 entries (4 files):
- NSR Natural archive Hg - SI - final.docx
- SI Dataset S1 Natural archive database.xlsx
- SI Dataset S2 Monitoring data.xlsx
- SI Dataset S3 Figure and Table Source Data.xlsx
