# Supplementary material for: Mercury records from natural archives reveal ecosystem responses to changing atmospheric deposition
Source: Natl Sci Rev. 2024 Nov 19;11(12):nwae417. doi: 10.1093/nsr/nwae417 (PMC11660912; doi:10.1093/nsr/nwae417)
Supplement: nwae417_Supplemental_Files [file nwae417_supplemental_files.zip › SI Dataset S1 Natural archive database.xlsx]

## Sheet: Info
SI Dataset S1
Mercury records from natural archives reveal ecosystem responses to changing atmospheric deposition
Qinqin Chen1,2, Qingru Wu1,2, Yuying Cui1,2, Shuxiao Wang1,2*
1 State Key Joint Laboratory of Environmental Simulation and Pollution Control, School of Environment, Tsinghua University, Beijing, 100080, China
2 State Environmental Protection Key Laboratory of Sources and Control of Air Pollution Complex, Beijing, 100084, China
*Correspondence: shxwang@tsinghua.edu.cn

## Sheet: Core info
CoreID	TypeOfArchive	Region	CountryRegion	AuthorYear	CoreName	CoreDescription	Latitude	Longitude	Elevation_masl	Catchment area/Lake Area (lake core only)	PeatType (peat core only)	TotalOrAnthropogenic	DataContent	Corrected	FluxOrConc	PeakDuring18501950?	1980 Anthropogenic Emissions from EDGAR (kg/grid/yr)	1980-2012 any questionable Anthro/natural Emissions*(only based on comparison between literature description and GEOS-chem results)	1980 Sediment accumulation/Model deposition	1980-2012 any core data differ 10-fold from the modeled?	OtherNotes	UsedInGAMAnalysis?	Reference
Beal2015_Mount Logan	Ice core	North America	Canada	Beal2015	Mount Logan		60.5673	-140.405	5340			Total			flux		0.327218		0.0264231	yes		yes	Beal, S. A., Osterberg, E. C., Zdanowicz, C. M. & Fisher, D. A. Ice Core Perspective on Mercury Pollution during the Past 600 Years. Environ. Sci. Technol. 49, 7641-7647 (2015). https://doi.org/10.1021/acs.est.5b01033
Chellman2017_Upper Fremont Glacier	Ice core	North America	USA	Chellman2017	Upper Fremont Glacier	high-melt, midlatitude alpine glacier	43.1	-109.6	4100			Total			concentration		7.26918		1.25497		flux/conc. are significantly higher than other ice core data in the region	no	Chellman, N. et al. Reassessment of the Upper Fremont Glacier Ice-Core Chronologies by Synchronizing of Ice-Core-Water Isotopes to a Nearby Tree-Ring Chronology. Environ. Sci. Technol. 51, 4230-4238 (2017). https://doi.org/10.1021/acs.est.6b06574
Eyrikh2017_Belukha glacier	Ice core	Central Asia	China	Eyrikh2017	Belukha glacier	Siberian Altai	49.8072	86.5786	4062			Total			flux	yes	10.1982		0.135076			yes	Eyrikh, S. et al. A 320 Year Ice-Core Record of Atmospheric Hg Pollution in the Altai, Central Asia. Environ. Sci. Technol. 51, 11597-11606 (2017). https://doi.org/10.1021/acs.est.7b03140
Kang2016_Mt. Geladaindong	Ice core	Central Asia	China	Kang2016	Mt. Geladaindong	Guoqu Glacier, Tibetan Plateau	33.58	91.18	5750			Total			flux	yes	0.481046		no data			yes	Kang, S. et al. Atmospheric Mercury Depositional Chronology Reconstructed from Lake Sediments and Ice Core in the Himalayas and Tibetan Plateau. Environ. Sci. Technol. 50, 2859-2869 (2016). https://doi.org/10.1021/acs.est.5b04172
Li2014_29K	Ice core	Antarctica	Antarctica	Li2014	29K	Near Dome A - snow core	-77.9975	77.1117	3169			Total			concentration		0		no data	yes	snow	no	Li, C. et al. Spatial and temporal variations of total mercury in Antarctic snow along the transect from Zhongshan Station to Dome A. Tellus B: Chemical and Physical Meteorology 66, 25152 (2014). https://doi.org/10.3402/tellusb.v66.25152
Li2014_29L	Ice core	Antarctica	Antarctica	Li2014	29L	Near Dome A - snow core	-79.0992	76.9952	3757			Total			concentration		0		0.025663	yes	snow	no	Li, C. et al. Spatial and temporal variations of total mercury in Antarctic snow along the transect from Zhongshan Station to Dome A. Tellus B: Chemical and Physical Meteorology 66, 25152 (2014). https://doi.org/10.3402/tellusb.v66.25152
Zheng2014_Agassiz	Ice core	North America	Canada	Zheng2014	Agassiz		80.7	-73.1	1670			Total			flux		9.20156e-06		0.00951959	yes		yes	Zheng, J. Archives of total mercury reconstructed with ice and snow from Greenland and the Canadian High Arctic. Sci. Total Environ. 509-510, 133-144 (2015). https://doi.org/10.1016/j.scitotenv.2014.05.078
Zheng2014_Mt. Oxford	Ice core	North America	Canada	Zheng2014	Mt. Oxford		82.2	-72.28	1680			Total			flux		1.13583e-05		0.0181695	yes		yes	Zheng, J. Archives of total mercury reconstructed with ice and snow from Greenland and the Canadian High Arctic. Sci. Total Environ. 509-510, 133-144 (2015). https://doi.org/10.1016/j.scitotenv.2014.05.078
Zheng2014_NEEM-2010-S3	Ice core	Arctic	Greenland	Zheng2014	NEEM-2010-S3		77.45	-51.06	2450			Total			flux		0		0.201449	yes		yes	Zheng, J. Archives of total mercury reconstructed with ice and snow from Greenland and the Canadian High Arctic. Sci. Total Environ. 509-510, 133-144 (2015). https://doi.org/10.1016/j.scitotenv.2014.05.078
Beal2014_Yanacocha	Lake core	Latin America	Peru	Beal2014	Yanacocha	tarn lake, Inflows are surface runoff from the catchment, and a single outflow on the west side of the lake is active only during the wet season. Small-scale and artisanal gold mining is prevalent in the Amazon basin ~120 km away	-13.945	-70.875	4910	3		Total			flux	yes	262.396	likely underestimated	0.197085			no	Beal, S. A. et al. Natural and anthropogenic variations in atmospheric mercury deposition during the Holocene near Quelccaya Ice Cap, Peru. Global Biogeochemical Cycles 28, 437-450 (2014). https://doi.org/10.1002/2013GB004780
Bindler2001_Lake53	Lake core	Arctic	Greenland	Bindler2001	Lake53	Greenland	66.494	-53.53	50	10.5263		Total			flux		0.186165		0.820071			yes	Bindler, R., Renberg, I., Appleby, P. G., Anderson, N. J. & Rose, N. L. Mercury Accumulation Rates and Spatial Patterns in Lake Sediments from West Greenland: A Coast to Ice Margin Transect. Environ. Sci. Technol. 35, 1736-1741 (2001). https://doi.org/10.1021/es0002868
Bindler2001_Lake70	Lake core	Arctic	Greenland	Bindler2001	Lake70	Greenland	66.954	-51.583	235	1		Total			flux		0.186165		1.16202			yes	Bindler, R., Renberg, I., Appleby, P. G., Anderson, N. J. & Rose, N. L. Mercury Accumulation Rates and Spatial Patterns in Lake Sediments from West Greenland: A Coast to Ice Margin Transect. Environ. Sci. Technol. 35, 1736-1741 (2001). https://doi.org/10.1021/es0002868
Bindler2001_Nunatak	Lake core	Arctic	Greenland	Bindler2001	Nunatak	Greenland	66.965	-49.802	470	2		Total			flux		0.000521216		1.76826			yes	Bindler, R., Renberg, I., Appleby, P. G., Anderson, N. J. & Rose, N. L. Mercury Accumulation Rates and Spatial Patterns in Lake Sediments from West Greenland: A Coast to Ice Margin Transect. Environ. Sci. Technol. 35, 1736-1741 (2001). https://doi.org/10.1021/es0002868
Conaway2012_LakeTanganyika	Lake core	Africa	Tanzania	Conaway2012	LakeTanganyika	second largest fresh lake in Africa	-6.5525	29.9747	767	7.02128		Total	solely atmospheric deposition		flux		11.1405	likely underestimated	0.255947		second largest fresh lake in Africa	no	Conaway, C. H., Swarzenski, P. W. & Cohen, A. S. Recent paleorecords document rising mercury contamination in Lake Tanganyika. Appl. Geochem. 27, 352-359 (2012). https://doi.org/10.1016/j.apgeochem.2011.11.005
Corella2021_Marbore	Lake core	Europe	Spain	Corella2021	Marbore	Alpine Lake	42.6833	0.0333333	2612	9.58042		Total	solely atmospheric deposition		flux		1361.09		2.58249			yes	Corella, J. P. et al. Recent and historical pollution legacy in high altitude Lake Marboré (Central Pyrenees): A record of mining and smelting since pre-Roman times in the Iberian Peninsula. Sci. Total Environ. 751, 141557 (2021). https://doi.org/10.1016/j.scitotenv.2020.141557
Daga2016_LakeFutalaufquen	Lake core	Latin America	Argentina	Daga2016	LakeFutalaufquen	An oligotrophic system	-42.8167	-71.7167	518	65		Total			flux		11.0592		0.916336			yes	Daga, R. et al. Historical records of mercury in southern latitudes over 1600years: Lake Futalaufquen, Northern Patagonia. Sci. Total Environ. 553, 541-550 (2016). https://doi.org/10.1016/j.scitotenv.2016.02.114
Engels2018_Sampaloc	Lake core	Southeast Asia	Philippines	Engels2018	Sampaloc	crater lake, in the city	14.0789	121.33	108	16		Total			flux		1600.33		1.93602			yes	Engels, S. et al. Historical atmospheric pollution trends in Southeast Asia inferred from lake sediment records. Environ. Pollut. 235, 907-917 (2018).
Engels2018_Yambo	Lake core	Southeast Asia	Philippines	Engels2018	Yambo	crater lake, densely forested catchment	14.1192	121.366	207	8.061		Total		sediment focusing corrected	flux		1600.33		8.13361			yes	Engels, S. et al. Historical atmospheric pollution trends in Southeast Asia inferred from lake sediment records. Environ. Pollut. 235, 907-917 (2018).
Engstrom2007_August	Lake core	North America	USA	Engstrom2007	August	0 urban area, 0 agriculture area, mostly covered by forest	47.763	-91.606	468	12.3289		Total			flux		476.915		3.07455			yes	Engstrom, D. R., Balogh, S. J. & Swain, E. B. History of mercury inputs to Minnesota lakes: Influences of watershed disturbance and localized atmospheric deposition. Limnol. Oceanogr. 52, 2467-2483 (2007). https://doi.org/10.4319/lo.2007.52.6.2467
Engstrom2007_Bean	Lake core	North America	USA	Engstrom2007	Bean	0 urban area, 0 agriculture area, mostly covered by forest	47.309	-91.3	382	5.33333		Total			flux		476.915		2.06087			yes	Engstrom, D. R., Balogh, S. J. & Swain, E. B. History of mercury inputs to Minnesota lakes: Influences of watershed disturbance and localized atmospheric deposition. Limnol. Oceanogr. 52, 2467-2483 (2007). https://doi.org/10.4319/lo.2007.52.6.2467
Engstrom2007_Bear	Lake core	North America	USA	Engstrom2007	Bear	0 urban area, 0 agriculture area, mostly covered by forest	47.284	-91.344	383	3.33333		Total			flux		476.915		1.2385			yes	Engstrom, D. R., Balogh, S. J. & Swain, E. B. History of mercury inputs to Minnesota lakes: Influences of watershed disturbance and localized atmospheric deposition. Limnol. Oceanogr. 52, 2467-2483 (2007). https://doi.org/10.4319/lo.2007.52.6.2467
Engstrom2007_Dyers	Lake core	North America	USA	Engstrom2007	Dyers	have no input and output, 0 urban area, 0 agriculture area, mostly covered by forest	47.527	-90.98	377	30.5		Total			flux		206.751		8.09097			yes	Engstrom, D. R., Balogh, S. J. & Swain, E. B. History of mercury inputs to Minnesota lakes: Influences of watershed disturbance and localized atmospheric deposition. Limnol. Oceanogr. 52, 2467-2483 (2007). https://doi.org/10.4319/lo.2007.52.6.2467
Engstrom2007_LittleTrout	Lake core	North America	USA	Engstrom2007	LittleTrout	0 urban area, 0 agriculture area, mostly covered by forest	48.395	-92.527	349	1.2963		Total			flux		476.915		1.24886			yes	Engstrom, D. R., Balogh, S. J. & Swain, E. B. History of mercury inputs to Minnesota lakes: Influences of watershed disturbance and localized atmospheric deposition. Limnol. Oceanogr. 52, 2467-2483 (2007). https://doi.org/10.4319/lo.2007.52.6.2467
Engstrom2007_Locator	Lake core	North America	USA	Engstrom2007	Locator	0 urban area, 0 agriculture area, mostly covered by forest	48.541	-93.006	352	27.5741		Total			flux		476.915		1.11815			yes	Engstrom, D. R., Balogh, S. J. & Swain, E. B. History of mercury inputs to Minnesota lakes: Influences of watershed disturbance and localized atmospheric deposition. Limnol. Oceanogr. 52, 2467-2483 (2007). https://doi.org/10.4319/lo.2007.52.6.2467
Engstrom2007_Loiten	Lake core	North America	USA	Engstrom2007	Loiten	0 urban area, 0 agriculture area, mostly covered by forest	48.527	-92.927	363	6.20513		Total			flux		476.915		1.10053			yes	Engstrom, D. R., Balogh, S. J. & Swain, E. B. History of mercury inputs to Minnesota lakes: Influences of watershed disturbance and localized atmospheric deposition. Limnol. Oceanogr. 52, 2467-2483 (2007). https://doi.org/10.4319/lo.2007.52.6.2467
Engstrom2007_Ninemile	Lake core	North America	USA	Engstrom2007	Ninemile	0 urban area, 0 agriculture area, mostly covered by forest	47.576	-91.081	494	1.74167		Total			flux		206.751		5.23862			yes	Engstrom, D. R., Balogh, S. J. & Swain, E. B. History of mercury inputs to Minnesota lakes: Influences of watershed disturbance and localized atmospheric deposition. Limnol. Oceanogr. 52, 2467-2483 (2007). https://doi.org/10.4319/lo.2007.52.6.2467
Engstrom2007_Nipisiquit	Lake core	North America	USA	Engstrom2007	Nipisiquit	0 urban area, 0 agriculture area, mostly covered by forest	47.355	-91.249	390	12.4167		Total			flux		206.751		3.29697			yes	Engstrom, D. R., Balogh, S. J. & Swain, E. B. History of mercury inputs to Minnesota lakes: Influences of watershed disturbance and localized atmospheric deposition. Limnol. Oceanogr. 52, 2467-2483 (2007). https://doi.org/10.4319/lo.2007.52.6.2467
Engstrom2007_Shoepack	Lake core	North America	USA	Engstrom2007	Shoepack	0 urban area, 0 agriculture area, mostly covered by forest	48.497	-92.888	366	11.4065		Total			flux		476.915		2.71295			yes	Engstrom, D. R., Balogh, S. J. & Swain, E. B. History of mercury inputs to Minnesota lakes: Influences of watershed disturbance and localized atmospheric deposition. Limnol. Oceanogr. 52, 2467-2483 (2007). https://doi.org/10.4319/lo.2007.52.6.2467
Engstrom2007_Tettegouche	Lake core	North America	USA	Engstrom2007	Tettegouche	0 urban area, 0 agriculture area, mostly covered by forest	47.344	-91.27	399	3.81481		Total			flux		476.915		2.78217			yes	Engstrom, D. R., Balogh, S. J. & Swain, E. B. History of mercury inputs to Minnesota lakes: Influences of watershed disturbance and localized atmospheric deposition. Limnol. Oceanogr. 52, 2467-2483 (2007). https://doi.org/10.4319/lo.2007.52.6.2467
Engstrom2007_Tooth	Lake core	North America	USA	Engstrom2007	Tooth	0 urban area, 0 agriculture area, mostly covered by forest	48.398	-92.643	381	6.29167		Total			flux		476.915		1.73499			yes	Engstrom, D. R., Balogh, S. J. & Swain, E. B. History of mercury inputs to Minnesota lakes: Influences of watershed disturbance and localized atmospheric deposition. Limnol. Oceanogr. 52, 2467-2483 (2007). https://doi.org/10.4319/lo.2007.52.6.2467
Engstrom2007_Wilson	Lake core	North America	USA	Engstrom2007	Wilson	0 urban area, 0 agriculture area, mostly covered by forest	47.674	-91.076	514	2.79767		Total			flux		206.751		4.54487			yes	Engstrom, D. R., Balogh, S. J. & Swain, E. B. History of mercury inputs to Minnesota lakes: Influences of watershed disturbance and localized atmospheric deposition. Limnol. Oceanogr. 52, 2467-2483 (2007). https://doi.org/10.4319/lo.2007.52.6.2467
Engstrom2007_Wolf	Lake core	North America	USA	Engstrom2007	Wolf	0 urban area, 0 agriculture area, mostly covered by forest	47.377	-91.193	391	5.23077		Total			flux		206.751		3.71617			yes	Engstrom, D. R., Balogh, S. J. & Swain, E. B. History of mercury inputs to Minnesota lakes: Influences of watershed disturbance and localized atmospheric deposition. Limnol. Oceanogr. 52, 2467-2483 (2007). https://doi.org/10.4319/lo.2007.52.6.2467
Evenset2007_Ellasjoen	Lake core	Arctic	Norway	Evenset2007	Ellasjoen		74.5	19	13	8.47222		Total			concentration	yes	0.000781528		15.5886	yes	affected by biological (bird) transport of Hg	no	Evenset, A. et al. Historical trends in persistent organic pollutants and metals recorded in sediment from Lake Ellasjøen, Bjørnøya, Norwegian Arctic. Environ. Pollut. 146, 196-205 (2007). https://doi.org/10.1016/j.envpol.2006.04.038
Fitzgerald2005_Efficient	Lake core	North America	USA	Fitzgerald2005	Efficient	Alaska long-term ecological research (LTER) site	68.035	-149.037	1562	4.5		Total			flux		4.4457		0.953875		affected by unaccounted fluxes from sources like polar sunrise depletion events or reactive gaseous Hg dry dposition, and likely groundwater inflow	yes	Fitzgerald, W. F. et al. Modern and Historic Atmospheric Mercury Fluxes in Northern Alaska:â€‰ Global Sources and Arctic Depletion. Environ. Sci. Technol. 39, 557-568 (2005). https://doi.org/10.1021/es049128x
Fitzgerald2005_Forgetful	Lake core	North America	USA	Fitzgerald2005	Forgetful	Alaska long-term ecological research (LTER) site	68.0483	-150.117	1360	2.3		Total			flux		4.4457		0.650023		affected by unaccounted fluxes from sources like polar sunrise depletion events or reactive gaseous Hg dry dposition	yes	Fitzgerald, W. F. et al. Modern and Historic Atmospheric Mercury Fluxes in Northern Alaska:â€‰ Global Sources and Arctic Depletion. Environ. Sci. Technol. 39, 557-568 (2005). https://doi.org/10.1021/es049128x
Fitzgerald2005_Perfect	Lake core	North America	USA	Fitzgerald2005	Perfect	Alaska long-term ecological research (LTER) site	68.1483	-149.11	1815	1.2		Total			flux		4.4457		0.996249		affected by unaccounted fluxes from sources like polar sunrise depletion events or reactive gaseous Hg dry dposition	yes	Fitzgerald, W. F. et al. Modern and Historic Atmospheric Mercury Fluxes in Northern Alaska:â€‰ Global Sources and Arctic Depletion. Environ. Sci. Technol. 39, 557-568 (2005). https://doi.org/10.1021/es049128x
Fitzgerald2005_Relaxing	Lake core	North America	USA	Fitzgerald2005	Relaxing	Alaska long-term ecological research (LTER) site	68.0733	-150.038	1375	2.9		Total			flux		4.4457		1.483		affected by unaccounted fluxes from sources like polar sunrise depletion events or reactive gaseous Hg dry dposition	yes	Fitzgerald, W. F. et al. Modern and Historic Atmospheric Mercury Fluxes in Northern Alaska:â€‰ Global Sources and Arctic Depletion. Environ. Sci. Technol. 39, 557-568 (2005). https://doi.org/10.1021/es049128x
Fitzgerald2005_Surprise	Lake core	North America	USA	Fitzgerald2005	Surprise	Alaska long-term ecological research (LTER) site	68.045	-149.15	1344	3		Total			flux		4.4457		1.69763		affected by unaccounted fluxes from sources like polar sunrise depletion events or reactive gaseous Hg dry dposition	yes	Fitzgerald, W. F. et al. Modern and Historic Atmospheric Mercury Fluxes in Northern Alaska:â€‰ Global Sources and Arctic Depletion. Environ. Sci. Technol. 39, 557-568 (2005). https://doi.org/10.1021/es049128x
Fong2019_MacRitchieReservoir	Lake core	Southeast Asia	Singapore	Fong2019	MacRitchieReservoir	natural reserve	1.34417	103.834	42	10		Total			flux		1063.04		49.1911	yes	urban reservoir	no	Fong, L., Leng, M. & Taylor, D. A century of anthropogenic environmental change in tropical Asia: multi-proxy palaeolimnological evidence from Singapore’s Central Catchment. The Holocene 30 (2019).
Guedron2019_Lake Chungara	Lake core	Latin America	Chile	Guedron2019	Lake Chungara	maar lake, western central Andes	-18.25	-69.15	4520	12.1333		Total			flux	Yes	630.749		0.689553			yes	Guédron, S. et al. Late Holocene volcanic and anthropogenic mercury deposition in the western Central Andes (Lake Chungará, Chile). Sci. Total Environ. 662, 903-914 (2019). https://doi.org/10.1016/j.scitotenv.2019.01.294
Guevara2010_LakeMoreno	Lake core	Latin America	Argentina	Guevara2010	LakeMoreno		-41.8333	-71.55	758	3.89672		Total			flux	yes	11.0592	likely underestimated	1.30613		disruption from volcanic event and forest fire	no	Ribeiro Guevara, S., Meili, M., Rizzo, A., Daga, R. & Arribére, M. Sediment records of highly variable mercury inputs to mountain lakes in Patagonia during the past millennium. Atmos. Chem. Phys. 10, 3443-3453 (2010). https://doi.org/10.5194/acp-10-3443-2010
Guevara2010_LakeToncek	Lake core	Latin America	Argentina	Guevara2010	LakeToncek		-41.2	-71.4833	1750	83		Total			flux	yes	11.0592		0.958261			yes	Ribeiro Guevara, S., Meili, M., Rizzo, A., Daga, R. & Arribére, M. Sediment records of highly variable mercury inputs to mountain lakes in Patagonia during the past millennium. Atmos. Chem. Phys. 10, 3443-3453 (2010). https://doi.org/10.5194/acp-10-3443-2010
Hermanson1993_Imitavik	Lake core	Arctic	Canada	Hermanson1993	Imitavik	near local community	56.1884	-78.8788	5	12.4113		Total		sediment focusing corrected	flux		0.00756269		1.12907		remote lakes with unknown reasons caused high differences	no	Hermanson, M. H. Historical Accumulation of Atmospherically Derived Pollutant Trace Metals in the Arctic as Measured in Dated Sediment Cores. Water Science and Technology 28, 33-41 (1993). https://doi.org/10.2166/wst.1993.0601
Huang2020_Gokyo	Lake core	Central Asia	Nepal	Huang2020	Gokyo		27.951	86.6902	4750	19		Total			flux	yes	35.646		2.51439			yes	Huang, J. et al. Decoupling Natural and Anthropogenic Mercury and Lead Transport from South Asia to the Himalayas. Environ. Sci. Technol. 54, 5429-5436 (2020). https://doi.org/10.1021/acs.est.0c00429
Kamman2002_DudleyPond	Lake core	North America	USA	Kamman2002	DudleyPond		43.125	-71.8417	307	55.6529		Total			flux		179.085		2.48611			yes	Kamman, N. C. & Engstrom, D. R. Historical and present fluxes of mercury to Vermont and New Hampshire lakes inferred from 210Pb dated sediment cores. Atmos. Environ. 36, 1599-1609 (2002). https://doi.org/10.1016/S1352-2310(02)00091-2
Kamman2002_GilmanPond	Lake core	North America	USA	Kamman2002	GilmanPond		43.5083	-71.2	231	19.6462		Total			flux		320.032		1.63412			yes	Kamman, N. C. & Engstrom, D. R. Historical and present fluxes of mercury to Vermont and New Hampshire lakes inferred from 210Pb dated sediment cores. Atmos. Environ. 36, 1599-1609 (2002). https://doi.org/10.1016/S1352-2310(02)00091-2
Kamman2002_HighPond	Lake core	North America	USA	Kamman2002	HighPond		43.7528	-73.1539	325	8.64198		Total			flux		179.085		2.05543			yes	Kamman, N. C. & Engstrom, D. R. Historical and present fluxes of mercury to Vermont and New Hampshire lakes inferred from 210Pb dated sediment cores. Atmos. Environ. 36, 1599-1609 (2002). https://doi.org/10.1016/S1352-2310(02)00091-2
Kamman2002_IntervalePond	Lake core	North America	USA	Kamman2002	IntervalePond		43.7917	-71.525	184	26.7931		Total			flux		179.085		1.68916			yes	Kamman, N. C. & Engstrom, D. R. Historical and present fluxes of mercury to Vermont and New Hampshire lakes inferred from 210Pb dated sediment cores. Atmos. Environ. 36, 1599-1609 (2002). https://doi.org/10.1016/S1352-2310(02)00091-2
Kamman2002_McConnellPond	Lake core	North America	USA	Kamman2002	McConnellPond		44.8178	-71.8017	389	41.6307		Total			flux		179.085		4.31624			yes	Kamman, N. C. & Engstrom, D. R. Historical and present fluxes of mercury to Vermont and New Hampshire lakes inferred from 210Pb dated sediment cores. Atmos. Environ. 36, 1599-1609 (2002). https://doi.org/10.1016/S1352-2310(02)00091-2
Kamman2002_SessionsPond	Lake core	North America	USA	Kamman2002	SessionsPond		44.7056	-71.1972	431	14.5915		Total			flux	yes	320.032		2.46879			yes	Kamman, N. C. & Engstrom, D. R. Historical and present fluxes of mercury to Vermont and New Hampshire lakes inferred from 210Pb dated sediment cores. Atmos. Environ. 36, 1599-1609 (2002). https://doi.org/10.1016/S1352-2310(02)00091-2
Kamman2002_SpringLake	Lake core	North America	USA	Kamman2002	SpringLake		43.495	-72.92	453	4.16854		Total			flux		179.085		2.03984			yes	Kamman, N. C. & Engstrom, D. R. Historical and present fluxes of mercury to Vermont and New Hampshire lakes inferred from 210Pb dated sediment cores. Atmos. Environ. 36, 1599-1609 (2002). https://doi.org/10.1016/S1352-2310(02)00091-2
Kamman2002_WallingfordPond	Lake core	North America	USA	Kamman2002	WallingfordPond		43.3947	-72.9089	814	16.9006		Total			flux		179.085		3.20549			yes	Kamman, N. C. & Engstrom, D. R. Historical and present fluxes of mercury to Vermont and New Hampshire lakes inferred from 210Pb dated sediment cores. Atmos. Environ. 36, 1599-1609 (2002). https://doi.org/10.1016/S1352-2310(02)00091-2
Kamman2002_WheelerPond	Lake core	North America	USA	Kamman2002	WheelerPond		44.7083	-71.6414	313	63.0375		Total			flux		179.085		4.00615			yes	Kamman, N. C. & Engstrom, D. R. Historical and present fluxes of mercury to Vermont and New Hampshire lakes inferred from 210Pb dated sediment cores. Atmos. Environ. 36, 1599-1609 (2002). https://doi.org/10.1016/S1352-2310(02)00091-2
Kamman2002_WillardPond	Lake core	North America	USA	Kamman2002	WillardPond		43.025	-72.025	445	10.653		Total			flux		179.085		1.4314			yes	Kamman, N. C. & Engstrom, D. R. Historical and present fluxes of mercury to Vermont and New Hampshire lakes inferred from 210Pb dated sediment cores. Atmos. Environ. 36, 1599-1609 (2002). https://doi.org/10.1016/S1352-2310(02)00091-2
Kang2016_BanggongCo	Lake core	Central Asia	China	Kang2016	BanggongCo		33.52	79.8183	4240	18.6		Total			flux		0.367029		0.306861		remote lakes with unknown reasons caused high differences	yes	Kang, S. et al. Atmospheric Mercury Depositional Chronology Reconstructed from Lake Sediments and Ice Core in the Himalayas and Tibetan Plateau. Environ. Sci. Technol. 50, 2859-2869 (2016). https://doi.org/10.1021/acs.est.5b04172
Kang2016_Gosainkunda	Lake core	Central Asia	Nepal	Kang2016	Gosainkunda		28.0953	85.6503	4390	2		Total			flux		129.29		1.72366			yes	Kang, S. et al. Atmospheric Mercury Depositional Chronology Reconstructed from Lake Sediments and Ice Core in the Himalayas and Tibetan Plateau. Environ. Sci. Technol. 50, 2859-2869 (2016). https://doi.org/10.1021/acs.est.5b04172
Kang2016_LinggeCo	Lake core	Central Asia	China	Kang2016	LinggeCo		33.8308	88.6025	5051	14.8352		Total			flux		0.171389		1.34583			yes	Kang, S. et al. Atmospheric Mercury Depositional Chronology Reconstructed from Lake Sediments and Ice Core in the Himalayas and Tibetan Plateau. Environ. Sci. Technol. 50, 2859-2869 (2016). https://doi.org/10.1021/acs.est.5b04172
Kang2016_NamCo	Lake core	Central Asia	China	Kang2016	NamCo		30.8211	90.8131	4710	7.8		Total			flux	yes	10.1245		2.32495			yes	Kang, S. et al. Atmospheric Mercury Depositional Chronology Reconstructed from Lake Sediments and Ice Core in the Himalayas and Tibetan Plateau. Environ. Sci. Technol. 50, 2859-2869 (2016). https://doi.org/10.1021/acs.est.5b04172
Kang2016_QiangyongCo	Lake core	Central Asia	China	Kang2016	QiangyongCo		28.8901	90.226	4866	25		Total			flux		12.1012		0.826865			yes	Kang, S. et al. Atmospheric Mercury Depositional Chronology Reconstructed from Lake Sediments and Ice Core in the Himalayas and Tibetan Plateau. Environ. Sci. Technol. 50, 2859-2869 (2016). https://doi.org/10.1021/acs.est.5b04172
Kang2016_Tanglha	Lake core	Central Asia	China	Kang2016	Tanglha		32.9035	91.9527	5152	25.92		Total			flux		2.34844		3.05325			yes	Kang, S. et al. Atmospheric Mercury Depositional Chronology Reconstructed from Lake Sediments and Ice Core in the Himalayas and Tibetan Plateau. Environ. Sci. Technol. 50, 2859-2869 (2016). https://doi.org/10.1021/acs.est.5b04172
Lamborg2002_Beaverskin	Lake core	North America	Canada	Lamborg2002	Beaverskin		44.3133	-66.3333	100	1.38		Total		sediment focusing corrected	flux		170.763		0.635636			yes	Lamborg, C. H. et al. Modern and historic atmospheric mercury fluxes in both hemispheres: Global and regional mercury cycling implications. Global Biogeochemical Cycles 16, 51-51-51-11 (2002). https://doi.org/10.1029/2001GB001847
Lamborg2002_BigDamEast	Lake core	North America	Canada	Lamborg2002	BigDamEast	shallow/headwater/simple catchment	44.455	-66.2667	100	3.37		Total		sediment focusing corrected	flux		170.763		1.86097			yes	Lamborg, C. H. et al. Modern and historic atmospheric mercury fluxes in both hemispheres: Global and regional mercury cycling implications. Global Biogeochemical Cycles 16, 51-51-51-11 (2002). https://doi.org/10.1029/2001GB001847
Lamborg2002_Hochstetter	Lake core	Oceania	New Zealand	Lamborg2002	Hochstetter		-42.4467	171.67	230	1.69		Total		sediment focusing corrected	flux	yes	22.8252		1.75451			yes	Lamborg, C. H. et al. Modern and historic atmospheric mercury fluxes in both hemispheres: Global and regional mercury cycling implications. Global Biogeochemical Cycles 16, 51-51-51-11 (2002). https://doi.org/10.1029/2001GB001847
Lamborg2002_Kangaroo	Lake core	Oceania	New Zealand	Lamborg2002	Kangaroo		-42.615	171.552	100	4.5		Total		sediment focusing corrected	flux		22.8252		0.45948			yes	Lamborg, C. H. et al. Modern and historic atmospheric mercury fluxes in both hemispheres: Global and regional mercury cycling implications. Global Biogeochemical Cycles 16, 51-51-51-11 (2002). https://doi.org/10.1029/2001GB001847
Lamborg2002_Sarah	Lake core	Oceania	New Zealand	Lamborg2002	Sarah		-43.0417	171.772	560	6.25		Total		sediment focusing corrected	flux		64.0282		0.920395			yes	Lamborg, C. H. et al. Modern and historic atmospheric mercury fluxes in both hemispheres: Global and regional mercury cycling implications. Global Biogeochemical Cycles 16, 51-51-51-11 (2002). https://doi.org/10.1029/2001GB001847
Lamborg2002_UpperSilver	Lake core	North America	Canada	Lamborg2002	UpperSilver		44.2883	-66.2483	120	2.75		Total		sediment focusing corrected	flux		10.7188		0.847919			yes	Lamborg, C. H. et al. Modern and historic atmospheric mercury fluxes in both hemispheres: Global and regional mercury cycling implications. Global Biogeochemical Cycles 16, 51-51-51-11 (2002). https://doi.org/10.1029/2001GB001847
Landers1995_Schrader	Lake core	North America	USA	Landers1995	Schrader	arctic lake	69.3667	-145	962	3.80952		Total		sediment focusing corrected	flux		0.22529		0.788745			yes	Landers, D. H. et al. Mercury in vegetation and lake sediments from the U. S. arctic. Water, Air, and Soil Pollution 80, 591-601 (1995). https://doi.org/10.1007/BF01189711
Landers1995_Wonder	Lake core	North America	USA	Landers1995	Wonder	subarctic lake	63.4667	-150.867	604	10		Total		sediment focusing corrected	flux		29.0878		0.147407		remote lakes with unknown reasons caused high differences	yes	Landers, D. H. et al. Mercury in vegetation and lake sediments from the U. S. arctic. Water, Air, and Soil Pollution 80, 591-601 (1995). https://doi.org/10.1007/BF01189711
Lent1996_DevilsLake	Lake core	North America	USA	Lent1996	DevilsLake	Creel Bay is a shallow, narrow embayment that does not receive direct tributary inflow. The potential sediment sources, therefore, are limited to eolian transport and nonchannelized overland flow,	48.0546	-99.0083	434	23.6915		Total			flux	yes	837.972		3.11585			yes	Lent, R. M. & Alexander, C. R. Mercury accumulation in Devils Lake, North Dakota — Effects of environmental variation in closed-basin lakes on mercury chrologies. Water, Air, and Soil Pollution 98, 275-296 (1997). https://doi.org/10.1007/BF02047039
Lockhart1993_Hawk	Lake core	North America	Canada	Lockhart1993	Hawk		63.6333	-90.6667	29	12.3		Total			flux		0.152581		0.633826			yes	Lockhart, W. L. et al. Polycyclic Aromatic Hydrocarbons and Mercury in Sediments from Two Isolated Lakes in Central and Northern Canada. Water Science and Technology 28, 43-52 (1993). https://doi.org/10.2166/wst.1993.0602
Lockhart1993_Lake375	Lake core	North America	Canada	Lockhart1993	Lake375		49.75	-93.75	385	12.2		Total			flux		7.48956		1.44975			yes	Lockhart, W. L. et al. Polycyclic Aromatic Hydrocarbons and Mercury in Sediments from Two Isolated Lakes in Central and Northern Canada. Water Science and Technology 28, 43-52 (1993). https://doi.org/10.2166/wst.1993.0602
Lockhart1995_Amituk	Lake core	North America	Canada	Lockhart1995	Amituk		54.1925	-72.4002	415	44		Total		sediment focusing corrected	concentration	yes	10.7265		2.56089			yes	Lockhart, W. L. et al. Current and historical inputs of mercury to high-latitude lakes in Canada and to Hudson Bay. Water, Air, and Soil Pollution 80, 603-610 (1995). https://doi.org/10.1007/BF01189712
Lockhart1995_Kusawa	Lake core	North America	Canada	Lockhart1995	Kusawa		60.4395	-136.255	739	28.7		Total		sediment focusing corrected	concentration		36.5745		0.99623			yes	Lockhart, W. L. et al. Current and historical inputs of mercury to high-latitude lakes in Canada and to Hudson Bay. Water, Air, and Soil Pollution 80, 603-610 (1995). https://doi.org/10.1007/BF01189712
Lockhart1995_LacBalot	Lake core	North America	Canada	Lockhart1995	LacBalot		66.9075	-126.291	255	4.5		Total		sediment focusing corrected	concentration		0.455315		0.437909			yes	Lockhart, W. L. et al. Current and historical inputs of mercury to high-latitude lakes in Canada and to Hudson Bay. Water, Air, and Soil Pollution 80, 603-610 (1995). https://doi.org/10.1007/BF01189712
Lockhart1998_GreatBear	Lake core	North America	Canada	Lockhart1998	GreatBear		65.0833	-120.783	156	3.7		Total		sediment focusing corrected	concentration		0.0368994		1.60341			yes	Lockhart, W. L. et al. Fluxes of mercury to lake sediments in central and northern Canada inferred from dated sediment cores. Biogeochemistry 40, 163-173 (1998). https://doi.org/10.1023/A:1005923123637
Lockhart1998_Lindeman	Lake core	North America	Canada	Lockhart1998	Lindeman		59.7833	-135.05	746	5.33333		Total		sediment focusing corrected	concentration		10.01		5.55347			yes	Lockhart, W. L. et al. Fluxes of mercury to lake sediments in central and northern Canada inferred from dated sediment cores. Biogeochemistry 40, 163-173 (1998). https://doi.org/10.1023/A:1005923123637
Lockhart1998_LittleAtlin	Lake core	North America	Canada	Lockhart1998	LittleAtlin		60.25	-133.95	645	2.63158		Total		sediment focusing corrected	concentration		10.01		7.7802	yes		no	Lockhart, W. L. et al. Fluxes of mercury to lake sediments in central and northern Canada inferred from dated sediment cores. Biogeochemistry 40, 163-173 (1998). https://doi.org/10.1023/A:1005923123637
Lockhart1998_SteTherese	Lake core	North America	Canada	Lockhart1998	SteTherese		64.5833	-121.333	219	147		Total		sediment focusing corrected	concentration		7.10616		9.97836	yes	large CA/LA likely leading to high terrestrial input	no	Lockhart, W. L. et al. Fluxes of mercury to lake sediments in central and northern Canada inferred from dated sediment cores. Biogeochemistry 40, 163-173 (1998). https://doi.org/10.1023/A:1005923123637
Lockhart1998_Yaya	Lake core	North America	Canada	Lockhart1998	Yaya		69.2	-134.633	8	1.3278		Total		sediment focusing corrected	concentration		0.0306357		7.27745			yes	Lockhart, W. L. et al. Fluxes of mercury to lake sediments in central and northern Canada inferred from dated sediment cores. Biogeochemistry 40, 163-173 (1998). https://doi.org/10.1023/A:1005923123637
Lorey1999_LittleEchoPond	Lake core	North America	USA	Lorey1999	LittleEchoPond	a single seepage lake, Little Echo Pond, with no surface inlet or outlet. Little Echo Pond is a bog seepage lake with a watershed area approximately equal to the lake surface area (12). It is presumed thatHginputs to this site would be almost entirely derived from direct inputs of atmospheric deposition	44.3088	-74.3555	483	1		Total			flux	yes	422.601		0.287026			yes	Lorey, P. & Driscoll, C. T. Historical Trends of Mercury Deposition in Adirondack Lakes. Environ. Sci. Technol. 33, 718-722 (1999). https://doi.org/10.1021/es9800277
Norton1997_SargentMountainPond	Lake core	North America	USA	Norton1997	SargentMountainPond		44.3345	-68.2697	5	5		Total			flux		170.763		13.5674	yes		no	Norton, S. A., Evans, G. C. & Kahl, J. S. Comparison of Hg and Pb Fluxes to Hummocks and Hollows of Ombrotrophic Big Heath Bog and to Nearby Sargent Mt. Pond, Maine, USA. Water, Air, and Soil Pollution 100, 271-286 (1997). https://doi.org/10.1023/A:1018380610893
Pompeani2018_CupperFallsLake	Lake core	North America	USA	Pompeani2018	CupperFallsLake	has no perennial inflow or outflow; catchments that were logged multiple times over the last ∼150 years	47.417	-88.192	392	1		Total		sediment focusing corrected	flux		34.6449		5.04582			yes	Pompeani, D. P., Abbott, M. B., Steinman, B. A. & Bain, D. J. Lake Sediments Record Prehistoric Lead Pollution Related to Early Copper Production in North America. Environ. Sci. Technol. 47, 5545-5552 (2013). https://doi.org/10.1021/es304499c
Roberts2019_BigDamEast	Lake core	North America	Canada	Roberts2019	BigDamEast		44.4531	-65.2708	115	4.4		Total		sediment focusing corrected	flux		10.7188		0.710646			yes	Roberts, S. et al. Mercury and metal(loid) deposition to remote Nova Scotia lakes from both local and distant sources. Sci. Total Environ. 675, 192-202 (2019). https://doi.org/10.1016/j.scitotenv.2019.04.167
Roberts2019_Cobrielle	Lake core	North America	Canada	Roberts2019	Cobrielle	kejimkujik National Park	44.3029	-65.3532	117	8.46		Total		sediment focusing corrected	flux	yes	10.7188		0.41627			yes	Roberts, S. et al. Mercury and metal(loid) deposition to remote Nova Scotia lakes from both local and distant sources. Sci. Total Environ. 675, 192-202 (2019). https://doi.org/10.1016/j.scitotenv.2019.04.167
Roberts2019_Hilchemakaar	Lake core	North America	Canada	Roberts2019	Hilchemakaar	kejimkujik National Park	44.3156	-65.2373	109	3.98		Total		sediment focusing corrected	flux		10.7188		1.00797			yes	Roberts, S. et al. Mercury and metal(loid) deposition to remote Nova Scotia lakes from both local and distant sources. Sci. Total Environ. 675, 192-202 (2019). https://doi.org/10.1016/j.scitotenv.2019.04.167
Roberts2019_Peskowesk	Lake core	North America	Canada	Roberts2019	Peskowesk	kejimkujik National Park	44.3029	-65.2776	111	11.53		Total		sediment focusing corrected	flux		10.7188		0.783944			yes	Roberts, S. et al. Mercury and metal(loid) deposition to remote Nova Scotia lakes from both local and distant sources. Sci. Total Environ. 675, 192-202 (2019). https://doi.org/10.1016/j.scitotenv.2019.04.167
Roberts2021_Brisebois	Lake core	North America	Canada	Roberts2021	Brisebois	western Quebec	47.28	-79.07	282	11.7128		Total		sediment focusing corrected	flux		174.182		0.914578			yes	Roberts, S. L. et al. Quantification of Spatial and Temporal Trends in Atmospheric Mercury Deposition across Canada over the Past 30 Years. Environ. Sci. Technol. 55, 15766-15775 (2021). https://doi.org/10.1021/acs.est.1c04034
Roberts2021_Cabin	Lake core	North America	Canada	Roberts2021	Cabin	Prince of Wales Island, Alaska	55.6532	-132.504	22	32		Total		sediment focusing corrected	flux		19.8336		0.261634			yes	Roberts, S. L. et al. Quantification of Spatial and Temporal Trends in Atmospheric Mercury Deposition across Canada over the Past 30 Years. Environ. Sci. Technol. 55, 15766-15775 (2021). https://doi.org/10.1021/acs.est.1c04034
Roberts2021_Cobrielle	Lake core	North America	Canada	Roberts2021	Cobrielle	Kejimkujik National Park, Nova Scotia	44.18	-65.21	101	3.8		Total		sediment focusing corrected	flux	yes	10.7188		0.395374			yes	Roberts, S. L. et al. Quantification of Spatial and Temporal Trends in Atmospheric Mercury Deposition across Canada over the Past 30 Years. Environ. Sci. Technol. 55, 15766-15775 (2021). https://doi.org/10.1021/acs.est.1c04034
Roberts2021_Control	Lake core	North America	Canada	Roberts2021	Control	Prince of Wales Island, Alaska	55.69	-132.87	112	13.4868		Total		sediment focusing corrected	flux		19.8336		0.402318			yes	Roberts, S. L. et al. Quantification of Spatial and Temporal Trends in Atmospheric Mercury Deposition across Canada over the Past 30 Years. Environ. Sci. Technol. 55, 15766-15775 (2021). https://doi.org/10.1021/acs.est.1c04034
Roberts2021_des Iles	Lake core	North America	Canada	Roberts2021	des Iles	eastern Quebec	48.32	-69.91	149	1.24383		Total		sediment focusing corrected	flux		10.1191		0.260972			yes	Roberts, S. L. et al. Quantification of Spatial and Temporal Trends in Atmospheric Mercury Deposition across Canada over the Past 30 Years. Environ. Sci. Technol. 55, 15766-15775 (2021). https://doi.org/10.1021/acs.est.1c04034
Roberts2021_East Dam	Lake core	North America	Canada	Roberts2021	East Dam	Kejimkujik National Park, Nova Scotia	44.27	-65.16	122	8.21429		Total		sediment focusing corrected	flux		10.7188		0.69058			yes	Roberts, S. L. et al. Quantification of Spatial and Temporal Trends in Atmospheric Mercury Deposition across Canada over the Past 30 Years. Environ. Sci. Technol. 55, 15766-15775 (2021). https://doi.org/10.1021/acs.est.1c04034
Roberts2021_Hilch	Lake core	North America	Canada	Roberts2021	Hilch	Kejimkujik National Park, Nova Scotia	44.19	-65.14	94	0.27027		Total		sediment focusing corrected	flux		10.7188		1.02823			yes	Roberts, S. L. et al. Quantification of Spatial and Temporal Trends in Atmospheric Mercury Deposition across Canada over the Past 30 Years. Environ. Sci. Technol. 55, 15766-15775 (2021). https://doi.org/10.1021/acs.est.1c04034
Roberts2021_L240	Lake core	North America	Canada	Roberts2021	L240	Experimental Lakes Area, Ontario	49.39	-93.43	372	15.6213		Total		sediment focusing corrected	flux		7.48956		0.488102			yes	Roberts, S. L. et al. Quantification of Spatial and Temporal Trends in Atmospheric Mercury Deposition across Canada over the Past 30 Years. Environ. Sci. Technol. 55, 15766-15775 (2021). https://doi.org/10.1021/acs.est.1c04034
Roberts2021_L337	Lake core	North America	Canada	Roberts2021	L337	Experimental Lakes Area, Ontario	49.43	-93.46	369	74.4535		Total		sediment focusing corrected	flux		7.48956		0.463944			yes	Roberts, S. L. et al. Quantification of Spatial and Temporal Trends in Atmospheric Mercury Deposition across Canada over the Past 30 Years. Environ. Sci. Technol. 55, 15766-15775 (2021). https://doi.org/10.1021/acs.est.1c04034
Roberts2021_L373	Lake core	North America	Canada	Roberts2021	L373	Experimental Lakes Area, Ontario	49.45	-93.48	368	1.97436		Total		sediment focusing corrected	flux		7.48956		0.294695			yes	Roberts, S. L. et al. Quantification of Spatial and Temporal Trends in Atmospheric Mercury Deposition across Canada over the Past 30 Years. Environ. Sci. Technol. 55, 15766-15775 (2021). https://doi.org/10.1021/acs.est.1c04034
Roberts2021_L378	Lake core	North America	Canada	Roberts2021	L378	Experimental Lakes Area, Ontario	49.42	-93.46	370	4.53086		Total		sediment focusing corrected	flux		7.48956		0.310824			yes	Roberts, S. L. et al. Quantification of Spatial and Temporal Trends in Atmospheric Mercury Deposition across Canada over the Past 30 Years. Environ. Sci. Technol. 55, 15766-15775 (2021). https://doi.org/10.1021/acs.est.1c04034
Roberts2021_L442	Lake core	North America	Canada	Roberts2021	L442	Experimental Lakes Area, Ontario	49.46	-93.49	368	10.525		Total		sediment focusing corrected	flux		7.48956		0.317407			yes	Roberts, S. L. et al. Quantification of Spatial and Temporal Trends in Atmospheric Mercury Deposition across Canada over the Past 30 Years. Environ. Sci. Technol. 55, 15766-15775 (2021). https://doi.org/10.1021/acs.est.1c04034
Roberts2021_Megantic	Lake core	North America	Canada	Roberts2021	Megantic	southern Quebec	45.34	-70.53	396	33.5025		Total		sediment focusing corrected	flux		64.5226		1.09887			yes	Roberts, S. L. et al. Quantification of Spatial and Temporal Trends in Atmospheric Mercury Deposition across Canada over the Past 30 Years. Environ. Sci. Technol. 55, 15766-15775 (2021). https://doi.org/10.1021/acs.est.1c04034
Roberts2021_Mountain Goat	Lake core	North America	Canada	Roberts2021	Mountain Goat	Prince of Wales Island, Alaska	55.65	-132.67	75	6.28571		Total		sediment focusing corrected	flux		19.8336		0.813602			yes	Roberts, S. L. et al. Quantification of Spatial and Temporal Trends in Atmospheric Mercury Deposition across Canada over the Past 30 Years. Environ. Sci. Technol. 55, 15766-15775 (2021). https://doi.org/10.1021/acs.est.1c04034
Roberts2021_Peskowesk	Lake core	North America	Canada	Roberts2021	Peskowesk	Kejimkujik National Park, Nova Scotia	44.19	-65.17	96	170		Total		sediment focusing corrected	flux		10.7188		0.728175			yes	Roberts, S. L. et al. Quantification of Spatial and Temporal Trends in Atmospheric Mercury Deposition across Canada over the Past 30 Years. Environ. Sci. Technol. 55, 15766-15775 (2021). https://doi.org/10.1021/acs.est.1c04034
Roberts2021_Plastic	Lake core	North America	Canada	Roberts2021	Plastic	remote south-central Ontario	45.11	-78.49	299	7.94375		Total		sediment focusing corrected	flux		13.9053		0.884391			yes	Roberts, S. L. et al. Quantification of Spatial and Temporal Trends in Atmospheric Mercury Deposition across Canada over the Past 30 Years. Environ. Sci. Technol. 55, 15766-15775 (2021). https://doi.org/10.1021/acs.est.1c04034
Roberts2021_Scout-1	Lake core	North America	Canada	Roberts2021	Scout-1	southern Yukon	60.79	-135.43	323	17.3142		Total		sediment focusing corrected	flux		10.01		0.0760556	yes		no	Roberts, S. L. et al. Quantification of Spatial and Temporal Trends in Atmospheric Mercury Deposition across Canada over the Past 30 Years. Environ. Sci. Technol. 55, 15766-15775 (2021). https://doi.org/10.1021/acs.est.1c04034
Roberts2021_Summit	Lake core	North America	Canada	Roberts2021	Summit	Trail, British Columbia	50.89	-117.37	765	19.7528		Total		sediment focusing corrected	flux	yes	196.489		0.654346			yes	Roberts, S. L. et al. Quantification of Spatial and Temporal Trends in Atmospheric Mercury Deposition across Canada over the Past 30 Years. Environ. Sci. Technol. 55, 15766-15775 (2021). https://doi.org/10.1021/acs.est.1c04034
Roberts2021_T1111	Lake core	North America	Canada	Roberts2021	T1111	remote Manitoba	57.39	-96.47	255	5.41496		Total		sediment focusing corrected	flux		0.0567436		0.258988			yes	Roberts, S. L. et al. Quantification of Spatial and Temporal Trends in Atmospheric Mercury Deposition across Canada over the Past 30 Years. Environ. Sci. Technol. 55, 15766-15775 (2021). https://doi.org/10.1021/acs.est.1c04034
Roberts2021_Trumpeter	Lake core	North America	Canada	Roberts2021	Trumpeter	Prince of Wales Island, Alaska	55.88	-132.63	9	5.17391		Total		sediment focusing corrected	flux		19.8336		0.315222			yes	Roberts, S. L. et al. Quantification of Spatial and Temporal Trends in Atmospheric Mercury Deposition across Canada over the Past 30 Years. Environ. Sci. Technol. 55, 15766-15775 (2021). https://doi.org/10.1021/acs.est.1c04034
Roberts2021_Wolf	Lake core	North America	Canada	Roberts2021	Wolf	central Alberta	54.41	-110.55	563	23.6438		Total		sediment focusing corrected	flux		14.2398		0.268451	yes	remote lakes with unknown reasons caused high differences	no	Roberts, S. L. et al. Quantification of Spatial and Temporal Trends in Atmospheric Mercury Deposition across Canada over the Past 30 Years. Environ. Sci. Technol. 55, 15766-15775 (2021). https://doi.org/10.1021/acs.est.1c04034
Rose2020_LETS2 Lake	Lake core	Africa	Lesotho	Rose2020	LETS2 Lake	impoundment, damed in 1968, with outflows	-30.3116	28.1662	2400	13.1579		Total			flux		146.751		4.26538			yes	Rose, N. L. et al. Natural archives of long-range transported contamination at the remote lake Letšeng-la Letsie, Maloti Mountains, Lesotho. Sci. Total Environ. 737, 139642 (2020). https://doi.org/10.1016/j.scitotenv.2020.139642
Rossmann2010_LakeMichigan	Lake core	North America	USA	Rossmann2010	LakeMichigan		42.0095	-86.85	176	2		Total	solely atmospheric deposition	sediment focusing corrected	flux		4531.8		1.07332			yes	Rossmann, R. Protocol to Reconstruct Historical Contaminant Loading to Large Lakes: The Lake Michigan Sediment Record of Mercury. Environ. Sci. Technol. 44, 935-940 (2010). https://doi.org/10.1021/es902307c
Ruiz-Fernandez2003_LiriosLake	Lake core	Latin America	Mexico	Ruiz-Fernandez2003	LiriosLake	91% from atmosphere, near Maxico city, with deforestration	19.6525	-99.2214	2240	1		Total	solely atmospheric deposition		flux		785.816		8.1042			yes	Ruiz-Fernández, A. C., Páez-Osuna, F., Urrutia-Fucugauchi, J., Preda, M. & Rehault, I. Historical trace metal fluxes in the Mexico City Metropolitan Zone as evidenced by a sedimentary record from the Espejo de los Lirios lake. J. Environ. Monit. 6, 473-480 (2004). https://doi.org/10.1039/B316583C
Ruiz-Fernandez2007_VRUI	Lake core	Latin America	Mexico	Ruiz-Fernandez2007	VRUI	Lago Verde crater lake, groundwater input, all metals are not affected by redox diagenesis, crater lake + anthropogenic input = atmospheric input only	18.612	-95.3478	149	1		Anthropogenic			flux		1053.55		5.62317	yes		no	Carolina Ruiz-Fernández, A., Hillaire-Marcel, C., Páez-Osuna, F., Ghaleb, B. & Caballero, M. 210Pb chronology and trace metal geochemistry at Los Tuxtlas, Mexico, as evidenced by a sedimentary record from the Lago Verde crater lake. Quatern. Res. 67, 181-192 (2007). https://doi.org/10.1016/j.yqres.2006.11.003
Rybak1989_Lake817	Lake core	North America	Canada	Rybak1989	Lake817		47.6859	-57.256	260	6.8		Total			flux	yes	71.0942		no data			yes	Rybak, M., Rybak, I. & Scruton, D. A. The impact of atmospheric deposition on the aquatic ecosystem with special emphasis on lake productivity, Newfoundland, Canada. Hydrobiologia 179, 1-16 (1989). https://doi.org/10.1007/BF00011925
Sarkar2015_CP	Lake core	North America	USA	Sarkar2015	CP		43.9992	-73.8208	580	9.2		Anthropogenic	solely atmospheric deposition		flux		422.601		0.757978			yes	Sarkar, S. et al. History of atmospheric deposition of trace elements in lake sediments, ~1880 to 2007. Journal of Geophysical Research: Atmospheres 120, 5658-5669 (2015). https://doi.org/10.1002/2015JD023202
Sarkar2015_WPP	Lake core	North America	USA	Sarkar2015	WPP		44.3379	-74.4264	480	9.2		Anthropogenic	solely atmospheric deposition		flux		422.601		1.28327			yes	Sarkar, S. et al. History of atmospheric deposition of trace elements in lake sediments, ~1880 to 2007. Journal of Geophysical Research: Atmospheres 120, 5658-5669 (2015). https://doi.org/10.1002/2015JD023202
Schneider2021_LakeGlenbawn	Lake core	Oceania	Australia	Schneider2021	LakeGlenbawn	30km away coal fired power plants	-32.094	150.989	280	49.7322		Total			flux		1325.98		3.18729			yes	Schneider, L. et al. Mercury atmospheric emission, deposition and isotopic fingerprinting from major coal-fired power plants in Australia: Insights from palaeo-environmental analysis from sediment cores. Environ. Pollut. 287, 117596 (2021). https://doi.org/10.1016/j.envpol.2021.117596
Schneider2021_TraralgonReservoir	Lake core	Oceania	Australia	Schneider2021	TraralgonReservoir		-38.2098	146.53	60	21		Total			flux		943.898		3.49629	yes	urban reservoir	no	Schneider, L. et al. Mercury atmospheric emission, deposition and isotopic fingerprinting from major coal-fired power plants in Australia: Insights from palaeo-environmental analysis from sediment cores. Environ. Pollut. 287, 117596 (2021). https://doi.org/10.1016/j.envpol.2021.117596
Swain1992_Cedar	Lake core	North America	USA	Swain1992	Cedar		47.0667	-95.1667	453	2.25064		Total	solely atmospheric deposition		flux	yes	21.5246		1.40485			yes	Swain, E. B., Engstrom, D. R., Brigham, M. E., Henning, T. A. & Brezonik, P. L. Increasing Rates of Atmospheric Mercury Deposition in Midcontinental North America. Science 257, 784-787 (1992). https://doi.org/doi:10.1126/science.257.5071.784
Swain1992_Dunnigan	Lake core	North America	USA	Swain1992	Dunnigan		47.7	-91.6333	504	1.39818		Total	solely atmospheric deposition		flux		476.915		1.08441			yes	Swain, E. B., Engstrom, D. R., Brigham, M. E., Henning, T. A. & Brezonik, P. L. Increasing Rates of Atmospheric Mercury Deposition in Midcontinental North America. Science 257, 784-787 (1992). https://doi.org/doi:10.1126/science.257.5071.784
Swain1992_Kjostad	Lake core	North America	USA	Swain1992	Kjostad		48.1167	-92.6	410	5.87358		Total	solely atmospheric deposition		flux		476.915		4.63802			yes	Swain, E. B., Engstrom, D. R., Brigham, M. E., Henning, T. A. & Brezonik, P. L. Increasing Rates of Atmospheric Mercury Deposition in Midcontinental North America. Science 257, 784-787 (1992). https://doi.org/doi:10.1126/science.257.5071.784
Swain1992_LittleRock	Lake core	North America	USA	Swain1992	LittleRock		53.35	-89.7	238	1.92308		Total	solely atmospheric deposition		flux		0.0104374		5.13772			yes	Swain, E. B., Engstrom, D. R., Brigham, M. E., Henning, T. A. & Brezonik, P. L. Increasing Rates of Atmospheric Mercury Deposition in Midcontinental North America. Science 257, 784-787 (1992). https://doi.org/doi:10.1126/science.257.5071.784
Swain1992_Meander	Lake core	North America	USA	Swain1992	Meander		48.1333	-92.15	431	3.20707		Total	solely atmospheric deposition		flux		476.915		1.25976			yes	Swain, E. B., Engstrom, D. R., Brigham, M. E., Henning, T. A. & Brezonik, P. L. Increasing Rates of Atmospheric Mercury Deposition in Midcontinental North America. Science 257, 784-787 (1992). https://doi.org/doi:10.1126/science.257.5071.784
Swain1992_Mountain	Lake core	North America	USA	Swain1992	Mountain		45.5333	-95.5333	387	5.22293		Total	solely atmospheric deposition		flux		444.502		3.30986			yes	Swain, E. B., Engstrom, D. R., Brigham, M. E., Henning, T. A. & Brezonik, P. L. Increasing Rates of Atmospheric Mercury Deposition in Midcontinental North America. Science 257, 784-787 (1992). https://doi.org/doi:10.1126/science.257.5071.784
Swain1992_Thrush	Lake core	North America	USA	Swain1992	Thrush		47.9	-90.5	639	3.63636		Total	solely atmospheric deposition		flux	yes	206.751		1.59265			yes	Swain, E. B., Engstrom, D. R., Brigham, M. E., Henning, T. A. & Brezonik, P. L. Increasing Rates of Atmospheric Mercury Deposition in Midcontinental North America. Science 257, 784-787 (1992). https://doi.org/doi:10.1126/science.257.5071.784
Wiklund2017_ELA5LakeAverage	Lake core	North America	Canada	Wiklund2017	ELA5LakeAverage	30km from key emission sources	54.7341	-101.928	333	22		Total	solely atmospheric deposition	sediment focusing corrected	flux		236.155	smelter impact not shown from EDGAR EMISSIONS	0.619327			no	Wiklund, J. A. et al. Anthropogenic mercury deposition in Flin Flon Manitoba and the Experimental Lakes Area Ontario (Canada): A multi-Lake core reconstruction. Sci. Total Environ. 586, 685-695 (2017). https://doi.org/10.1016/j.scitotenv.2017.02.046
Yang2002_Lochnagar	Lake core	Europe	UK	Yang2002	Lochnagar	Alaska long-term ecological research (LTER) site	56.9532	-3.26765	785	9.37755		Total			flux		2812.23		0.546672			yes	Yang, H., Rose, N. L., Battarbee, R. W. & Boyle, J. F. Mercury and Lead Budgets for Lochnagar, a Scottish Mountain Lake and Its Catchment. Environ. Sci. Technol. 36, 1383-1388 (2002). https://doi.org/10.1021/es010120m
Yang2003_BanburyReservoir	Lake core	Europe	UK	Yang2003	BanburyReservoir	with River Lee input, build in 1903	51.6059	-0.0338428	252	1		Total			flux		5369.9		12.0888	yes	urban reservoir	no	Yang, H. & Rose, N. L. Distribution of mercury in six Lake cores across the UK. Sci. Total Environ. 304, 391-404 (2003). https://doi.org/10.1016/S0048-9697(02)00584-3
Yang2003_BurnmoorTarn	Lake core	Europe	UK	Yang2003	BurnmoorTarn		54.4281	-3.26003	252	9.41		Total			flux		9571.33		0.377895			yes	Yang, H. & Rose, N. L. Distribution of mercury in six Lake cores across the UK. Sci. Total Environ. 304, 391-404 (2003). https://doi.org/10.1016/S0048-9697(02)00584-3
Yang2003_LlynLlagi	Lake core	Europe	UK	Yang2003	LlynLlagi		53.0149	-4.0153	380	27		Total			flux	yes	543.593		2.68106			yes	Yang, H. & Rose, N. L. Distribution of mercury in six Lake cores across the UK. Sci. Total Environ. 304, 391-404 (2003). https://doi.org/10.1016/S0048-9697(02)00584-3
Yang2003_LochChon	Lake core	Europe	UK	Yang2003	LochChon		56.2146	-4.54728	100	15.7		Total			flux		244.848		5.35204			yes	Yang, H. & Rose, N. L. Distribution of mercury in six Lake cores across the UK. Sci. Total Environ. 304, 391-404 (2003). https://doi.org/10.1016/S0048-9697(02)00584-3
Yang2003_LochGrannoch	Lake core	Europe	UK	Yang2003	LochGrannoch		55.0037	-4.28012	210	11.29		Total			flux		244.848		3.64585			yes	Yang, H. & Rose, N. L. Distribution of mercury in six Lake cores across the UK. Sci. Total Environ. 304, 391-404 (2003). https://doi.org/10.1016/S0048-9697(02)00584-3
Yang2003_Lochnagar	Lake core	Europe	UK	Yang2003	Lochnagar		56.9532	-3.26765	785	9.37755		Total			flux		2812.23		0.474904			yes	Yang, H. & Rose, N. L. Distribution of mercury in six Lake cores across the UK. Sci. Total Environ. 304, 391-404 (2003). https://doi.org/10.1016/S0048-9697(02)00584-3
Yang2010a_Bujuku	Lake core	Africa	Uganda	Yang2010a	Bujuku	alpine catchment	0.366667	29.9	3960	64		Total			flux		206.204		3.38079			yes	Yang, H., Engstrom, D. R. & Rose, N. L. Recent Changes in Atmospheric Mercury Deposition Recorded in the Sediments of Remote Equatorial Lakes in the Rwenzori Mountains, Uganda. Environ. Sci. Technol. 44, 6570-6575 (2010). https://doi.org/10.1021/es101508p
Yang2010a_Kitandara	Lake core	Africa	Uganda	Yang2010a	Kitandara	alpine catchment	0.35	29.8833	3990	17.8		Total			flux		206.204		1.47662			yes	Yang, H., Engstrom, D. R. & Rose, N. L. Recent Changes in Atmospheric Mercury Deposition Recorded in the Sediments of Remote Equatorial Lakes in the Rwenzori Mountains, Uganda. Environ. Sci. Technol. 44, 6570-6575 (2010). https://doi.org/10.1021/es101508p
Yang2010a_Mahoma	Lake core	Africa	Uganda	Yang2010a	Mahoma	bamboo forest	0.35	29.9667	2690	4.41		Total			flux	yes	206.204		0.87662			yes	Yang, H., Engstrom, D. R. & Rose, N. L. Recent Changes in Atmospheric Mercury Deposition Recorded in the Sediments of Remote Equatorial Lakes in the Rwenzori Mountains, Uganda. Environ. Sci. Technol. 44, 6570-6575 (2010). https://doi.org/10.1021/es101508p
Yang2010b_Cuo E	Lake core	Central Asia	China	Yang2010b	Cuo E	small soil erosion impact	31.4167	91.4833	4531	15.9023		Total		sediment focusing corrected	flux		2.34844		0.66553			yes	Yang, H. et al. Historical Reconstruction of Mercury Pollution Across the Tibetan Plateau Using Lake Sediments. Environ. Sci. Technol. 44, 2918-2924 (2010). https://doi.org/10.1021/es9030408
Yang2010b_Gaihai	Lake core	Central Asia	China	Yang2010b	Gaihai	Qinghai province,small soil erosion impact	37.1333	97.55	2845	58.8722		Total		sediment focusing corrected	flux		115.144		2.64888			yes	Yang, H. et al. Historical Reconstruction of Mercury Pollution Across the Tibetan Plateau Using Lake Sediments. Environ. Sci. Technol. 44, 2918-2924 (2010). https://doi.org/10.1021/es9030408
Yang2010b_Kemen Co	Lake core	Central Asia	China	Yang2010b	Kemen Co	small soil erosion impact	28.6833	85.9333	4652	3.49624		Total		sediment focusing corrected	flux		129.29		0.149638			yes	Yang, H. et al. Historical Reconstruction of Mercury Pollution Across the Tibetan Plateau Using Lake Sediments. Environ. Sci. Technol. 44, 2918-2924 (2010). https://doi.org/10.1021/es9030408
Yang2010b_Nam Co	Lake core	Central Asia	China	Yang2010b	Nam Co	core at bay area, large lake,small soil erosion impact	30.7667	90.9167	4630	7.8		Total		sediment focusing corrected	flux		10.1245		0.12752			yes	Yang, H. et al. Historical Reconstruction of Mercury Pollution Across the Tibetan Plateau Using Lake Sediments. Environ. Sci. Technol. 44, 2918-2924 (2010). https://doi.org/10.1021/es9030408
Yang2010b_Qinghai	Lake core	Central Asia	China	Yang2010b	Qinghai	hydrologially closed lake	36.7	100.25	3191	5.6391		Total		sediment focusing corrected	flux		7.94472		0.968726		Large lake	yes	Yang, H. et al. Historical Reconstruction of Mercury Pollution Across the Tibetan Plateau Using Lake Sediments. Environ. Sci. Technol. 44, 2918-2924 (2010). https://doi.org/10.1021/es9030408
Yang2016_Fuxing island Park	Lake core	East Asia	China	Yang2016	Fuxing island Park	hydrologially closed lake in parks	31.2866	121.562	4	9.48		Total			flux		3065.79		47.3379	yes	urban lake	no	Yang, J., Chen, L., Steele, J. C., Chen, R.-S. & Meng, X.-Z. An extended study on historical mercury accumulation in lake sediment of Shanghai: The contribution of socioeconomic driver. Environ. Pollut. 219, 612-619 (2016). https://doi.org/10.1016/j.envpol.2016.06.028
Yang2016_Luxun Park	Lake core	East Asia	China	Yang2016	Luxun Park	hydrologially closed lake in parks	31.2722	121.484	4	7.4		Total			flux		3065.79		155.642	yes	urban lake	no	Yang, J., Chen, L., Steele, J. C., Chen, R.-S. & Meng, X.-Z. An extended study on historical mercury accumulation in lake sediment of Shanghai: The contribution of socioeconomic driver. Environ. Pollut. 219, 612-619 (2016). https://doi.org/10.1016/j.envpol.2016.06.028
Yang2016_Xinjiangwan Park	Lake core	East Asia	China	Yang2016	Xinjiangwan Park	hydrologially closed lake in parks	31.3346	121.513	4	8.76		Total			flux		3065.79		43.7301	yes	urban lake	no	Yang, J., Chen, L., Steele, J. C., Chen, R.-S. & Meng, X.-Z. An extended study on historical mercury accumulation in lake sediment of Shanghai: The contribution of socioeconomic driver. Environ. Pollut. 219, 612-619 (2016). https://doi.org/10.1016/j.envpol.2016.06.028
Yu2017_CH2012	Lake core	East Asia	China	Yu2017	CH2012	Zhang2015, catchment with agriculture activities, 19 km2, accounting for 7.74% of the catchment area	26.5453	100.652	1500	3.16		Total			concentration		162.621		9.01324	yes		no	Yu, Z. et al. Spatio-temporal Variations, Contamination and Potential Ecological Risk of Heavy Metals in the Sediments of Chenghai Lake. Environ. Sci. 0250-3301 (2017). In Chinese. https://doi.org/10.13227/j.hjkx.201702131
Zeng2014_Lake Sayram	Lake core	Central Asia	China	Zeng2014	Lake Sayram	mountain lake in tianshan	44.6	81.1667	2072	3.10817		Total			flux		78.0246		3.12789			yes	Zeng, H., Wu, J. & Liu, W. Two-century sedimentary record of heavy metal pollution from Lake Sayram: A deep mountain lake in central Tianshan, China. Quaternary International 321, 125-131 (2014). https://doi.org/10.1016/j.quaint.2013.09.047
Zeng2017_Huguangyan Lake	Lake core	East Asia	China	Zeng2017	Huguangyan Lake	maar lake, Leizhou Penisula	21.15	110.283	23	1.52174		Total			flux		938.909		0.945291			yes	Zeng, Y. et al. Huguangyan Maar Lake (SE China): A solid record of atmospheric mercury pollution history in a non-remote region. Journal of Asian Earth Sciences 147, 1-8 (2017). https://doi.org/10.1016/j.jseaes.2017.07.009
Zhu2020_Qiangyong	Lake core	Central Asia	China	Zhu2020	Qiangyong	glacier basin lake	28.8833	90.2167	4870	77		Total			flux		12.1012		2.49436			yes	Zhu, T. et al. Accumulation of Pollutants in Proglacial Lake Sediments: Impacts of Glacial Meltwater and Anthropogenic Activities. Environ. Sci. Technol. 54, 7901-7910 (2020). https://doi.org/10.1021/acs.est.0c01849
Perez-Rodriguez2019_Limnopolar	Lake core	Antarctica	Antarctica	Perez-Rodriguez2019	Limnopolar	ultra-oligotrophic and ice covered except for 2–3 months during the summer	-62.6483	-61.1053	0	26.3636		Total			flux		0.000173596		1.23569			yes	5. Perez-Rodriguez, M., Biester, H., Aboal, J. R., Toro, M., & Cortizas, A. M. (2019). Thawing of snow and ice caused extraordinary high and fast mercury fluxes to lake sediments in Antarctica. Geochimica et Cosmochimica Acta, 248, 109-122. doi:10.1016/j.gca.2019.01.009
Engstrom2014_Negrilla	Lake core	Latin America	Peru	Engstrom2014	Negrilla	site nearest the Huancavelica mining district	-13.15	-72.9667	3749	5.3		Total			flux	yes	91.1323		1.63362			yes	Engstrom, D. R., Fitzgerald, W. F., Cooke, C. A., Lamborg, C. H., Drevnick, P. E., Swain, E. B., . . . Balcom, P. H. (2014). Atmospheric Hg Emissions from Preindustrial Gold and Silver Extraction in the Americas: A Reevaluation from Lake-Sediment Archives. Environmental Science & Technology, 48(12), 6533-6543. doi:10.1021/es405558e
Engstrom2014_El Junco	Lake core	Latin America	Ecuador	Engstrom2014	El Junco	Galápagos Islands	-0.895	-89.48	656	2.1		Total			flux		0.188081		10.1307	yes		no	Engstrom, D. R., Fitzgerald, W. F., Cooke, C. A., Lamborg, C. H., Drevnick, P. E., Swain, E. B., . . . Balcom, P. H. (2014). Atmospheric Hg Emissions from Preindustrial Gold and Silver Extraction in the Americas: A Reevaluation from Lake-Sediment Archives. Environmental Science & Technology, 48(12), 6533-6543. doi:10.1021/es405558e
Engstrom2014_Tahoe	Lake core	North America	USA	Engstrom2014	Tahoe	near mining area	39.12	-120.078	1898	1.7		Total			flux		126.356		0.672295			yes	Engstrom, D. R., Fitzgerald, W. F., Cooke, C. A., Lamborg, C. H., Drevnick, P. E., Swain, E. B., . . . Balcom, P. H. (2014). Atmospheric Hg Emissions from Preindustrial Gold and Silver Extraction in the Americas: A Reevaluation from Lake-Sediment Archives. Environmental Science & Technology, 48(12), 6533-6543. doi:10.1021/es405558e
Engstrom2014_FallenLeaf	Lake core	North America	USA	Engstrom2014	FallenLeaf	near mining area	38.8967	-120.063	1944	5.4		Total			flux		223.921		0.464281			yes	Engstrom, D. R., Fitzgerald, W. F., Cooke, C. A., Lamborg, C. H., Drevnick, P. E., Swain, E. B., . . . Balcom, P. H. (2014). Atmospheric Hg Emissions from Preindustrial Gold and Silver Extraction in the Americas: A Reevaluation from Lake-Sediment Archives. Environmental Science & Technology, 48(12), 6533-6543. doi:10.1021/es405558e
Engstrom2014_Challa	Lake core	Africa	Tanzania	Engstrom2014	Challa	almost no surficial watershed	-3.315	37.6967	878	0.33		Total			flux		26.1346		0.590388			yes	Engstrom, D. R., Fitzgerald, W. F., Cooke, C. A., Lamborg, C. H., Drevnick, P. E., Swain, E. B., . . . Balcom, P. H. (2014). Atmospheric Hg Emissions from Preindustrial Gold and Silver Extraction in the Americas: A Reevaluation from Lake-Sediment Archives. Environmental Science & Technology, 48(12), 6533-6543. doi:10.1021/es405558e
Engstrom2014_Loiten	Lake core	North America	USA	Engstrom2014	Loiten		48.5267	-92.9267	361	6.2		Total			flux		476.915		1.06547			yes	Engstrom, D. R., Fitzgerald, W. F., Cooke, C. A., Lamborg, C. H., Drevnick, P. E., Swain, E. B., . . . Balcom, P. H. (2014). Atmospheric Hg Emissions from Preindustrial Gold and Silver Extraction in the Americas: A Reevaluation from Lake-Sediment Archives. Environmental Science & Technology, 48(12), 6533-6543. doi:10.1021/es405558e
Engstrom2014_Locator	Lake core	North America	USA	Engstrom2014	Locator		48.5417	-93.005	348	8.2		Total			flux		476.915		1.19096			yes	Engstrom, D. R., Fitzgerald, W. F., Cooke, C. A., Lamborg, C. H., Drevnick, P. E., Swain, E. B., . . . Balcom, P. H. (2014). Atmospheric Hg Emissions from Preindustrial Gold and Silver Extraction in the Americas: A Reevaluation from Lake-Sediment Archives. Environmental Science & Technology, 48(12), 6533-6543. doi:10.1021/es405558e
Engstrom2014_Tomtit	Lake core	North America	USA	Engstrom2014	Tomtit		49.1717	-57.79	434	8.2		Total			flux		20.4029		1.52355			yes	Engstrom, D. R., Fitzgerald, W. F., Cooke, C. A., Lamborg, C. H., Drevnick, P. E., Swain, E. B., . . . Balcom, P. H. (2014). Atmospheric Hg Emissions from Preindustrial Gold and Silver Extraction in the Americas: A Reevaluation from Lake-Sediment Archives. Environmental Science & Technology, 48(12), 6533-6543. doi:10.1021/es405558e
Engstrom2014_Topsail	Lake core	North America	USA	Engstrom2014	Topsail		49.1333	-56.0133	242	4		Total			flux		7.66387		1.19838			yes	Engstrom, D. R., Fitzgerald, W. F., Cooke, C. A., Lamborg, C. H., Drevnick, P. E., Swain, E. B., . . . Balcom, P. H. (2014). Atmospheric Hg Emissions from Preindustrial Gold and Silver Extraction in the Americas: A Reevaluation from Lake-Sediment Archives. Environmental Science & Technology, 48(12), 6533-6543. doi:10.1021/es405558e
Engstrom2014_Clever	Lake core	North America	USA	Engstrom2014	Clever		49.1783	-57.6483	459	2.3		Total			flux		20.4029		0.894818			yes	Engstrom, D. R., Fitzgerald, W. F., Cooke, C. A., Lamborg, C. H., Drevnick, P. E., Swain, E. B., . . . Balcom, P. H. (2014). Atmospheric Hg Emissions from Preindustrial Gold and Silver Extraction in the Americas: A Reevaluation from Lake-Sediment Archives. Environmental Science & Technology, 48(12), 6533-6543. doi:10.1021/es405558e
Engstrom2014_Frank	Lake core	North America	USA	Engstrom2014	Frank		49.1783	-57.6483	364	6.7		Total			flux		20.4029		1.30538			yes	Engstrom, D. R., Fitzgerald, W. F., Cooke, C. A., Lamborg, C. H., Drevnick, P. E., Swain, E. B., . . . Balcom, P. H. (2014). Atmospheric Hg Emissions from Preindustrial Gold and Silver Extraction in the Americas: A Reevaluation from Lake-Sediment Archives. Environmental Science & Technology, 48(12), 6533-6543. doi:10.1021/es405558e
Engstrom2014_Rectangle	Lake core	North America	USA	Engstrom2014	Rectangle		58.2367	-135.877	244	8.7		Total			flux		19.8543		0.700766			yes	Engstrom, D. R., Fitzgerald, W. F., Cooke, C. A., Lamborg, C. H., Drevnick, P. E., Swain, E. B., . . . Balcom, P. H. (2014). Atmospheric Hg Emissions from Preindustrial Gold and Silver Extraction in the Americas: A Reevaluation from Lake-Sediment Archives. Environmental Science & Technology, 48(12), 6533-6543. doi:10.1021/es405558e
Engstrom2014_Cliff	Lake core	North America	USA	Engstrom2014	Cliff		58.24	-135.842	333	11.6		Total			flux		19.8543		0.731513			yes	Engstrom, D. R., Fitzgerald, W. F., Cooke, C. A., Lamborg, C. H., Drevnick, P. E., Swain, E. B., . . . Balcom, P. H. (2014). Atmospheric Hg Emissions from Preindustrial Gold and Silver Extraction in the Americas: A Reevaluation from Lake-Sediment Archives. Environmental Science & Technology, 48(12), 6533-6543. doi:10.1021/es405558e
Engstrom2014_Sapsucker	Lake core	North America	USA	Engstrom2014	Sapsucker		58.2333	-135.823	253	4.3		Total			flux		19.8543		0.712354			yes	Engstrom, D. R., Fitzgerald, W. F., Cooke, C. A., Lamborg, C. H., Drevnick, P. E., Swain, E. B., . . . Balcom, P. H. (2014). Atmospheric Hg Emissions from Preindustrial Gold and Silver Extraction in the Americas: A Reevaluation from Lake-Sediment Archives. Environmental Science & Technology, 48(12), 6533-6543. doi:10.1021/es405558e
Engstrom2014_Goldeneye	Lake core	North America	USA	Engstrom2014	Goldeneye		58.2467	-135.833	333	15.1		Total			flux		19.8543		0.986953			yes	Engstrom, D. R., Fitzgerald, W. F., Cooke, C. A., Lamborg, C. H., Drevnick, P. E., Swain, E. B., . . . Balcom, P. H. (2014). Atmospheric Hg Emissions from Preindustrial Gold and Silver Extraction in the Americas: A Reevaluation from Lake-Sediment Archives. Environmental Science & Technology, 48(12), 6533-6543. doi:10.1021/es405558e
Yang2023_WAGP1	Lake core	Latin America	Jamaica	Yang2023	WAGP1	marl lake	17.9716	-77.8071	11	3.13		Total			flux		89.7413		0.38658			yes	Yang, H., Macario-González, L., Cohuo, S., Whitmore, T. J., Salgado, J., Peréz, L., . . . O’Dea, A. (2023). Mercury Pollution History in Tropical and Subtropical American Lakes: Multiple Impacts and the Possible Relationship with Climate Change. Environmental Science & Technology, 57(9), 3680-3690. doi:10.1021/acs.est.2c09870
Yang2023_BFWP	Lake core	Latin America	Barbuda	Yang2023	BFWP	brackish-water lake, closed hydrology	17.6016	-61.7959	6	21		Total			flux		7.95223		3.89907	yes		no	Yang, H., Macario-González, L., Cohuo, S., Whitmore, T. J., Salgado, J., Peréz, L., . . . O’Dea, A. (2023). Mercury Pollution History in Tropical and Subtropical American Lakes: Multiple Impacts and the Possible Relationship with Climate Change. Environmental Science & Technology, 57(9), 3680-3690. doi:10.1021/acs.est.2c09870
Yang2023_YCH	Lake core	Latin America	Mexico	Yang2023	YCH	Karst lake	20.5953	-89.7112	12	1.3		Total			flux		36.8315		0.644697			yes	Yang, H., Macario-González, L., Cohuo, S., Whitmore, T. J., Salgado, J., Peréz, L., . . . O’Dea, A. (2023). Mercury Pollution History in Tropical and Subtropical American Lakes: Multiple Impacts and the Possible Relationship with Climate Change. Environmental Science & Technology, 57(9), 3680-3690. doi:10.1021/acs.est.2c09871
Yang2023_OLOM	Lake core	Latin America	El Salvador	Yang2023	OLOM	largest freshwater lake with limited human impact	13.3072	-88.0551	66	3.42		Total			flux		304.769		2.61897			yes	Yang, H., Macario-González, L., Cohuo, S., Whitmore, T. J., Salgado, J., Peréz, L., . . . O’Dea, A. (2023). Mercury Pollution History in Tropical and Subtropical American Lakes: Multiple Impacts and the Possible Relationship with Climate Change. Environmental Science & Technology, 57(9), 3680-3690. doi:10.1021/acs.est.2c09872
Yang2023_VERDE	Lake core	Latin America	El Salvador	Yang2023	VERDE	crater lake	13.8915	-89.7872	255	1.7		Total			flux		353.061		1.17124			yes	Yang, H., Macario-González, L., Cohuo, S., Whitmore, T. J., Salgado, J., Peréz, L., . . . O’Dea, A. (2023). Mercury Pollution History in Tropical and Subtropical American Lakes: Multiple Impacts and the Possible Relationship with Climate Change. Environmental Science & Technology, 57(9), 3680-3690. doi:10.1021/acs.est.2c09873
Lindeberg2006_Lake B	Lake core	Arctic	Greenland	Lindeberg2006	Lake B	Lake B has a visible presence of chironomids in the surface sediments	67.2667	-51.5833	671			Total			concentration		0		1.565			yes	Lindeberg, C., Bindler, R., Renberg, I., Emteryd, O., Karlsson, E., & Anderson, N. J. (2006). Natural Fluctuations of Mercury and Lead in Greenland Lake Sediments. Environmental Science & Technology, 40(1), 90-95. doi:10.1021/es051223y
Asmund2000_Greenland coast_16964	Marine core	Arctic	Greenland	Asmund2000	Greenland coast_16964		69.1644	-53.6044	-221			Total			concentration		0.034645		1.09072			yes	Asmund, G. & Nielsen, S. P. Mercury in dated Greenland marine sediments. Sci. Total Environ. 245, 61-72 (2000). https://doi.org/10.1016/S0048-9697(99)00433-7
Asmund2000_Greenland coast_18890	Marine core	Arctic	Greenland	Asmund2000	Greenland coast_18890		71.4313	-53.7003	-105			Total			concentration		0.000868221		1.35399			yes	Asmund, G. & Nielsen, S. P. Mercury in dated Greenland marine sediments. Sci. Total Environ. 245, 61-72 (2000). https://doi.org/10.1016/S0048-9697(99)00433-7
Asmund2000_Greenland coast_18891	Marine core	Arctic	Greenland	Asmund2000	Greenland coast_18891		71.247	-54.7697	-105			Total			concentration		0.0355054		0.669282			yes	Asmund, G. & Nielsen, S. P. Mercury in dated Greenland marine sediments. Sci. Total Environ. 245, 61-72 (2000). https://doi.org/10.1016/S0048-9697(99)00433-7
Asmund2000_Greenland coast_4001	Marine core	Arctic	Greenland	Asmund2000	Greenland coast_4001		66.7356	-54.0699	-260			Total			concentration		0.223936		20.9549	yes		yes	Asmund, G. & Nielsen, S. P. Mercury in dated Greenland marine sediments. Sci. Total Environ. 245, 61-72 (2000). https://doi.org/10.1016/S0048-9697(99)00433-7
Asmund2000_Greenland coast_4072	Marine core	Arctic	Greenland	Asmund2000	Greenland coast_4072		77.461	-69.5091	-110			Total			concentration		0.000520929		1.50524			yes	Asmund, G. & Nielsen, S. P. Mercury in dated Greenland marine sediments. Sci. Total Environ. 245, 61-72 (2000). https://doi.org/10.1016/S0048-9697(99)00433-7
Asmund2000_Greenland coast_4074	Marine core	Arctic	Greenland	Asmund2000	Greenland coast_4074		77.3902	-72.8761	-295			Total			concentration		0		2.6354			yes	Asmund, G. & Nielsen, S. P. Mercury in dated Greenland marine sediments. Sci. Total Environ. 245, 61-72 (2000). https://doi.org/10.1016/S0048-9697(99)00433-7
Asmund2000_Greenland coast_5045	Marine core	Arctic	Greenland	Asmund2000	Greenland coast_5045		73.5048	-24.4721	-245			Total			concentration		4.04494e-08		55.0569	yes		yes	Asmund, G. & Nielsen, S. P. Mercury in dated Greenland marine sediments. Sci. Total Environ. 245, 61-72 (2000). https://doi.org/10.1016/S0048-9697(99)00433-7
Asmund2000_Greenland coast_5064	Marine core	Arctic	Greenland	Asmund2000	Greenland coast_5064		68.1356	-29.8217	-227			Total			concentration		0.00382151		4.68725			yes	Asmund, G. & Nielsen, S. P. Mercury in dated Greenland marine sediments. Sci. Total Environ. 245, 61-72 (2000). https://doi.org/10.1016/S0048-9697(99)00433-7
Asmund2000_Greenland coast_5081	Marine core	Arctic	Greenland	Asmund2000	Greenland coast_5081		65.8717	-36.7212	-250			Total			concentration		0.0259633		9.80503	yes		yes	Asmund, G. & Nielsen, S. P. Mercury in dated Greenland marine sediments. Sci. Total Environ. 245, 61-72 (2000). https://doi.org/10.1016/S0048-9697(99)00433-7
Asmund2000_Greenland coast_5096	Marine core	Arctic	Greenland	Asmund2000	Greenland coast_5096		60.1274	-44.2706	-450			Total			concentration		0.206402		30.7477	yes		yes	Asmund, G. & Nielsen, S. P. Mercury in dated Greenland marine sediments. Sci. Total Environ. 245, 61-72 (2000). https://doi.org/10.1016/S0048-9697(99)00433-7
Asmund2000_Greenland coast_7417	Marine core	Arctic	Greenland	Asmund2000	Greenland coast_7417		73.3741	-56.0915	-960			Total			concentration		0		44.3233	yes		yes	Asmund, G. & Nielsen, S. P. Mercury in dated Greenland marine sediments. Sci. Total Environ. 245, 61-72 (2000). https://doi.org/10.1016/S0048-9697(99)00433-7
Asmund2000_Greenland coast_7446	Marine core	Arctic	Greenland	Asmund2000	Greenland coast_7446		69.7133	-51.7536	-51			Total			concentration		0.034645		14.8983	yes		yes	Asmund, G. & Nielsen, S. P. Mercury in dated Greenland marine sediments. Sci. Total Environ. 245, 61-72 (2000). https://doi.org/10.1016/S0048-9697(99)00433-7
Asmund2000_Greenland coast_7447	Marine core	Arctic	Greenland	Asmund2000	Greenland coast_7447		69.9025	-51.9044	-420			Total			concentration		0.034645		8.12671	yes		yes	Asmund, G. & Nielsen, S. P. Mercury in dated Greenland marine sediments. Sci. Total Environ. 245, 61-72 (2000). https://doi.org/10.1016/S0048-9697(99)00433-7
Asmund2000_Greenland coast_7466	Marine core	Arctic	Greenland	Asmund2000	Greenland coast_7466		69.3344	-51.2738	-380			Total			concentration		0.034645		1.17963			yes	Asmund, G. & Nielsen, S. P. Mercury in dated Greenland marine sediments. Sci. Total Environ. 245, 61-72 (2000). https://doi.org/10.1016/S0048-9697(99)00433-7
Asmund2000_Greenland coast_7467	Marine core	Arctic	Greenland	Asmund2000	Greenland coast_7467		63.9651	-52.42	-400			Total			concentration		6.19344		12.6541	yes		yes	Asmund, G. & Nielsen, S. P. Mercury in dated Greenland marine sediments. Sci. Total Environ. 245, 61-72 (2000). https://doi.org/10.1016/S0048-9697(99)00433-7
Asmund2000_Greenland coast_7469	Marine core	Arctic	Greenland	Asmund2000	Greenland coast_7469	extremely high sedimentation	64.1401	-51.8201	-390			Total			concentration		6.19344		54.9592	yes	extremely high sedimentation	no	Asmund, G. & Nielsen, S. P. Mercury in dated Greenland marine sediments. Sci. Total Environ. 245, 61-72 (2000). https://doi.org/10.1016/S0048-9697(99)00433-7
Duan2015_East China Sea_A5	Marine core	East Asia	China	Duan2015	East China Sea_A5	further away from riverine input	32.5007	124.994	-59			Total			flux		0.972351		27.0151	yes		yes	Duan, L.-Q. et al. Spatial variation, fractionation and sedimentary records of mercury in the East China Sea. Mar. Pollut. Bull. 101, 434-441 (2015). https://doi.org/10.1016/j.marpolbul.2015.09.050
Kim2019_EastChinaSea	Marine core	East Asia	China	Kim2019	EastChinaSea		31.6	125.9	-71			Total			flux		0.972351		29.2333	yes		yes	Kim, H. et al. Increase in anthropogenic mercury in marginal sea sediments of the Northwest Pacific Ocean. Sci. Total Environ. 654, 801-810 (2019). https://doi.org/10.1016/j.scitotenv.2018.11.076
Kim2019_EastSea	Marine core	East Asia	China	Kim2019	EastSea		36.3	130.6	-183			Total			flux		847.543		3.46267			yes	Kim, H. et al. Increase in anthropogenic mercury in marginal sea sediments of the Northwest Pacific Ocean. Sci. Total Environ. 654, 801-810 (2019). https://doi.org/10.1016/j.scitotenv.2018.11.076
Kim2019_OkhotskBay	Marine core	East Asia	Japan	Kim2019	OkhotskBay		50.4	144.5	-230			Total			flux		1.00284		5.89811			yes	Kim, H. et al. Increase in anthropogenic mercury in marginal sea sediments of the Northwest Pacific Ocean. Sci. Total Environ. 654, 801-810 (2019). https://doi.org/10.1016/j.scitotenv.2018.11.076
Kim2019_YellowSea	Marine core	East Asia	China	Kim2019	YellowSea		35	123.3	-70			Total			flux		43.254		24.2108	yes		yes	Kim, H. et al. Increase in anthropogenic mercury in marginal sea sediments of the Northwest Pacific Ocean. Sci. Total Environ. 654, 801-810 (2019). https://doi.org/10.1016/j.scitotenv.2018.11.076
Lockhart1998_HudsonBay_Fogo4	Marine core	North America	Canada	Lockhart1998	HudsonBay_Fogo4		58.0167	-81.2833	-150			Total			concentration		0.00190989		6.62438			yes	Lockhart, W. L. et al. Fluxes of mercury to lake sediments in central and northern Canada inferred from dated sediment cores. Biogeochemistry 40, 163-173 (1998). https://doi.org/10.1023/A:1005923123637
Mil-Homens2008_Core 3567	Marine core	Europe	Portugal	Mil-Homens2008	Core 3567		39.7333	-9.28167	-120			Total			concentration		44.8252		37.1442	yes		yes	Mil-Homens, M. et al. Historical trends in Hg, Pb and Zn sedimentation in the central shelf area of Portugal. Journal of Iberian Geology 34, 287-298 (2008).
Mil-Homens2008_Core 3569	Marine core	Europe	Portugal	Mil-Homens2008	Core 3569		39.85	-9.28333	-115			Total			concentration		44.8252		30.4838	yes		yes	Mil-Homens, M. et al. Historical trends in Hg, Pb and Zn sedimentation in the central shelf area of Portugal. Journal of Iberian Geology 34, 287-298 (2008).
Xu2009_LDW02	Marine core	East Asia	China	Xu2009	LDW02	further away from the river pollution sources, might be wrong	40.7915	121.24	-15			Total			flux		451.834		28.9252	yes	Authors claimed no influence from river input, but this core registered one of the world's highest Hg flux. This might be due to sediments transported from rivers or coasts, the core do not fit in general trends generated from GAM. Might be due to different depositional mechanisms.	no	Xu, B. et al. The trend and extent of heavy metal accumulation over last one hundred years in the Liaodong Bay, China. Chemosphere 75, 442-446 (2009). https://doi.org/10.1016/j.chemosphere.2008.12.067
Biester2003_GC1	Peat core	Latin America	Chile	Biester2003	GC1	Cushion plant bog	-52.7907	-72.9436	17		ombrotrophic	Total			concentration		1.75713		0.836863			yes	Biester, H., Martinez-Cortizas, A., Birkenstock, S. & Kilian, R. Effect of Peat Decomposition and Mass Loss on Historic Mercury Records in Peat Bogs from Patagonia. Environ. Sci. Technol. 37, 32-39 (2003). https://doi.org/10.1021/es025657u
Biester2003_Pbr2	Peat core	Latin America	Chile	Biester2003	Pbr2	raised Sphagnum bog	-53.638	-70.9672	43		ombrotrophic	Total			concentration		2.06384		0.303617			yes	Biester, H., Martinez-Cortizas, A., Birkenstock, S. & Kilian, R. Effect of Peat Decomposition and Mass Loss on Historic Mercury Records in Peat Bogs from Patagonia. Environ. Sci. Technol. 37, 32-39 (2003). https://doi.org/10.1021/es025657u
Biester2003_Sky1	Peat core	Latin America	Chile	Biester2003	Sky1	Raised bog	-52.5111	-72.1251	24		ombrotrophic	Total			concentration		1.75713		0.29499			yes	Biester, H., Martinez-Cortizas, A., Birkenstock, S. & Kilian, R. Effect of Peat Decomposition and Mass Loss on Historic Mercury Records in Peat Bogs from Patagonia. Environ. Sci. Technol. 37, 32-39 (2003). https://doi.org/10.1021/es025657u
Coggins2006_Knockroe	Peat core	Europe	Ireland	Coggins2006	Knockroe	Core1 Core 2 average	53.75	-9	77		ombrotrophic	Total			flux		27.4474		2.70376			yes	Coggins, A. M., Jennings, S. G. & Ebinghaus, R. Accumulation rates of the heavy metals lead, mercury and cadmium in ombrotrophic peatlands in the west of Ireland. Atmos. Environ. 40, 260-278 (2006). https://doi.org/10.1016/j.atmosenv.2005.09.049
Coggins2006_Letterfrack	Peat core	Europe	Ireland	Coggins2006	Letterfrack	Core 3	53.55	-9.88333	103		ombrotrophic	Total			flux		27.4474		6.28856			yes	Coggins, A. M., Jennings, S. G. & Ebinghaus, R. Accumulation rates of the heavy metals lead, mercury and cadmium in ombrotrophic peatlands in the west of Ireland. Atmos. Environ. 40, 260-278 (2006). https://doi.org/10.1016/j.atmosenv.2005.09.049
Ettler2008_Brdy Hills 1	Peat core	Europe	Czech	Ettler2008	Brdy Hills 1	mining and smelting activities over 200 years, smelter production peaked in 1970 when installed end-of-pipe equipment, and current emissions were verly few	49.7073	13.875	858		minerogenic below 12cm	Total		C/N corrected	flux		6259.99	likely overestimated	1.4837			yes	Ettler, V. et al. Mercury deposition/accumulation rates in the vicinity of a lead smelter as recorded by a peat deposit. Atmos. Environ. 42, 5968-5977 (2008). https://doi.org/10.1016/j.atmosenv.2008.03.047
Ettler2008_Brdy Hills 2	Peat core	Europe	Czech	Ettler2008	Brdy Hills 2	mining and smelting activities over 200 years, smelter production peaked in 1970 when installed end-of-pipe equipment, and current emissions were verly few	49.7115	13.8906	723		minerogenic	Total		C/N corrected	flux		6259.99	likely overestimated	1.74887			yes	Ettler, V. et al. Mercury deposition/accumulation rates in the vicinity of a lead smelter as recorded by a peat deposit. Atmos. Environ. 42, 5968-5977 (2008). https://doi.org/10.1016/j.atmosenv.2008.03.047
Ettler2008_Brdy Hills 3	Peat core	Europe	Czech	Ettler2008	Brdy Hills 3	mining and smelting activities over 200 years, smelter production peaked in 1970 when installed end-of-pipe equipment, and current emissions were verly few	49.7161	13.8697	817		minerogenic	Total		C/N corrected	flux		6259.99	likely overestimated	2.53567			yes	Ettler, V. et al. Mercury deposition/accumulation rates in the vicinity of a lead smelter as recorded by a peat deposit. Atmos. Environ. 42, 5968-5977 (2008). https://doi.org/10.1016/j.atmosenv.2008.03.047
Jensen1991_Aspvreten	Peat core	Europe	Sweden	Jensen1991	Aspvreten	bottom parts influenced by groundwater, removed the bottom parts	59.0945	16.6703	55		ombrotrophic	Total			flux	yes	150.512		0.555198			yes	Jensen, A. & Jensen, A. Historical deposition rates of mercury in scandinavia estimated by dating and measurement of mercury in cores of peat bogs. Water Air & Soil Pollution 56, 769-777 (1991). https://doi.org/10.1007/BF00342315
Jensen1991_Birkenes	Peat core	Europe	Norway	Jensen1991	Birkenes	bottom parts influenced by groundwater, removed the bottom parts	58.746	7.96115	484		ombrotrophic	Total			flux		14.2994		0.901891			yes	Jensen, A. & Jensen, A. Historical deposition rates of mercury in scandinavia estimated by dating and measurement of mercury in cores of peat bogs. Water Air & Soil Pollution 56, 769-777 (1991). https://doi.org/10.1007/BF00342315
Jensen1991_Karvatn	Peat core	Europe	Norway	Jensen1991	Karvatn	bottom parts influenced by groundwater, removed the bottom parts	62.3907	8.50125	842		ombrotrophic	Total			flux	yes	3.22991		0.648811			yes	Jensen, A. & Jensen, A. Historical deposition rates of mercury in scandinavia estimated by dating and measurement of mercury in cores of peat bogs. Water Air & Soil Pollution 56, 769-777 (1991). https://doi.org/10.1007/BF00342315
Jensen1991_Overbygd	Peat core	Europe	Norway	Jensen1991	Overbygd	bottom parts influenced by groundwater, removed the bottom parts	68.9202	22.7464	404		ombrotrophic	Total			flux		1.33373		2.48599			yes	Jensen, A. & Jensen, A. Historical deposition rates of mercury in scandinavia estimated by dating and measurement of mercury in cores of peat bogs. Water Air & Soil Pollution 56, 769-777 (1991). https://doi.org/10.1007/BF00342315
Jensen1991_Rorvik	Peat core	Europe	Sweden	Jensen1991	Rorvik	bottom parts influenced by groundwater, removed the bottom parts	57.4619	12.4845	72		ombrotrophic	Total			flux	yes	894.699		0.769973			yes	Jensen, A. & Jensen, A. Historical deposition rates of mercury in scandinavia estimated by dating and measurement of mercury in cores of peat bogs. Water Air & Soil Pollution 56, 769-777 (1991). https://doi.org/10.1007/BF00342315
Jensen1991_Vindeln	Peat core	Europe	Sweden	Jensen1991	Vindeln	bottom parts influenced by groundwater, removed the bottom parts	64.0923	19.0332	197		ombrotrophic	Total			flux	yes	154.653		0.818168			yes	Jensen, A. & Jensen, A. Historical deposition rates of mercury in scandinavia estimated by dating and measurement of mercury in cores of peat bogs. Water Air & Soil Pollution 56, 769-777 (1991). https://doi.org/10.1007/BF00342315
Li2016_Dajiuhu	Peat core	East Asia	China	Li2016	Dajiuhu		31.4908	109.996	1730		minerogenic	Total			flux		153.274		2.72376			yes	Li, Y., Ma, C., Zhu, C., Huang, R. & Zheng, C. Historical anthropogenic contributions to mercury accumulation recorded by a peat core from Dajiuhu montane mire, central China. Environ. Pollut. 216, 332-339 (2016). https://doi.org/10.1016/j.envpol.2016.05.083
Martinez-cortizas1999_Penido Vello bog	Peat core	Europe	Spain	Martinez-cortizas1999	Penido Vello bog		43.5386	-7.5125	700		ombrotrophic	Total			concentration		466.76		5.60683			yes	Martı́nez-Cortizas, A., Pontevedra-Pombal, X., Garcı́a-Rodeja, E., Nóvoa-Muñoz, J. C. & Shotyk, W. Mercury in a Spanish Peat Bog: Archive of Climate Change and Atmospheric Metal Deposition. Science 284, 939-942 (1999). https://doi.org/doi:10.1126/science.284.5416.939
Norton1997_BH	Peat core	North America	USA	Norton1997	BH	Big Heath, two cores average, in a national park, 2km to coast	44.2426	-68.3202	5		ombrotrophic	Total			flux		170.763		13.0816	yes		yes	Norton, S. A., Evans, G. C. & Kahl, J. S. Comparison of Hg and Pb Fluxes to Hummocks and Hollows of Ombrotrophic Big Heath Bog and to Nearby Sargent Mt. Pond, Maine, USA. Water, Air, and Soil Pollution 100, 271-286 (1997). https://doi.org/10.1023/A:1018380610893
Outridge2011_SK4_5	Peat core	North America	Canada	Outridge2011	SK4_5	Manitoba, 85km away from smelter	55.2822	-102.754	363		ombrotrophic	Total			flux		47.3397		4.04246			yes	Outridge, P. M., Rausch, N., Percival, J. B., Shotyk, W. & McNeely, R. Comparison of mercury and zinc profiles in peat and lake sediment archives with historical changes in emissions from the Flin Flon metal smelter, Manitoba, Canada. Sci. Total Environ. 409, 548-563 (2011). https://doi.org/10.1016/j.scitotenv.2010.10.041
Rose2020_LETS2 Peat	Peat core	Africa	Lesotho	Rose2020	LETS2 Peat	wetland in a protected area	-30.3081	28.1634	2400		wetland peat	Total			flux		146.751		6.51731	yes	not ombrotrophic or minergenic	no	Rose, N. L. et al. Natural archives of long-range transported contamination at the remote lake Letšeng-la Letsie, Maloti Mountains, Lesotho. Sci. Total Environ. 737, 139642 (2020). https://doi.org/10.1016/j.scitotenv.2020.139642
Shotyk2003_DK	Peat core	Europe	Denmark	Shotyk2003	DK		55.25	10.25	22		ombrotrophic	Total			flux		211.228		4.2769			yes	Shotyk, W. et al. Anthropogenic contributions to atmospheric Hg, Pb and As accumulation recorded by peat cores from southern Greenland and Denmark dated using the 14C “bomb pulse curve”. Geochim. Cosmochim. Acta 67, 3991-4011 (2003). https://doi.org/10.1016/S0016-7037(03)00409-5
Shotyk2003_GL	Peat core	Arctic	Greenland	Shotyk2003	GL		61.1333	-45.55	175		minerogenic	Total			flux		0.00112872		4.12159		not ombrotrophic, groundwater-fed	no	Shotyk, W. et al. Anthropogenic contributions to atmospheric Hg, Pb and As accumulation recorded by peat cores from southern Greenland and Denmark dated using the 14C “bomb pulse curve”. Geochim. Cosmochim. Acta 67, 3991-4011 (2003). https://doi.org/10.1016/S0016-7037(03)00409-5
Tang2012_Xiaoxingan Mountain	Peat core	East Asia	China	Tang2012		local emission dominates and reduced , but not shown in EDGAR emissions	46.7	129.083	375		ombrotrophic	Total			flux		305.597	EDGAR show increasing emission trend, so it does not reflect pollution control effect	7.19605			yes	Tang, S., Huang, Z., Liu, J., Yang, Z. & Lin, Q. Atmospheric mercury deposition recorded in an ombrotrophic peat core from Xiaoxing'an Mountain, Northeast China. Environ. Res. 118, 145-148 (2012). https://doi.org/10.1016/j.envres.2011.12.009
Perez-Rodriguez2018_Sandhavn	Peat core	Arctic	Greenland	Perez-Rodriguez2018	Sandhavn		59.9833	-44.7667	7		ombrotrophic	Total			flux		0.206402		0.290133			yes	Pérez-Rodríguez, M., Silva-Sánchez, N., Kylander, M. E., Bindler, R., Mighall, T. M., Schofield, J. E., . . . Martínez Cortizas, A. (2018). Industrial-era lead and mercury contamination in southern Greenland implicates North American sources. Science of the Total Environment, 613-614, 919-930. doi:https://doi.org/10.1016/j.scitotenv.2017.09.041
Enrico2017_Pinet	Peat core	Europe	France	Enrico2017	Pinet		42.85	1.97	880		Ombrotrophic	Total			flux		1441.57		2.53034			yes	Enrico, M., Le Roux, G., Heimbürger, L.-E., Van Beek, P., Souhaut, M., Chmeleff, J., & Sonke, J. E. (2017). Holocene Atmospheric Mercury Levels Reconstructed from Peat Bog Mercury Stable Isotopes. Environmental Science & Technology, 51(11), 5899-5906. doi:10.1021/acs.est.6b05804
Li2020_AMS	Peat core	Indian Ocean	Amsterdam	Li2020	AMS		-37.83	77.53	738		Ombrotrophic	Total			flux		0.00347321		3.30675			yes	Li, C., Sonke, J. E., Le Roux, G., Piotrowska, N., Van der Putten, N., Roberts, S. J., . . . De Vleeschouwer, F. (2020). Unequal Anthropogenic Enrichment of Mercury in Earth’s Northern and Southern Hemispheres. ACS Earth and Space Chemistry, 4(11), 2073-2081. doi:10.1021/acsearthspacechem.0c00220
Li2020_SCB	Peat core	Latin America	Falkland Islands	Li2020	SBC		-51.5	-58.82	8		Ombrotrophic	Total			flux		0.00947419		0.735584			yes	Li, C., Sonke, J. E., Le Roux, G., Piotrowska, N., Van der Putten, N., Roberts, S. J., . . . De Vleeschouwer, F. (2020). Unequal Anthropogenic Enrichment of Mercury in Earth’s Northern and Southern Hemispheres. ACS Earth and Space Chemistry, 4(11), 2073-2081. doi:10.1021/acsearthspacechem.0c00220
Li2020_HBT	Peat core	Latin America	Argentina	Li2020	HBT		-54.87	-67.22	26		Ombrotrophic	Total			flux		7.90151		0.672951			yes	Li, C., Sonke, J. E., Le Roux, G., Piotrowska, N., Van der Putten, N., Roberts, S. J., . . . De Vleeschouwer, F. (2020). Unequal Anthropogenic Enrichment of Mercury in Earth’s Northern and Southern Hemispheres. ACS Earth and Space Chemistry, 4(11), 2073-2081. doi:10.1021/acsearthspacechem.0c00220
Li2020_AND	Peat core	Latin America	Argentina	Li2020	AND		-54.75	-68.22	198		Ombrotrophic	Total			flux		7.90151		0.891615			yes	Li, C., Sonke, J. E., Le Roux, G., Piotrowska, N., Van der Putten, N., Roberts, S. J., . . . De Vleeschouwer, F. (2020). Unequal Anthropogenic Enrichment of Mercury in Earth’s Northern and Southern Hemispheres. ACS Earth and Space Chemistry, 4(11), 2073-2081. doi:10.1021/acsearthspacechem.0c00220

## Sheet: Hg flux database
CoreID (sorted A→Z)	Year	Total Hg accumulation flux (mg/m2/yr)
Asmund2000_Greenland coast_16964	1992	0.012505
Asmund2000_Greenland coast_16964	1991	0.0122015
Asmund2000_Greenland coast_16964	1990	0.011898
Asmund2000_Greenland coast_16964	1989	0.0115945
Asmund2000_Greenland coast_16964	1988	0.011291
Asmund2000_Greenland coast_16964	1987	0.0109875
Asmund2000_Greenland coast_16964	1986	0.010684
Asmund2000_Greenland coast_16964	1985	0.0103805
Asmund2000_Greenland coast_16964	1984	0.010077
Asmund2000_Greenland coast_16964	1983	0.00977354
Asmund2000_Greenland coast_16964	1982	0.00947005
Asmund2000_Greenland coast_16964	1981	0.00916655
Asmund2000_Greenland coast_16964	1980	0.00886306
Asmund2000_Greenland coast_16964	1979	0.00855956
Asmund2000_Greenland coast_16964	1978	0.00825607
Asmund2000_Greenland coast_16964	1977	0.00809049
Asmund2000_Greenland coast_16964	1976	0.00792491
Asmund2000_Greenland coast_16964	1975	0.00775933
Asmund2000_Greenland coast_16964	1974	0.00759375
Asmund2000_Greenland coast_16964	1973	0.00742818
Asmund2000_Greenland coast_16964	1972	0.0072626
Asmund2000_Greenland coast_16964	1971	0.00709702
Asmund2000_Greenland coast_16964	1970	0.00693144
Asmund2000_Greenland coast_16964	1969	0.00676586
Asmund2000_Greenland coast_16964	1968	0.00660029
Asmund2000_Greenland coast_16964	1967	0.00643471
Asmund2000_Greenland coast_16964	1966	0.00626913
Asmund2000_Greenland coast_16964	1965	0.00606861
Asmund2000_Greenland coast_16964	1964	0.00586808
Asmund2000_Greenland coast_16964	1963	0.00566756
Asmund2000_Greenland coast_16964	1962	0.00546704
Asmund2000_Greenland coast_16964	1961	0.00529864
Asmund2000_Greenland coast_16964	1960	0.00513024
Asmund2000_Greenland coast_16964	1959	0.00496184
Asmund2000_Greenland coast_16964	1958	0.00479344
Asmund2000_Greenland coast_16964	1957	0.00462504
Asmund2000_Greenland coast_16964	1956	0.00459974
Asmund2000_Greenland coast_16964	1955	0.00457445
Asmund2000_Greenland coast_16964	1954	0.00454915
Asmund2000_Greenland coast_16964	1953	0.00452385
Asmund2000_Greenland coast_16964	1952	0.00449856
Asmund2000_Greenland coast_16964	1951	0.00447326
Asmund2000_Greenland coast_16964	1950	0.00444797
Asmund2000_Greenland coast_16964	1949	0.00442267
Asmund2000_Greenland coast_16964	1948	0.00439737
Asmund2000_Greenland coast_16964	1947	0.00437208
Asmund2000_Greenland coast_16964	1946	0.00434678
Asmund2000_Greenland coast_16964	1945	0.00432149
Asmund2000_Greenland coast_16964	1944	0.00429619
Asmund2000_Greenland coast_16964	1943	0.0042709
Asmund2000_Greenland coast_16964	1942	0.0042456
Asmund2000_Greenland coast_16964	1941	0.0042203
Asmund2000_Greenland coast_16964	1940	0.00419501
Asmund2000_Greenland coast_16964	1939	0.00416971
Asmund2000_Greenland coast_16964	1938	0.00414442
Asmund2000_Greenland coast_16964	1937	0.00411912
Asmund2000_Greenland coast_16964	1936	0.00409383
Asmund2000_Greenland coast_16964	1935	0.00406853
Asmund2000_Greenland coast_16964	1934	0.00404323
Asmund2000_Greenland coast_16964	1933	0.00401794
Asmund2000_Greenland coast_16964	1932	0.00399264
Asmund2000_Greenland coast_16964	1931	0.00396735
Asmund2000_Greenland coast_16964	1930	0.00394205
Asmund2000_Greenland coast_16964	1929	0.00391676
Asmund2000_Greenland coast_16964	1928	0.00389146
Asmund2000_Greenland coast_16964	1927	0.00386616
Asmund2000_Greenland coast_16964	1926	0.00384087
Asmund2000_Greenland coast_16964	1925	0.00381557
Asmund2000_Greenland coast_16964	1924	0.00379028
Asmund2000_Greenland coast_16964	1923	0.00378174
Asmund2000_Greenland coast_16964	1922	0.0037732
Asmund2000_Greenland coast_16964	1921	0.00376467
Asmund2000_Greenland coast_16964	1920	0.00375613
Asmund2000_Greenland coast_16964	1919	0.0037476
Asmund2000_Greenland coast_16964	1918	0.00373906
Asmund2000_Greenland coast_16964	1917	0.00373053
Asmund2000_Greenland coast_16964	1916	0.00372199
Asmund2000_Greenland coast_16964	1915	0.00371345
Asmund2000_Greenland coast_16964	1914	0.00370492
Asmund2000_Greenland coast_16964	1913	0.00369638
Asmund2000_Greenland coast_16964	1912	0.00368785
Asmund2000_Greenland coast_16964	1911	0.00367931
Asmund2000_Greenland coast_16964	1910	0.00367078
Asmund2000_Greenland coast_16964	1909	0.00366224
Asmund2000_Greenland coast_16964	1908	0.0036537
Asmund2000_Greenland coast_16964	1907	0.00364517
Asmund2000_Greenland coast_16964	1906	0.00363663
Asmund2000_Greenland coast_16964	1905	0.0036281
Asmund2000_Greenland coast_16964	1904	0.00361956
Asmund2000_Greenland coast_16964	1903	0.00361102
Asmund2000_Greenland coast_16964	1902	0.00360249
Asmund2000_Greenland coast_16964	1901	0.00359395
Asmund2000_Greenland coast_16964	1900	0.00358542
Asmund2000_Greenland coast_16964	1899	0.00357688
Asmund2000_Greenland coast_16964	1898	0.00356835
Asmund2000_Greenland coast_16964	1897	0.00355981
Asmund2000_Greenland coast_16964	1896	0.00355127
Asmund2000_Greenland coast_16964	1895	0.00354274
Asmund2000_Greenland coast_16964	1894	0.0035342
Asmund2000_Greenland coast_16964	1893	0.00352567
Asmund2000_Greenland coast_16964	1892	0.00351713
Asmund2000_Greenland coast_16964	1891	0.00350859
Asmund2000_Greenland coast_16964	1890	0.00350006
Asmund2000_Greenland coast_16964	1889	0.00349152
Asmund2000_Greenland coast_16964	1888	0.00348299
Asmund2000_Greenland coast_16964	1887	0.00347445
Asmund2000_Greenland coast_16964	1886	0.00346592
Asmund2000_Greenland coast_16964	1885	0.00345738
Asmund2000_Greenland coast_16964	1884	0.00344884
Asmund2000_Greenland coast_16964	1883	0.00344031
Asmund2000_Greenland coast_16964	1882	0.00343177
Asmund2000_Greenland coast_16964	1881	0.00342324
Asmund2000_Greenland coast_16964	1880	0.0034147
Asmund2000_Greenland coast_16964	1879	0.00340617
Asmund2000_Greenland coast_16964	1878	0.00339763
Asmund2000_Greenland coast_16964	1877	0.00338909
Asmund2000_Greenland coast_16964	1876	0.00338056
Asmund2000_Greenland coast_16964	1875	0.00337202
Asmund2000_Greenland coast_16964	1874	0.00336349
Asmund2000_Greenland coast_16964	1873	0.00335495
Asmund2000_Greenland coast_16964	1872	0.00334641
Asmund2000_Greenland coast_16964	1871	0.00333788
Asmund2000_Greenland coast_16964	1870	0.00332934
Asmund2000_Greenland coast_16964	1869	0.00332081
Asmund2000_Greenland coast_16964	1868	0.00331227
Asmund2000_Greenland coast_16964	1867	0.00335134
Asmund2000_Greenland coast_16964	1866	0.00339042
Asmund2000_Greenland coast_16964	1865	0.00342949
Asmund2000_Greenland coast_16964	1864	0.00346857
Asmund2000_Greenland coast_16964	1863	0.00350764
Asmund2000_Greenland coast_16964	1862	0.00354671
Asmund2000_Greenland coast_16964	1861	0.00358579
Asmund2000_Greenland coast_16964	1860	0.00362486
Asmund2000_Greenland coast_16964	1859	0.00366393
Asmund2000_Greenland coast_16964	1858	0.00370301
Asmund2000_Greenland coast_16964	1857	0.00374208
Asmund2000_Greenland coast_16964	1856	0.00378115
Asmund2000_Greenland coast_16964	1855	0.00382023
Asmund2000_Greenland coast_16964	1854	0.0038593
Asmund2000_Greenland coast_16964	1853	0.00389837
Asmund2000_Greenland coast_16964	1852	0.00393745
Asmund2000_Greenland coast_16964	1851	0.00397652
Asmund2000_Greenland coast_16964	1850	0.00375983
Asmund2000_Greenland coast_16964	1849	0.00354314
Asmund2000_Greenland coast_16964	1848	0.00332645
Asmund2000_Greenland coast_16964	1847	0.00310976
Asmund2000_Greenland coast_16964	1846	0.00289306
Asmund2000_Greenland coast_16964	1845	0.00287399
Asmund2000_Greenland coast_16964	1844	0.00285491
Asmund2000_Greenland coast_16964	1843	0.00283584
Asmund2000_Greenland coast_16964	1842	0.00281676
Asmund2000_Greenland coast_16964	1841	0.00279769
Asmund2000_Greenland coast_16964	1840	0.00277861
Asmund2000_Greenland coast_16964	1839	0.00275954
Asmund2000_Greenland coast_16964	1838	0.00274046
Asmund2000_Greenland coast_16964	1837	0.00272139
Asmund2000_Greenland coast_16964	1836	0.00270231
Asmund2000_Greenland coast_16964	1835	0.00268323
Asmund2000_Greenland coast_16964	1834	0.00266416
Asmund2000_Greenland coast_16964	1833	0.00264508
Asmund2000_Greenland coast_16964	1832	0.00262601
Asmund2000_Greenland coast_16964	1831	0.00260693
Asmund2000_Greenland coast_16964	1830	0.00258786
Asmund2000_Greenland coast_16964	1829	0.00256878
Asmund2000_Greenland coast_16964	1828	0.00254971
Asmund2000_Greenland coast_16964	1827	0.00253063
Asmund2000_Greenland coast_16964	1826	0.00251156
Asmund2000_Greenland coast_16964	1825	0.00249248
Asmund2000_Greenland coast_16964	1824	0.00247341
Asmund2000_Greenland coast_16964	1823	0.00245433
Asmund2000_Greenland coast_16964	1822	0.00243525
Asmund2000_Greenland coast_16964	1821	0.00241618
Asmund2000_Greenland coast_16964	1820	0.0023971
Asmund2000_Greenland coast_16964	1819	0.00237803
Asmund2000_Greenland coast_16964	1818	0.00235895
Asmund2000_Greenland coast_16964	1817	0.00233988
Asmund2000_Greenland coast_16964	1816	0.0023208
Asmund2000_Greenland coast_16964	1815	0.00230173
Asmund2000_Greenland coast_16964	1814	0.00228265
Asmund2000_Greenland coast_16964	1813	0.00226358
Asmund2000_Greenland coast_16964	1812	0.0022445
Asmund2000_Greenland coast_16964	1811	0.00222542
Asmund2000_Greenland coast_16964	1810	0.00220635
Asmund2000_Greenland coast_16964	1809	0.00218727
Asmund2000_Greenland coast_16964	1808	0.00218324
Asmund2000_Greenland coast_16964	1807	0.0021792
Asmund2000_Greenland coast_16964	1806	0.00217516
Asmund2000_Greenland coast_16964	1805	0.00217112
Asmund2000_Greenland coast_16964	1804	0.00216708
Asmund2000_Greenland coast_16964	1803	0.00216304
Asmund2000_Greenland coast_16964	1802	0.002159
Asmund2000_Greenland coast_16964	1801	0.00215497
Asmund2000_Greenland coast_16964	1800	0.00215093
Asmund2000_Greenland coast_16964	1799	0.00214689
Asmund2000_Greenland coast_16964	1798	0.00214285
Asmund2000_Greenland coast_16964	1797	0.00213881
Asmund2000_Greenland coast_16964	1796	0.00213477
Asmund2000_Greenland coast_16964	1795	0.00213073
Asmund2000_Greenland coast_16964	1794	0.0021267
Asmund2000_Greenland coast_16964	1793	0.00212266
Asmund2000_Greenland coast_16964	1792	0.00211862
Asmund2000_Greenland coast_16964	1791	0.00211458
Asmund2000_Greenland coast_16964	1790	0.00211054
Asmund2000_Greenland coast_16964	1789	0.0021065
Asmund2000_Greenland coast_16964	1788	0.00210247
Asmund2000_Greenland coast_16964	1787	0.00209843
Asmund2000_Greenland coast_16964	1786	0.00209439
Asmund2000_Greenland coast_16964	1785	0.00209035
Asmund2000_Greenland coast_16964	1784	0.00208631
Asmund2000_Greenland coast_16964	1783	0.00208227
Asmund2000_Greenland coast_16964	1782	0.00207823
Asmund2000_Greenland coast_16964	1781	0.0020742
Asmund2000_Greenland coast_16964	1780	0.00207016
Asmund2000_Greenland coast_16964	1779	0.00206612
Asmund2000_Greenland coast_16964	1778	0.00206208
Asmund2000_Greenland coast_16964	1777	0.00205804
Asmund2000_Greenland coast_16964	1776	0.002054
Asmund2000_Greenland coast_16964	1775	0.00204996
Asmund2000_Greenland coast_16964	1774	0.00204593
Asmund2000_Greenland coast_16964	1773	0.00204189
Asmund2000_Greenland coast_16964	1772	0.00203785
Asmund2000_Greenland coast_16964	1771	0.00203381
Asmund2000_Greenland coast_16964	1770	0.00202977
Asmund2000_Greenland coast_16964	1769	0.00202573
Asmund2000_Greenland coast_16964	1768	0.0020217
Asmund2000_Greenland coast_16964	1767	0.00201766
Asmund2000_Greenland coast_16964	1766	0.00201362
Asmund2000_Greenland coast_16964	1765	0.00200958
Asmund2000_Greenland coast_16964	1764	0.00200554
Asmund2000_Greenland coast_16964	1763	0.0020015
Asmund2000_Greenland coast_16964	1762	0.00199746
Asmund2000_Greenland coast_16964	1761	0.00199343
Asmund2000_Greenland coast_16964	1760	0.00198939
Asmund2000_Greenland coast_16964	1759	0.00198535
Asmund2000_Greenland coast_16964	1758	0.00198131
Asmund2000_Greenland coast_16964	1757	0.00197727
Asmund2000_Greenland coast_16964	1756	0.00197323
Asmund2000_Greenland coast_16964	1755	0.00196919
Asmund2000_Greenland coast_16964	1754	0.0019793
Asmund2000_Greenland coast_16964	1753	0.0019894
Asmund2000_Greenland coast_16964	1752	0.0019995
Asmund2000_Greenland coast_16964	1751	0.0020096
Asmund2000_Greenland coast_16964	1750	0.0020197
Asmund2000_Greenland coast_16964	1749	0.00202981
Asmund2000_Greenland coast_16964	1748	0.00203991
Asmund2000_Greenland coast_16964	1747	0.00205001
Asmund2000_Greenland coast_16964	1746	0.00206011
Asmund2000_Greenland coast_16964	1745	0.00207021
Asmund2000_Greenland coast_16964	1744	0.00208031
Asmund2000_Greenland coast_16964	1743	0.00209042
Asmund2000_Greenland coast_16964	1742	0.00210052
Asmund2000_Greenland coast_16964	1741	0.00211062
Asmund2000_Greenland coast_16964	1740	0.00212072
Asmund2000_Greenland coast_16964	1739	0.00213082
Asmund2000_Greenland coast_16964	1738	0.00214092
Asmund2000_Greenland coast_16964	1737	0.00215103
Asmund2000_Greenland coast_16964	1736	0.00216113
Asmund2000_Greenland coast_16964	1735	0.00217123
Asmund2000_Greenland coast_16964	1734	0.00218133
Asmund2000_Greenland coast_16964	1733	0.00219143
Asmund2000_Greenland coast_16964	1732	0.00220153
Asmund2000_Greenland coast_16964	1731	0.00221164
Asmund2000_Greenland coast_16964	1730	0.00222174
Asmund2000_Greenland coast_16964	1729	0.00223184
Asmund2000_Greenland coast_16964	1728	0.00224194
Asmund2000_Greenland coast_16964	1727	0.00225204
Asmund2000_Greenland coast_16964	1726	0.00226215
Asmund2000_Greenland coast_16964	1725	0.00227225
Asmund2000_Greenland coast_16964	1724	0.00228235
Asmund2000_Greenland coast_16964	1723	0.00229245
Asmund2000_Greenland coast_16964	1722	0.00230255
Asmund2000_Greenland coast_16964	1721	0.00231265
Asmund2000_Greenland coast_16964	1720	0.00232276
Asmund2000_Greenland coast_16964	1719	0.00233286
Asmund2000_Greenland coast_16964	1718	0.00234296
Asmund2000_Greenland coast_16964	1717	0.00235306
Asmund2000_Greenland coast_16964	1716	0.00236316
Asmund2000_Greenland coast_16964	1715	0.00237326
Asmund2000_Greenland coast_16964	1714	0.00238337
Asmund2000_Greenland coast_16964	1713	0.00239347
Asmund2000_Greenland coast_16964	1712	0.00240357
Asmund2000_Greenland coast_16964	1711	0.00241367
Asmund2000_Greenland coast_16964	1710	0.00242377
Asmund2000_Greenland coast_16964	1709	0.00243388
Asmund2000_Greenland coast_18890	1996	0.00680739
Asmund2000_Greenland coast_18890	1995	0.00665989
Asmund2000_Greenland coast_18890	1994	0.0065124
Asmund2000_Greenland coast_18890	1993	0.00636491
Asmund2000_Greenland coast_18890	1992	0.00621741
Asmund2000_Greenland coast_18890	1991	0.00606992
Asmund2000_Greenland coast_18890	1990	0.00592243
Asmund2000_Greenland coast_18890	1989	0.00577493
Asmund2000_Greenland coast_18890	1988	0.00562744
Asmund2000_Greenland coast_18890	1987	0.00565013
Asmund2000_Greenland coast_18890	1986	0.00567282
Asmund2000_Greenland coast_18890	1985	0.00569551
Asmund2000_Greenland coast_18890	1984	0.00571821
Asmund2000_Greenland coast_18890	1983	0.0057409
Asmund2000_Greenland coast_18890	1982	0.00576359
Asmund2000_Greenland coast_18890	1981	0.00578628
Asmund2000_Greenland coast_18890	1980	0.00580897
Asmund2000_Greenland coast_18890	1979	0.00583166
Asmund2000_Greenland coast_18890	1978	0.00585435
Asmund2000_Greenland coast_18890	1977	0.00581124
Asmund2000_Greenland coast_18890	1976	0.00576813
Asmund2000_Greenland coast_18890	1975	0.00572501
Asmund2000_Greenland coast_18890	1974	0.0056819
Asmund2000_Greenland coast_18890	1973	0.00563879
Asmund2000_Greenland coast_18890	1972	0.00559567
Asmund2000_Greenland coast_18890	1971	0.00555256
Asmund2000_Greenland coast_18890	1970	0.00550945
Asmund2000_Greenland coast_18890	1969	0.00546633
Asmund2000_Greenland coast_18890	1968	0.00542322
Asmund2000_Greenland coast_18890	1967	0.00524788
Asmund2000_Greenland coast_18890	1966	0.00507254
Asmund2000_Greenland coast_18890	1965	0.00489719
Asmund2000_Greenland coast_18890	1964	0.00472185
Asmund2000_Greenland coast_18890	1963	0.00454651
Asmund2000_Greenland coast_18890	1962	0.00437117
Asmund2000_Greenland coast_18890	1961	0.00419583
Asmund2000_Greenland coast_18890	1960	0.00402048
Asmund2000_Greenland coast_18890	1959	0.00384514
Asmund2000_Greenland coast_18890	1958	0.0036698
Asmund2000_Greenland coast_18890	1957	0.00349446
Asmund2000_Greenland coast_18890	1956	0.00350477
Asmund2000_Greenland coast_18890	1955	0.00351509
Asmund2000_Greenland coast_18890	1954	0.0035254
Asmund2000_Greenland coast_18890	1953	0.00353572
Asmund2000_Greenland coast_18890	1952	0.00354603
Asmund2000_Greenland coast_18890	1951	0.00355634
Asmund2000_Greenland coast_18890	1950	0.00356666
Asmund2000_Greenland coast_18890	1949	0.00357697
Asmund2000_Greenland coast_18890	1948	0.00358729
Asmund2000_Greenland coast_18890	1947	0.0035976
Asmund2000_Greenland coast_18890	1946	0.00360792
Asmund2000_Greenland coast_18890	1945	0.00369641
Asmund2000_Greenland coast_18890	1944	0.00378491
Asmund2000_Greenland coast_18890	1943	0.0038734
Asmund2000_Greenland coast_18890	1942	0.0039619
Asmund2000_Greenland coast_18890	1941	0.0040504
Asmund2000_Greenland coast_18890	1940	0.00413889
Asmund2000_Greenland coast_18890	1939	0.00422739
Asmund2000_Greenland coast_18890	1938	0.00431588
Asmund2000_Greenland coast_18890	1937	0.00440438
Asmund2000_Greenland coast_18890	1936	0.00449288
Asmund2000_Greenland coast_18890	1935	0.00459661
Asmund2000_Greenland coast_18890	1934	0.00470034
Asmund2000_Greenland coast_18890	1933	0.00480407
Asmund2000_Greenland coast_18890	1932	0.0049078
Asmund2000_Greenland coast_18890	1931	0.00501153
Asmund2000_Greenland coast_18890	1930	0.00511527
Asmund2000_Greenland coast_18890	1929	0.005219
Asmund2000_Greenland coast_18890	1928	0.00532273
Asmund2000_Greenland coast_18890	1927	0.00542646
Asmund2000_Greenland coast_18890	1926	0.00553019
Asmund2000_Greenland coast_18890	1925	0.00563392
Asmund2000_Greenland coast_18890	1924	0.00573766
Asmund2000_Greenland coast_18890	1923	0.00584139
Asmund2000_Greenland coast_18890	1922	0.00594512
Asmund2000_Greenland coast_18890	1921	0.00604885
Asmund2000_Greenland coast_18890	1920	0.00615258
Asmund2000_Greenland coast_18890	1919	0.00625631
Asmund2000_Greenland coast_18890	1918	0.00636005
Asmund2000_Greenland coast_18890	1917	0.00646378
Asmund2000_Greenland coast_18890	1916	0.00656751
Asmund2000_Greenland coast_18890	1915	0.00667124
Asmund2000_Greenland coast_18890	1914	0.00637877
Asmund2000_Greenland coast_18890	1913	0.00608631
Asmund2000_Greenland coast_18890	1912	0.00579384
Asmund2000_Greenland coast_18890	1911	0.00550138
Asmund2000_Greenland coast_18890	1910	0.00520891
Asmund2000_Greenland coast_18890	1909	0.00491645
Asmund2000_Greenland coast_18890	1908	0.00462398
Asmund2000_Greenland coast_18890	1907	0.00433152
Asmund2000_Greenland coast_18890	1906	0.00403905
Asmund2000_Greenland coast_18890	1905	0.00400811
Asmund2000_Greenland coast_18890	1904	0.00397716
Asmund2000_Greenland coast_18890	1903	0.00394622
Asmund2000_Greenland coast_18890	1902	0.00391528
Asmund2000_Greenland coast_18890	1901	0.00388434
Asmund2000_Greenland coast_18890	1900	0.00385339
Asmund2000_Greenland coast_18890	1899	0.00382245
Asmund2000_Greenland coast_18890	1898	0.00379151
Asmund2000_Greenland coast_18890	1897	0.00376057
Asmund2000_Greenland coast_18890	1896	0.00372962
Asmund2000_Greenland coast_18890	1895	0.00369868
Asmund2000_Greenland coast_18890	1894	0.00382222
Asmund2000_Greenland coast_18890	1893	0.00394576
Asmund2000_Greenland coast_18890	1892	0.00406931
Asmund2000_Greenland coast_18890	1891	0.00419285
Asmund2000_Greenland coast_18890	1890	0.00431639
Asmund2000_Greenland coast_18890	1889	0.00443993
Asmund2000_Greenland coast_18890	1888	0.00456347
Asmund2000_Greenland coast_18890	1887	0.00468701
Asmund2000_Greenland coast_18890	1886	0.00481055
Asmund2000_Greenland coast_18891	1995	0.0045632
Asmund2000_Greenland coast_18891	1994	0.004734
Asmund2000_Greenland coast_18891	1993	0.00490481
Asmund2000_Greenland coast_18891	1992	0.00507561
Asmund2000_Greenland coast_18891	1991	0.00524642
Asmund2000_Greenland coast_18891	1990	0.00541722
Asmund2000_Greenland coast_18891	1989	0.00558803
Asmund2000_Greenland coast_18891	1988	0.00575883
Asmund2000_Greenland coast_18891	1987	0.00592964
Asmund2000_Greenland coast_18891	1986	0.00610044
Asmund2000_Greenland coast_18891	1985	0.00627125
Asmund2000_Greenland coast_18891	1984	0.00617248
Asmund2000_Greenland coast_18891	1983	0.00607371
Asmund2000_Greenland coast_18891	1982	0.00597494
Asmund2000_Greenland coast_18891	1981	0.00587616
Asmund2000_Greenland coast_18891	1980	0.00577739
Asmund2000_Greenland coast_18891	1979	0.00567862
Asmund2000_Greenland coast_18891	1978	0.00557985
Asmund2000_Greenland coast_18891	1977	0.00548108
Asmund2000_Greenland coast_18891	1976	0.00538231
Asmund2000_Greenland coast_18891	1975	0.00528354
Asmund2000_Greenland coast_18891	1974	0.00518477
Asmund2000_Greenland coast_18891	1973	0.005086
Asmund2000_Greenland coast_18891	1972	0.00499679
Asmund2000_Greenland coast_18891	1971	0.00490758
Asmund2000_Greenland coast_18891	1970	0.00481837
Asmund2000_Greenland coast_18891	1969	0.00472916
Asmund2000_Greenland coast_18891	1968	0.00463995
Asmund2000_Greenland coast_18891	1967	0.00455074
Asmund2000_Greenland coast_18891	1966	0.00446153
Asmund2000_Greenland coast_18891	1965	0.00437232
Asmund2000_Greenland coast_18891	1964	0.00428311
Asmund2000_Greenland coast_18891	1963	0.0041939
Asmund2000_Greenland coast_18891	1962	0.00410469
Asmund2000_Greenland coast_18891	1961	0.00399696
Asmund2000_Greenland coast_18891	1960	0.00388923
Asmund2000_Greenland coast_18891	1959	0.0037815
Asmund2000_Greenland coast_18891	1958	0.00367377
Asmund2000_Greenland coast_18891	1957	0.00356605
Asmund2000_Greenland coast_18891	1956	0.00345832
Asmund2000_Greenland coast_18891	1955	0.00335059
Asmund2000_Greenland coast_18891	1954	0.00324286
Asmund2000_Greenland coast_18891	1953	0.00313513
Asmund2000_Greenland coast_18891	1952	0.0030274
Asmund2000_Greenland coast_18891	1951	0.00291967
Asmund2000_Greenland coast_18891	1950	0.00321273
Asmund2000_Greenland coast_18891	1949	0.00350578
Asmund2000_Greenland coast_18891	1948	0.00379883
Asmund2000_Greenland coast_18891	1947	0.00409188
Asmund2000_Greenland coast_18891	1946	0.00438493
Asmund2000_Greenland coast_18891	1945	0.00467798
Asmund2000_Greenland coast_18891	1944	0.00497103
Asmund2000_Greenland coast_18891	1943	0.00526408
Asmund2000_Greenland coast_18891	1942	0.00555713
Asmund2000_Greenland coast_18891	1941	0.00585018
Asmund2000_Greenland coast_18891	1940	0.0063761
Asmund2000_Greenland coast_18891	1939	0.00690202
Asmund2000_Greenland coast_18891	1938	0.00742794
Asmund2000_Greenland coast_18891	1937	0.00795386
Asmund2000_Greenland coast_18891	1936	0.00847978
Asmund2000_Greenland coast_18891	1935	0.00900571
Asmund2000_Greenland coast_18891	1934	0.00953163
Asmund2000_Greenland coast_18891	1933	0.0100575
Asmund2000_Greenland coast_18891	1932	0.0105835
Asmund2000_Greenland coast_18891	1931	0.0111094
Asmund2000_Greenland coast_18891	1930	0.0116353
Asmund2000_Greenland coast_18891	1929	0.0121612
Asmund2000_Greenland coast_18891	1928	0.0117128
Asmund2000_Greenland coast_18891	1927	0.0112643
Asmund2000_Greenland coast_18891	1926	0.0108158
Asmund2000_Greenland coast_18891	1925	0.0103673
Asmund2000_Greenland coast_18891	1924	0.00991884
Asmund2000_Greenland coast_18891	1923	0.00947036
Asmund2000_Greenland coast_18891	1922	0.00902188
Asmund2000_Greenland coast_18891	1921	0.00857341
Asmund2000_Greenland coast_18891	1920	0.00812493
Asmund2000_Greenland coast_18891	1919	0.00767645
Asmund2000_Greenland coast_18891	1918	0.0073706
Asmund2000_Greenland coast_18891	1917	0.00706475
Asmund2000_Greenland coast_18891	1916	0.0067589
Asmund2000_Greenland coast_18891	1915	0.00645305
Asmund2000_Greenland coast_18891	1914	0.0061472
Asmund2000_Greenland coast_18891	1913	0.00584135
Asmund2000_Greenland coast_18891	1912	0.0055355
Asmund2000_Greenland coast_18891	1911	0.00522965
Asmund2000_Greenland coast_18891	1910	0.0049238
Asmund2000_Greenland coast_18891	1909	0.00461795
Asmund2000_Greenland coast_18891	1908	0.0043121
Asmund2000_Greenland coast_18891	1907	0.00400625
Asmund2000_Greenland coast_18891	1906	0.00463926
Asmund2000_Greenland coast_18891	1905	0.00527228
Asmund2000_Greenland coast_18891	1904	0.00590529
Asmund2000_Greenland coast_18891	1903	0.0065383
Asmund2000_Greenland coast_18891	1902	0.00717131
Asmund2000_Greenland coast_18891	1901	0.00780432
Asmund2000_Greenland coast_18891	1900	0.00843734
Asmund2000_Greenland coast_18891	1899	0.00907035
Asmund2000_Greenland coast_18891	1898	0.00970336
Asmund2000_Greenland coast_18891	1897	0.0103364
Asmund2000_Greenland coast_18891	1896	0.0109694
Asmund2000_Greenland coast_18891	1895	0.0102674
Asmund2000_Greenland coast_18891	1894	0.00956547
Asmund2000_Greenland coast_18891	1893	0.00886351
Asmund2000_Greenland coast_18891	1892	0.00816155
Asmund2000_Greenland coast_18891	1891	0.00745959
Asmund2000_Greenland coast_18891	1890	0.00675763
Asmund2000_Greenland coast_18891	1889	0.00605566
Asmund2000_Greenland coast_18891	1888	0.0053537
Asmund2000_Greenland coast_18891	1887	0.00465174
Asmund2000_Greenland coast_18891	1886	0.0046398
Asmund2000_Greenland coast_18891	1885	0.00462786
Asmund2000_Greenland coast_18891	1884	0.00461592
Asmund2000_Greenland coast_18891	1883	0.00460397
Asmund2000_Greenland coast_18891	1882	0.00459203
Asmund2000_Greenland coast_18891	1881	0.00458009
Asmund2000_Greenland coast_18891	1880	0.00456814
Asmund2000_Greenland coast_18891	1879	0.0045562
Asmund2000_Greenland coast_18891	1878	0.00454426
Asmund2000_Greenland coast_18891	1877	0.00453231
Asmund2000_Greenland coast_18891	1876	0.00452037
Asmund2000_Greenland coast_18891	1875	0.00450843
Asmund2000_Greenland coast_18891	1874	0.00449649
Asmund2000_Greenland coast_18891	1873	0.00448454
Asmund2000_Greenland coast_4001	1985	0.248851
Asmund2000_Greenland coast_4001	1984	0.296479
Asmund2000_Greenland coast_4001	1983	0.344108
Asmund2000_Greenland coast_4001	1982	0.267607
Asmund2000_Greenland coast_4001	1981	0.191105
Asmund2000_Greenland coast_4001	1980	0.192729
Asmund2000_Greenland coast_4001	1979	0.194352
Asmund2000_Greenland coast_4001	1978	0.195975
Asmund2000_Greenland coast_4001	1977	0.168887
Asmund2000_Greenland coast_4001	1976	0.141799
Asmund2000_Greenland coast_4001	1975	0.159987
Asmund2000_Greenland coast_4001	1974	0.178176
Asmund2000_Greenland coast_4072	1985	0.0285615
Asmund2000_Greenland coast_4072	1984	0.0240117
Asmund2000_Greenland coast_4072	1983	0.0194619
Asmund2000_Greenland coast_4072	1982	0.0149121
Asmund2000_Greenland coast_4072	1981	0.012878
Asmund2000_Greenland coast_4072	1980	0.0125732
Asmund2000_Greenland coast_4072	1979	0.0122684
Asmund2000_Greenland coast_4072	1978	0.0119636
Asmund2000_Greenland coast_4072	1977	0.0116588
Asmund2000_Greenland coast_4072	1976	0.011354
Asmund2000_Greenland coast_4072	1975	0.010879
Asmund2000_Greenland coast_4072	1974	0.010404
Asmund2000_Greenland coast_4072	1973	0.009929
Asmund2000_Greenland coast_4072	1972	0.00945401
Asmund2000_Greenland coast_4072	1971	0.00897901
Asmund2000_Greenland coast_4072	1970	0.00850402
Asmund2000_Greenland coast_4072	1969	0.00802903
Asmund2000_Greenland coast_4072	1968	0.00755403
Asmund2000_Greenland coast_4072	1967	0.0079245
Asmund2000_Greenland coast_4072	1966	0.00829496
Asmund2000_Greenland coast_4072	1965	0.00866543
Asmund2000_Greenland coast_4072	1964	0.00903589
Asmund2000_Greenland coast_4072	1963	0.00940636
Asmund2000_Greenland coast_4072	1962	0.00977682
Asmund2000_Greenland coast_4072	1961	0.0101473
Asmund2000_Greenland coast_4072	1960	0.0105178
Asmund2000_Greenland coast_4072	1959	0.0108882
Asmund2000_Greenland coast_4072	1958	0.0112587
Asmund2000_Greenland coast_4072	1957	0.0116292
Asmund2000_Greenland coast_4072	1956	0.0109231
Asmund2000_Greenland coast_4072	1955	0.010217
Asmund2000_Greenland coast_4072	1954	0.0095109
Asmund2000_Greenland coast_4072	1953	0.00880482
Asmund2000_Greenland coast_4072	1952	0.00809873
Asmund2000_Greenland coast_4072	1951	0.00739265
Asmund2000_Greenland coast_4072	1950	0.00668657
Asmund2000_Greenland coast_4072	1949	0.0066413
Asmund2000_Greenland coast_4072	1948	0.00659604
Asmund2000_Greenland coast_4072	1947	0.00655078
Asmund2000_Greenland coast_4072	1946	0.00650551
Asmund2000_Greenland coast_4072	1945	0.00646025
Asmund2000_Greenland coast_4072	1944	0.00641498
Asmund2000_Greenland coast_4072	1943	0.00636972
Asmund2000_Greenland coast_4072	1942	0.00632446
Asmund2000_Greenland coast_4072	1941	0.00627919
Asmund2000_Greenland coast_4072	1940	0.00623393
Asmund2000_Greenland coast_4072	1939	0.00618866
Asmund2000_Greenland coast_4072	1938	0.0061434
Asmund2000_Greenland coast_4072	1937	0.00609814
Asmund2000_Greenland coast_4072	1936	0.00605287
Asmund2000_Greenland coast_4072	1935	0.00600761
Asmund2000_Greenland coast_4072	1934	0.00596235
Asmund2000_Greenland coast_4072	1933	0.00591708
Asmund2000_Greenland coast_4072	1932	0.00693382
Asmund2000_Greenland coast_4072	1931	0.00795056
Asmund2000_Greenland coast_4072	1930	0.0089673
Asmund2000_Greenland coast_4072	1929	0.0099674
Asmund2000_Greenland coast_4072	1928	0.0109675
Asmund2000_Greenland coast_4072	1927	0.0119676
Asmund2000_Greenland coast_4072	1926	0.011534
Asmund2000_Greenland coast_4072	1925	0.0111005
Asmund2000_Greenland coast_4072	1924	0.0106669
Asmund2000_Greenland coast_4072	1923	0.0102333
Asmund2000_Greenland coast_4072	1922	0.00979975
Asmund2000_Greenland coast_4072	1921	0.00936618
Asmund2000_Greenland coast_4072	1920	0.0089326
Asmund2000_Greenland coast_4072	1919	0.00849903
Asmund2000_Greenland coast_4072	1918	0.00806545
Asmund2000_Greenland coast_4072	1917	0.00763188
Asmund2000_Greenland coast_4072	1916	0.00719831
Asmund2000_Greenland coast_4072	1915	0.00676473
Asmund2000_Greenland coast_4072	1914	0.00633116
Asmund2000_Greenland coast_4072	1913	0.00667527
Asmund2000_Greenland coast_4072	1912	0.00701939
Asmund2000_Greenland coast_4072	1911	0.00736351
Asmund2000_Greenland coast_4072	1910	0.00770762
Asmund2000_Greenland coast_4072	1909	0.00805174
Asmund2000_Greenland coast_4072	1908	0.00839585
Asmund2000_Greenland coast_4072	1907	0.00873997
Asmund2000_Greenland coast_4072	1906	0.00908408
Asmund2000_Greenland coast_4072	1905	0.0094282
Asmund2000_Greenland coast_4072	1904	0.00977231
Asmund2000_Greenland coast_4072	1903	0.00917506
Asmund2000_Greenland coast_4072	1902	0.00857781
Asmund2000_Greenland coast_4072	1901	0.00798056
Asmund2000_Greenland coast_4072	1900	0.00738331
Asmund2000_Greenland coast_4072	1899	0.00678606
Asmund2000_Greenland coast_4072	1898	0.00717258
Asmund2000_Greenland coast_4072	1897	0.00755911
Asmund2000_Greenland coast_4072	1896	0.00794563
Asmund2000_Greenland coast_4072	1895	0.00833216
Asmund2000_Greenland coast_4072	1894	0.00871868
Asmund2000_Greenland coast_4072	1893	0.00910521
Asmund2000_Greenland coast_4072	1892	0.00862158
Asmund2000_Greenland coast_4072	1891	0.00813795
Asmund2000_Greenland coast_4072	1890	0.00765433
Asmund2000_Greenland coast_4072	1889	0.0071707
Asmund2000_Greenland coast_4072	1888	0.00706247
Asmund2000_Greenland coast_4072	1887	0.00695423
Asmund2000_Greenland coast_4072	1886	0.006846
Asmund2000_Greenland coast_4072	1885	0.00673776
Asmund2000_Greenland coast_4072	1884	0.00662953
Asmund2000_Greenland coast_4072	1883	0.0065213
Asmund2000_Greenland coast_4072	1882	0.00641306
Asmund2000_Greenland coast_4072	1881	0.00630483
Asmund2000_Greenland coast_4072	1880	0.00619659
Asmund2000_Greenland coast_4072	1879	0.00608836
Asmund2000_Greenland coast_4072	1878	0.00598013
Asmund2000_Greenland coast_4072	1877	0.00587189
Asmund2000_Greenland coast_4072	1876	0.00576366
Asmund2000_Greenland coast_4072	1875	0.00565542
Asmund2000_Greenland coast_4072	1874	0.00554719
Asmund2000_Greenland coast_4072	1873	0.00543896
Asmund2000_Greenland coast_4072	1872	0.00533072
Asmund2000_Greenland coast_4072	1871	0.00522249
Asmund2000_Greenland coast_4072	1870	0.00544771
Asmund2000_Greenland coast_4072	1869	0.00567293
Asmund2000_Greenland coast_4072	1868	0.00589815
Asmund2000_Greenland coast_4072	1867	0.00612337
Asmund2000_Greenland coast_4072	1866	0.00634859
Asmund2000_Greenland coast_4072	1865	0.00657381
Asmund2000_Greenland coast_4072	1864	0.00679903
Asmund2000_Greenland coast_4072	1863	0.00702425
Asmund2000_Greenland coast_4072	1862	0.00724947
Asmund2000_Greenland coast_4072	1861	0.00701083
Asmund2000_Greenland coast_4072	1860	0.00677218
Asmund2000_Greenland coast_4072	1859	0.00653353
Asmund2000_Greenland coast_4072	1858	0.00629488
Asmund2000_Greenland coast_4072	1857	0.00605623
Asmund2000_Greenland coast_4074	1985	0.0311319
Asmund2000_Greenland coast_4074	1984	0.0301862
Asmund2000_Greenland coast_4074	1983	0.0292406
Asmund2000_Greenland coast_4074	1982	0.0282949
Asmund2000_Greenland coast_4074	1981	0.0273493
Asmund2000_Greenland coast_4074	1980	0.0264036
Asmund2000_Greenland coast_4074	1979	0.0262127
Asmund2000_Greenland coast_4074	1978	0.0260217
Asmund2000_Greenland coast_4074	1977	0.0258308
Asmund2000_Greenland coast_4074	1976	0.0256398
Asmund2000_Greenland coast_4074	1975	0.0254488
Asmund2000_Greenland coast_4074	1974	0.0252579
Asmund2000_Greenland coast_4074	1973	0.0250669
Asmund2000_Greenland coast_4074	1972	0.0260793
Asmund2000_Greenland coast_4074	1971	0.0270916
Asmund2000_Greenland coast_4074	1970	0.028104
Asmund2000_Greenland coast_4074	1969	0.0291163
Asmund2000_Greenland coast_4074	1968	0.0301287
Asmund2000_Greenland coast_4074	1967	0.031141
Asmund2000_Greenland coast_4074	1966	0.0321534
Asmund2000_Greenland coast_4074	1965	0.0331657
Asmund2000_Greenland coast_4074	1964	0.0336352
Asmund2000_Greenland coast_4074	1963	0.0341047
Asmund2000_Greenland coast_4074	1962	0.0345742
Asmund2000_Greenland coast_4074	1961	0.0350437
Asmund2000_Greenland coast_4074	1960	0.0355132
Asmund2000_Greenland coast_4074	1959	0.0359827
Asmund2000_Greenland coast_4074	1958	0.0342585
Asmund2000_Greenland coast_4074	1957	0.0325343
Asmund2000_Greenland coast_4074	1956	0.0308101
Asmund2000_Greenland coast_4074	1955	0.0290859
Asmund2000_Greenland coast_4074	1954	0.0273617
Asmund2000_Greenland coast_4074	1953	0.0256375
Asmund2000_Greenland coast_4074	1952	0.0239133
Asmund2000_Greenland coast_4074	1951	0.0221891
Asmund2000_Greenland coast_4074	1950	0.0231306
Asmund2000_Greenland coast_4074	1949	0.024072
Asmund2000_Greenland coast_4074	1948	0.0250135
Asmund2000_Greenland coast_4074	1947	0.0259549
Asmund2000_Greenland coast_4074	1946	0.0268964
Asmund2000_Greenland coast_4074	1945	0.0278378
Asmund2000_Greenland coast_4074	1944	0.0287793
Asmund2000_Greenland coast_4074	1943	0.0297207
Asmund2000_Greenland coast_4074	1942	0.0336814
Asmund2000_Greenland coast_4074	1941	0.037642
Asmund2000_Greenland coast_4074	1940	0.0416027
Asmund2000_Greenland coast_4074	1939	0.0455634
Asmund2000_Greenland coast_4074	1938	0.049524
Asmund2000_Greenland coast_4074	1937	0.0534847
Asmund2000_Greenland coast_4074	1936	0.0574453
Asmund2000_Greenland coast_4074	1935	0.0557444
Asmund2000_Greenland coast_4074	1934	0.0540435
Asmund2000_Greenland coast_4074	1933	0.0523426
Asmund2000_Greenland coast_4074	1932	0.0506417
Asmund2000_Greenland coast_4074	1931	0.0489408
Asmund2000_Greenland coast_4074	1930	0.0466953
Asmund2000_Greenland coast_4074	1929	0.0444497
Asmund2000_Greenland coast_4074	1928	0.0422042
Asmund2000_Greenland coast_4074	1927	0.0399587
Asmund2000_Greenland coast_4074	1926	0.0377132
Asmund2000_Greenland coast_4074	1925	0.0354676
Asmund2000_Greenland coast_4074	1924	0.0332221
Asmund2000_Greenland coast_4074	1923	0.0309766
Asmund2000_Greenland coast_4074	1922	0.028731
Asmund2000_Greenland coast_4074	1921	0.0278122
Asmund2000_Greenland coast_4074	1920	0.0268934
Asmund2000_Greenland coast_4074	1919	0.0259745
Asmund2000_Greenland coast_4074	1918	0.0250557
Asmund2000_Greenland coast_4074	1917	0.0241369
Asmund2000_Greenland coast_4074	1916	0.023218
Asmund2000_Greenland coast_4074	1915	0.0222992
Asmund2000_Greenland coast_4074	1914	0.0218655
Asmund2000_Greenland coast_4074	1913	0.0214317
Asmund2000_Greenland coast_4074	1912	0.020998
Asmund2000_Greenland coast_4074	1911	0.0205643
Asmund2000_Greenland coast_4074	1910	0.0201305
Asmund2000_Greenland coast_4074	1909	0.0196968
Asmund2000_Greenland coast_4074	1908	0.0192631
Asmund2000_Greenland coast_5045	1985	0.0992286
Asmund2000_Greenland coast_5045	1984	0.098509
Asmund2000_Greenland coast_5045	1983	0.0977894
Asmund2000_Greenland coast_5045	1982	0.0970698
Asmund2000_Greenland coast_5045	1981	0.0963501
Asmund2000_Greenland coast_5045	1980	0.0956305
Asmund2000_Greenland coast_5045	1979	0.0949109
Asmund2000_Greenland coast_5045	1978	0.0929753
Asmund2000_Greenland coast_5045	1977	0.0910398
Asmund2000_Greenland coast_5045	1976	0.0891042
Asmund2000_Greenland coast_5045	1975	0.0871687
Asmund2000_Greenland coast_5045	1974	0.0832976
Asmund2000_Greenland coast_5045	1973	0.0794265
Asmund2000_Greenland coast_5045	1972	0.0779211
Asmund2000_Greenland coast_5045	1971	0.0764156
Asmund2000_Greenland coast_5045	1970	0.0749102
Asmund2000_Greenland coast_5045	1969	0.0734048
Asmund2000_Greenland coast_5045	1968	0.0718993
Asmund2000_Greenland coast_5045	1967	0.0703939
Asmund2000_Greenland coast_5045	1966	0.0688885
Asmund2000_Greenland coast_5045	1965	0.0673831
Asmund2000_Greenland coast_5045	1964	0.0658776
Asmund2000_Greenland coast_5045	1963	0.0589231
Asmund2000_Greenland coast_5045	1962	0.0498877
Asmund2000_Greenland coast_5045	1961	0.0528585
Asmund2000_Greenland coast_5045	1960	0.0558292
Asmund2000_Greenland coast_5045	1959	0.0588
Asmund2000_Greenland coast_5045	1958	0.0586162
Asmund2000_Greenland coast_5045	1957	0.0584325
Asmund2000_Greenland coast_5045	1956	0.0582487
Asmund2000_Greenland coast_5045	1955	0.058065
Asmund2000_Greenland coast_5045	1954	0.0578813
Asmund2000_Greenland coast_5045	1953	0.0582141
Asmund2000_Greenland coast_5045	1952	0.058547
Asmund2000_Greenland coast_5045	1951	0.0588799
Asmund2000_Greenland coast_5045	1950	0.056419
Asmund2000_Greenland coast_5045	1949	0.053958
Asmund2000_Greenland coast_5045	1948	0.0514971
Asmund2000_Greenland coast_5045	1947	0.0531147
Asmund2000_Greenland coast_5045	1946	0.0547324
Asmund2000_Greenland coast_5045	1945	0.05635
Asmund2000_Greenland coast_5045	1944	0.0564113
Asmund2000_Greenland coast_5045	1943	0.0564725
Asmund2000_Greenland coast_5045	1942	0.0565338
Asmund2000_Greenland coast_5045	1941	0.056595
Asmund2000_Greenland coast_5045	1940	0.0566563
Asmund2000_Greenland coast_5045	1939	0.0550888
Asmund2000_Greenland coast_5045	1938	0.0535214
Asmund2000_Greenland coast_5045	1937	0.0519539
Asmund2000_Greenland coast_5045	1936	0.0503865
Asmund2000_Greenland coast_5045	1935	0.0529364
Asmund2000_Greenland coast_5045	1934	0.0554863
Asmund2000_Greenland coast_5045	1933	0.0580362
Asmund2000_Greenland coast_5045	1932	0.0581118
Asmund2000_Greenland coast_5045	1931	0.0581875
Asmund2000_Greenland coast_5064	1985	0.0347537
Asmund2000_Greenland coast_5064	1984	0.0346505
Asmund2000_Greenland coast_5064	1983	0.0345473
Asmund2000_Greenland coast_5064	1982	0.0344441
Asmund2000_Greenland coast_5064	1981	0.0343409
Asmund2000_Greenland coast_5064	1980	0.0342377
Asmund2000_Greenland coast_5064	1979	0.0341345
Asmund2000_Greenland coast_5064	1978	0.0340313
Asmund2000_Greenland coast_5064	1977	0.0339281
Asmund2000_Greenland coast_5064	1976	0.0338248
Asmund2000_Greenland coast_5064	1975	0.0337216
Asmund2000_Greenland coast_5064	1974	0.0336184
Asmund2000_Greenland coast_5064	1973	0.0335152
Asmund2000_Greenland coast_5064	1972	0.033412
Asmund2000_Greenland coast_5064	1971	0.0333088
Asmund2000_Greenland coast_5064	1970	0.0332056
Asmund2000_Greenland coast_5064	1969	0.0331024
Asmund2000_Greenland coast_5064	1968	0.0329992
Asmund2000_Greenland coast_5064	1967	0.032896
Asmund2000_Greenland coast_5064	1966	0.0327928
Asmund2000_Greenland coast_5064	1965	0.0326895
Asmund2000_Greenland coast_5064	1964	0.0325863
Asmund2000_Greenland coast_5064	1963	0.0324831
Asmund2000_Greenland coast_5064	1962	0.0323799
Asmund2000_Greenland coast_5064	1961	0.0322767
Asmund2000_Greenland coast_5064	1960	0.0321735
Asmund2000_Greenland coast_5064	1959	0.0320703
Asmund2000_Greenland coast_5064	1958	0.0319671
Asmund2000_Greenland coast_5064	1957	0.0318639
Asmund2000_Greenland coast_5064	1956	0.0317607
Asmund2000_Greenland coast_5064	1955	0.0316575
Asmund2000_Greenland coast_5064	1954	0.0315542
Asmund2000_Greenland coast_5064	1953	0.031451
Asmund2000_Greenland coast_5064	1952	0.0313478
Asmund2000_Greenland coast_5064	1951	0.0312446
Asmund2000_Greenland coast_5064	1950	0.0311414
Asmund2000_Greenland coast_5064	1949	0.0310382
Asmund2000_Greenland coast_5064	1948	0.030935
Asmund2000_Greenland coast_5064	1947	0.0308318
Asmund2000_Greenland coast_5064	1946	0.0307286
Asmund2000_Greenland coast_5064	1945	0.0306254
Asmund2000_Greenland coast_5064	1944	0.0305222
Asmund2000_Greenland coast_5064	1943	0.0304189
Asmund2000_Greenland coast_5064	1942	0.0303157
Asmund2000_Greenland coast_5064	1941	0.0302125
Asmund2000_Greenland coast_5064	1940	0.0301093
Asmund2000_Greenland coast_5064	1939	0.0300061
Asmund2000_Greenland coast_5064	1938	0.0299029
Asmund2000_Greenland coast_5064	1937	0.0297997
Asmund2000_Greenland coast_5064	1936	0.0296965
Asmund2000_Greenland coast_5064	1935	0.0295933
Asmund2000_Greenland coast_5064	1934	0.0294901
Asmund2000_Greenland coast_5064	1933	0.0291244
Asmund2000_Greenland coast_5064	1932	0.0287587
Asmund2000_Greenland coast_5064	1931	0.028393
Asmund2000_Greenland coast_5064	1930	0.0280273
Asmund2000_Greenland coast_5064	1929	0.0276616
Asmund2000_Greenland coast_5064	1928	0.0272959
Asmund2000_Greenland coast_5064	1927	0.0269302
Asmund2000_Greenland coast_5064	1926	0.0265646
Asmund2000_Greenland coast_5064	1925	0.0261989
Asmund2000_Greenland coast_5064	1924	0.0258332
Asmund2000_Greenland coast_5064	1923	0.0254675
Asmund2000_Greenland coast_5064	1922	0.0251018
Asmund2000_Greenland coast_5064	1921	0.0247361
Asmund2000_Greenland coast_5064	1920	0.0243704
Asmund2000_Greenland coast_5064	1919	0.0240047
Asmund2000_Greenland coast_5064	1918	0.0236391
Asmund2000_Greenland coast_5064	1917	0.0232734
Asmund2000_Greenland coast_5064	1916	0.0229077
Asmund2000_Greenland coast_5064	1915	0.022542
Asmund2000_Greenland coast_5064	1914	0.0221763
Asmund2000_Greenland coast_5064	1913	0.0218106
Asmund2000_Greenland coast_5064	1912	0.0214449
Asmund2000_Greenland coast_5064	1911	0.0210792
Asmund2000_Greenland coast_5064	1910	0.0207136
Asmund2000_Greenland coast_5064	1909	0.0203479
Asmund2000_Greenland coast_5064	1908	0.0199822
Asmund2000_Greenland coast_5064	1907	0.0199071
Asmund2000_Greenland coast_5064	1906	0.0198321
Asmund2000_Greenland coast_5064	1905	0.0197571
Asmund2000_Greenland coast_5064	1904	0.0196821
Asmund2000_Greenland coast_5064	1903	0.019607
Asmund2000_Greenland coast_5064	1902	0.019532
Asmund2000_Greenland coast_5064	1901	0.019457
Asmund2000_Greenland coast_5064	1900	0.0193819
Asmund2000_Greenland coast_5064	1899	0.0193069
Asmund2000_Greenland coast_5064	1898	0.0192319
Asmund2000_Greenland coast_5064	1897	0.0191568
Asmund2000_Greenland coast_5064	1896	0.0190818
Asmund2000_Greenland coast_5064	1895	0.0190068
Asmund2000_Greenland coast_5064	1894	0.0189317
Asmund2000_Greenland coast_5064	1893	0.0188567
Asmund2000_Greenland coast_5064	1892	0.0187817
Asmund2000_Greenland coast_5064	1891	0.0187067
Asmund2000_Greenland coast_5064	1890	0.0186316
Asmund2000_Greenland coast_5064	1889	0.0185566
Asmund2000_Greenland coast_5064	1888	0.0184816
Asmund2000_Greenland coast_5064	1887	0.0184065
Asmund2000_Greenland coast_5064	1886	0.0183315
Asmund2000_Greenland coast_5064	1885	0.0182565
Asmund2000_Greenland coast_5064	1884	0.0182723
Asmund2000_Greenland coast_5064	1883	0.0182881
Asmund2000_Greenland coast_5064	1882	0.018304
Asmund2000_Greenland coast_5064	1881	0.0183198
Asmund2000_Greenland coast_5064	1880	0.0183356
Asmund2000_Greenland coast_5064	1879	0.0183515
Asmund2000_Greenland coast_5064	1878	0.0183673
Asmund2000_Greenland coast_5064	1877	0.0183831
Asmund2000_Greenland coast_5064	1876	0.018399
Asmund2000_Greenland coast_5064	1875	0.0184148
Asmund2000_Greenland coast_5064	1874	0.0184306
Asmund2000_Greenland coast_5064	1873	0.0184465
Asmund2000_Greenland coast_5064	1872	0.0184623
Asmund2000_Greenland coast_5064	1871	0.0184781
Asmund2000_Greenland coast_5064	1870	0.018494
Asmund2000_Greenland coast_5064	1869	0.0185098
Asmund2000_Greenland coast_5064	1868	0.0185256
Asmund2000_Greenland coast_5064	1867	0.0185415
Asmund2000_Greenland coast_5064	1866	0.0185573
Asmund2000_Greenland coast_5064	1865	0.0185731
Asmund2000_Greenland coast_5064	1864	0.018589
Asmund2000_Greenland coast_5064	1863	0.0186048
Asmund2000_Greenland coast_5064	1862	0.0186206
Asmund2000_Greenland coast_5064	1861	0.0186365
Asmund2000_Greenland coast_5064	1860	0.0186523
Asmund2000_Greenland coast_5064	1859	0.0186681
Asmund2000_Greenland coast_5064	1858	0.018684
Asmund2000_Greenland coast_5064	1857	0.0186998
Asmund2000_Greenland coast_5064	1856	0.0187156
Asmund2000_Greenland coast_5064	1855	0.0187315
Asmund2000_Greenland coast_5064	1854	0.0187473
Asmund2000_Greenland coast_5064	1853	0.0187631
Asmund2000_Greenland coast_5064	1852	0.018779
Asmund2000_Greenland coast_5064	1851	0.0187948
Asmund2000_Greenland coast_5064	1850	0.0188106
Asmund2000_Greenland coast_5064	1849	0.0188265
Asmund2000_Greenland coast_5064	1848	0.0188423
Asmund2000_Greenland coast_5064	1847	0.0188581
Asmund2000_Greenland coast_5064	1846	0.018874
Asmund2000_Greenland coast_5064	1845	0.0188898
Asmund2000_Greenland coast_5064	1844	0.0189056
Asmund2000_Greenland coast_5064	1843	0.0189215
Asmund2000_Greenland coast_5064	1842	0.0189373
Asmund2000_Greenland coast_5064	1841	0.0189531
Asmund2000_Greenland coast_5064	1840	0.018969
Asmund2000_Greenland coast_5064	1839	0.0189848
Asmund2000_Greenland coast_5064	1838	0.0190006
Asmund2000_Greenland coast_5064	1837	0.0190165
Asmund2000_Greenland coast_5064	1836	0.0190323
Asmund2000_Greenland coast_5064	1835	0.0190481
Asmund2000_Greenland coast_5064	1834	0.0188721
Asmund2000_Greenland coast_5064	1833	0.018696
Asmund2000_Greenland coast_5064	1832	0.0185199
Asmund2000_Greenland coast_5064	1831	0.0183438
Asmund2000_Greenland coast_5064	1830	0.0181677
Asmund2000_Greenland coast_5064	1829	0.0179916
Asmund2000_Greenland coast_5064	1828	0.0178156
Asmund2000_Greenland coast_5064	1827	0.0176395
Asmund2000_Greenland coast_5064	1826	0.0174634
Asmund2000_Greenland coast_5064	1825	0.0172873
Asmund2000_Greenland coast_5064	1824	0.0171112
Asmund2000_Greenland coast_5064	1823	0.0169351
Asmund2000_Greenland coast_5064	1822	0.0167591
Asmund2000_Greenland coast_5064	1821	0.016583
Asmund2000_Greenland coast_5064	1820	0.0164069
Asmund2000_Greenland coast_5064	1819	0.0162308
Asmund2000_Greenland coast_5064	1818	0.0160547
Asmund2000_Greenland coast_5064	1817	0.0158786
Asmund2000_Greenland coast_5064	1816	0.0157026
Asmund2000_Greenland coast_5064	1815	0.0155265
Asmund2000_Greenland coast_5064	1814	0.0153504
Asmund2000_Greenland coast_5064	1813	0.0151743
Asmund2000_Greenland coast_5064	1812	0.0149982
Asmund2000_Greenland coast_5064	1811	0.015045
Asmund2000_Greenland coast_5064	1810	0.0150919
Asmund2000_Greenland coast_5064	1809	0.0151387
Asmund2000_Greenland coast_5064	1808	0.0151855
Asmund2000_Greenland coast_5064	1807	0.0152323
Asmund2000_Greenland coast_5064	1806	0.0152792
Asmund2000_Greenland coast_5064	1805	0.015326
Asmund2000_Greenland coast_5064	1804	0.0153728
Asmund2000_Greenland coast_5064	1803	0.0154196
Asmund2000_Greenland coast_5064	1802	0.0154664
Asmund2000_Greenland coast_5064	1801	0.0155133
Asmund2000_Greenland coast_5064	1800	0.0155601
Asmund2000_Greenland coast_5064	1799	0.0156069
Asmund2000_Greenland coast_5064	1798	0.0156537
Asmund2000_Greenland coast_5064	1797	0.0157006
Asmund2000_Greenland coast_5064	1796	0.0157474
Asmund2000_Greenland coast_5064	1795	0.0157942
Asmund2000_Greenland coast_5064	1794	0.015841
Asmund2000_Greenland coast_5064	1793	0.0158879
Asmund2000_Greenland coast_5064	1792	0.0159347
Asmund2000_Greenland coast_5064	1791	0.0159815
Asmund2000_Greenland coast_5064	1790	0.0160283
Asmund2000_Greenland coast_5064	1789	0.0160751
Asmund2000_Greenland coast_5064	1788	0.016122
Asmund2000_Greenland coast_5064	1787	0.0161688
Asmund2000_Greenland coast_5064	1786	0.0162156
Asmund2000_Greenland coast_5064	1785	0.0162624
Asmund2000_Greenland coast_5064	1784	0.0163093
Asmund2000_Greenland coast_5064	1783	0.0163561
Asmund2000_Greenland coast_5064	1782	0.0164029
Asmund2000_Greenland coast_5064	1781	0.0164421
Asmund2000_Greenland coast_5064	1780	0.0164813
Asmund2000_Greenland coast_5064	1779	0.0165205
Asmund2000_Greenland coast_5064	1778	0.0165597
Asmund2000_Greenland coast_5064	1777	0.0165989
Asmund2000_Greenland coast_5064	1776	0.0166381
Asmund2000_Greenland coast_5064	1775	0.0166773
Asmund2000_Greenland coast_5064	1774	0.0167165
Asmund2000_Greenland coast_5064	1773	0.0167557
Asmund2000_Greenland coast_5064	1772	0.0167949
Asmund2000_Greenland coast_5064	1771	0.0168341
Asmund2000_Greenland coast_5064	1770	0.0168733
Asmund2000_Greenland coast_5064	1769	0.0169125
Asmund2000_Greenland coast_5064	1768	0.0169517
Asmund2000_Greenland coast_5064	1767	0.0169909
Asmund2000_Greenland coast_5064	1766	0.0170301
Asmund2000_Greenland coast_5064	1765	0.0170694
Asmund2000_Greenland coast_5064	1764	0.0171086
Asmund2000_Greenland coast_5064	1763	0.0171478
Asmund2000_Greenland coast_5064	1762	0.017187
Asmund2000_Greenland coast_5064	1761	0.0172262
Asmund2000_Greenland coast_5064	1760	0.0172654
Asmund2000_Greenland coast_5064	1759	0.0173046
Asmund2000_Greenland coast_5064	1758	0.0173042
Asmund2000_Greenland coast_5064	1757	0.0173039
Asmund2000_Greenland coast_5064	1756	0.0173035
Asmund2000_Greenland coast_5064	1755	0.0173032
Asmund2000_Greenland coast_5064	1754	0.0173029
Asmund2000_Greenland coast_5064	1753	0.0173025
Asmund2000_Greenland coast_5064	1752	0.0173022
Asmund2000_Greenland coast_5064	1751	0.0173018
Asmund2000_Greenland coast_5064	1750	0.0173015
Asmund2000_Greenland coast_5064	1749	0.0173011
Asmund2000_Greenland coast_5064	1748	0.0173008
Asmund2000_Greenland coast_5064	1747	0.0173005
Asmund2000_Greenland coast_5064	1746	0.0173001
Asmund2000_Greenland coast_5064	1745	0.0172998
Asmund2000_Greenland coast_5064	1744	0.0172994
Asmund2000_Greenland coast_5064	1743	0.0172991
Asmund2000_Greenland coast_5064	1742	0.0172988
Asmund2000_Greenland coast_5064	1741	0.0172984
Asmund2000_Greenland coast_5064	1740	0.0172981
Asmund2000_Greenland coast_5064	1739	0.0172977
Asmund2000_Greenland coast_5064	1738	0.0172974
Asmund2000_Greenland coast_5064	1737	0.017297
Asmund2000_Greenland coast_5064	1736	0.0172967
Asmund2000_Greenland coast_5064	1735	0.0172964
Asmund2000_Greenland coast_5064	1734	0.017296
Asmund2000_Greenland coast_5064	1733	0.0172957
Asmund2000_Greenland coast_5064	1732	0.0172953
Asmund2000_Greenland coast_5064	1731	0.017295
Asmund2000_Greenland coast_5064	1730	0.0172947
Asmund2000_Greenland coast_5064	1729	0.0172943
Asmund2000_Greenland coast_5064	1728	0.017294
Asmund2000_Greenland coast_5064	1727	0.0172936
Asmund2000_Greenland coast_5064	1726	0.0172933
Asmund2000_Greenland coast_5064	1725	0.0172929
Asmund2000_Greenland coast_5064	1724	0.0172926
Asmund2000_Greenland coast_5064	1723	0.0172923
Asmund2000_Greenland coast_5064	1722	0.0172919
Asmund2000_Greenland coast_5064	1721	0.0172916
Asmund2000_Greenland coast_5064	1720	0.0172912
Asmund2000_Greenland coast_5064	1719	0.0172909
Asmund2000_Greenland coast_5064	1718	0.0172906
Asmund2000_Greenland coast_5064	1717	0.0172902
Asmund2000_Greenland coast_5064	1716	0.0172899
Asmund2000_Greenland coast_5064	1715	0.0172895
Asmund2000_Greenland coast_5064	1714	0.0172892
Asmund2000_Greenland coast_5064	1713	0.0172888
Asmund2000_Greenland coast_5064	1712	0.0172885
Asmund2000_Greenland coast_5064	1711	0.0172882
Asmund2000_Greenland coast_5064	1710	0.0172878
Asmund2000_Greenland coast_5081	1985	0.113594
Asmund2000_Greenland coast_5081	1984	0.0891994
Asmund2000_Greenland coast_5081	1983	0.10439
Asmund2000_Greenland coast_5081	1982	0.119581
Asmund2000_Greenland coast_5081	1981	0.127383
Asmund2000_Greenland coast_5081	1980	0.088454
Asmund2000_Greenland coast_5081	1979	0.113326
Asmund2000_Greenland coast_5081	1978	0.107952
Asmund2000_Greenland coast_5081	1977	0.102578
Asmund2000_Greenland coast_5081	1976	0.0801665
Asmund2000_Greenland coast_5081	1975	0.0912873
Asmund2000_Greenland coast_5081	1974	0.0996506
Asmund2000_Greenland coast_5081	1973	0.108014
Asmund2000_Greenland coast_5081	1972	0.0984424
Asmund2000_Greenland coast_5081	1971	0.0888709
Asmund2000_Greenland coast_5081	1970	0.0997606
Asmund2000_Greenland coast_5081	1969	0.11065
Asmund2000_Greenland coast_5081	1968	0.12154
Asmund2000_Greenland coast_5081	1967	0.10399
Asmund2000_Greenland coast_5081	1966	0.0912035
Asmund2000_Greenland coast_5081	1965	0.0807953
Asmund2000_Greenland coast_5081	1964	0.0715373
Asmund2000_Greenland coast_5081	1963	0.0861402
Asmund2000_Greenland coast_5096	1985	0.24093
Asmund2000_Greenland coast_5096	1984	0.239483
Asmund2000_Greenland coast_5096	1983	0.238036
Asmund2000_Greenland coast_5096	1982	0.236589
Asmund2000_Greenland coast_5096	1981	0.235142
Asmund2000_Greenland coast_5096	1980	0.233695
Asmund2000_Greenland coast_5096	1979	0.232248
Asmund2000_Greenland coast_5096	1978	0.236951
Asmund2000_Greenland coast_5096	1977	0.241654
Asmund2000_Greenland coast_5096	1976	0.246357
Asmund2000_Greenland coast_5096	1975	0.239121
Asmund2000_Greenland coast_5096	1974	0.231886
Asmund2000_Greenland coast_5096	1973	0.224651
Asmund2000_Greenland coast_5096	1972	0.230078
Asmund2000_Greenland coast_5096	1971	0.235504
Asmund2000_Greenland coast_5096	1970	0.24093
Asmund2000_Greenland coast_5096	1969	0.289044
Asmund2000_Greenland coast_5096	1968	0.337158
Asmund2000_Greenland coast_5096	1967	0.385271
Asmund2000_Greenland coast_5096	1966	0.334264
Asmund2000_Greenland coast_5096	1965	0.283256
Asmund2000_Greenland coast_5096	1964	0.232248
Asmund2000_Greenland coast_5096	1963	0.252506
Asmund2000_Greenland coast_5096	1962	0.272765
Asmund2000_Greenland coast_5096	1961	0.293023
Asmund2000_Greenland coast_5096	1960	0.246718
Asmund2000_Greenland coast_5096	1959	0.200413
Asmund2000_Greenland coast_5096	1958	0.154109
Asmund2000_Greenland coast_5096	1957	0.164419
Asmund2000_Greenland coast_5096	1956	0.174729
Asmund2000_Greenland coast_5096	1955	0.171202
Asmund2000_Greenland coast_5096	1954	0.167674
Asmund2000_Greenland coast_5096	1953	0.164147
Asmund2000_Greenland coast_5096	1952	0.16062
Asmund2000_Greenland coast_5096	1951	0.228269
Asmund2000_Greenland coast_5096	1950	0.295917
Asmund2000_Greenland coast_5096	1949	0.363566
Asmund2000_Greenland coast_5096	1948	0.275659
Asmund2000_Greenland coast_5096	1947	0.187752
Asmund2000_Greenland coast_5096	1946	0.099845
Asmund2000_Greenland coast_7417	1985	0.27476
Asmund2000_Greenland coast_7417	1984	0.267445
Asmund2000_Greenland coast_7417	1983	0.26013
Asmund2000_Greenland coast_7417	1982	0.252815
Asmund2000_Greenland coast_7417	1981	0.2455
Asmund2000_Greenland coast_7417	1980	0.238185
Asmund2000_Greenland coast_7417	1979	0.23087
Asmund2000_Greenland coast_7417	1978	0.223554
Asmund2000_Greenland coast_7417	1977	0.216239
Asmund2000_Greenland coast_7417	1976	0.208924
Asmund2000_Greenland coast_7417	1975	0.201609
Asmund2000_Greenland coast_7417	1974	0.194294
Asmund2000_Greenland coast_7417	1973	0.186979
Asmund2000_Greenland coast_7417	1972	0.179664
Asmund2000_Greenland coast_7417	1971	0.172348
Asmund2000_Greenland coast_7417	1970	0.165033
Asmund2000_Greenland coast_7417	1969	0.157718
Asmund2000_Greenland coast_7417	1968	0.150403
Asmund2000_Greenland coast_7417	1967	0.143088
Asmund2000_Greenland coast_7417	1966	0.135773
Asmund2000_Greenland coast_7417	1965	0.140324
Asmund2000_Greenland coast_7417	1964	0.144876
Asmund2000_Greenland coast_7417	1963	0.149428
Asmund2000_Greenland coast_7417	1962	0.15398
Asmund2000_Greenland coast_7417	1961	0.158531
Asmund2000_Greenland coast_7417	1960	0.163083
Asmund2000_Greenland coast_7417	1959	0.167635
Asmund2000_Greenland coast_7417	1958	0.155246
Asmund2000_Greenland coast_7417	1957	0.142856
Asmund2000_Greenland coast_7417	1956	0.130467
Asmund2000_Greenland coast_7417	1955	0.118077
Asmund2000_Greenland coast_7417	1954	0.105688
Asmund2000_Greenland coast_7417	1953	0.109415
Asmund2000_Greenland coast_7417	1952	0.113143
Asmund2000_Greenland coast_7417	1951	0.11687
Asmund2000_Greenland coast_7417	1950	0.120597
Asmund2000_Greenland coast_7417	1949	0.124325
Asmund2000_Greenland coast_7417	1948	0.128052
Asmund2000_Greenland coast_7417	1947	0.13178
Asmund2000_Greenland coast_7417	1946	0.135507
Asmund2000_Greenland coast_7417	1945	0.139234
Asmund2000_Greenland coast_7417	1944	0.136727
Asmund2000_Greenland coast_7417	1943	0.13422
Asmund2000_Greenland coast_7417	1942	0.131712
Asmund2000_Greenland coast_7417	1941	0.129205
Asmund2000_Greenland coast_7417	1940	0.126697
Asmund2000_Greenland coast_7417	1939	0.12419
Asmund2000_Greenland coast_7417	1938	0.121682
Asmund2000_Greenland coast_7417	1937	0.119175
Asmund2000_Greenland coast_7417	1936	0.116668
Asmund2000_Greenland coast_7417	1935	0.11416
Asmund2000_Greenland coast_7417	1934	0.111653
Asmund2000_Greenland coast_7417	1933	0.105556
Asmund2000_Greenland coast_7417	1932	0.0994598
Asmund2000_Greenland coast_7417	1931	0.0933633
Asmund2000_Greenland coast_7417	1930	0.0872668
Asmund2000_Greenland coast_7417	1929	0.0811704
Asmund2000_Greenland coast_7417	1928	0.0750739
Asmund2000_Greenland coast_7417	1927	0.0689774
Asmund2000_Greenland coast_7417	1926	0.066638
Asmund2000_Greenland coast_7417	1925	0.0642986
Asmund2000_Greenland coast_7417	1924	0.0619592
Asmund2000_Greenland coast_7417	1923	0.0596198
Asmund2000_Greenland coast_7417	1922	0.0572803
Asmund2000_Greenland coast_7417	1921	0.0597975
Asmund2000_Greenland coast_7417	1920	0.0623147
Asmund2000_Greenland coast_7417	1919	0.0648318
Asmund2000_Greenland coast_7417	1918	0.067349
Asmund2000_Greenland coast_7417	1917	0.0698661
Asmund2000_Greenland coast_7417	1916	0.0723833
Asmund2000_Greenland coast_7417	1915	0.0749004
Asmund2000_Greenland coast_7417	1914	0.0774176
Asmund2000_Greenland coast_7417	1913	0.080401
Asmund2000_Greenland coast_7417	1912	0.0833845
Asmund2000_Greenland coast_7417	1911	0.086368
Asmund2000_Greenland coast_7417	1910	0.0893514
Asmund2000_Greenland coast_7417	1909	0.0923349
Asmund2000_Greenland coast_7417	1908	0.0953184
Asmund2000_Greenland coast_7417	1907	0.0983018
Asmund2000_Greenland coast_7417	1906	0.101285
Asmund2000_Greenland coast_7417	1905	0.104269
Asmund2000_Greenland coast_7417	1904	0.10218
Asmund2000_Greenland coast_7417	1903	0.100091
Asmund2000_Greenland coast_7417	1902	0.0980029
Asmund2000_Greenland coast_7417	1901	0.0959142
Asmund2000_Greenland coast_7417	1900	0.0938256
Asmund2000_Greenland coast_7417	1899	0.091737
Asmund2000_Greenland coast_7417	1898	0.0896483
Asmund2000_Greenland coast_7417	1897	0.0875597
Asmund2000_Greenland coast_7417	1896	0.0854711
Asmund2000_Greenland coast_7417	1895	0.0833824
Asmund2000_Greenland coast_7417	1894	0.0844826
Asmund2000_Greenland coast_7417	1893	0.0855828
Asmund2000_Greenland coast_7417	1892	0.086683
Asmund2000_Greenland coast_7417	1891	0.0877832
Asmund2000_Greenland coast_7417	1890	0.0888834
Asmund2000_Greenland coast_7417	1889	0.0899836
Asmund2000_Greenland coast_7417	1888	0.0910839
Asmund2000_Greenland coast_7417	1887	0.0921841
Asmund2000_Greenland coast_7417	1886	0.0932843
Asmund2000_Greenland coast_7417	1885	0.0943845
Asmund2000_Greenland coast_7417	1884	0.0954847
Asmund2000_Greenland coast_7417	1883	0.0965849
Asmund2000_Greenland coast_7417	1882	0.0976851
Asmund2000_Greenland coast_7417	1881	0.0957363
Asmund2000_Greenland coast_7417	1880	0.0937876
Asmund2000_Greenland coast_7417	1879	0.0918389
Asmund2000_Greenland coast_7417	1878	0.0898901
Asmund2000_Greenland coast_7417	1877	0.0879414
Asmund2000_Greenland coast_7417	1876	0.0859926
Asmund2000_Greenland coast_7417	1875	0.0832064
Asmund2000_Greenland coast_7417	1874	0.0804202
Asmund2000_Greenland coast_7417	1873	0.0776339
Asmund2000_Greenland coast_7417	1872	0.0748477
Asmund2000_Greenland coast_7417	1871	0.0720614
Asmund2000_Greenland coast_7417	1870	0.0692752
Asmund2000_Greenland coast_7417	1869	0.0737073
Asmund2000_Greenland coast_7417	1868	0.0781394
Asmund2000_Greenland coast_7417	1867	0.0825715
Asmund2000_Greenland coast_7417	1866	0.0870036
Asmund2000_Greenland coast_7417	1865	0.0914357
Asmund2000_Greenland coast_7417	1864	0.0958678
Asmund2000_Greenland coast_7417	1863	0.1003
Asmund2000_Greenland coast_7417	1862	0.0985099
Asmund2000_Greenland coast_7417	1861	0.09672
Asmund2000_Greenland coast_7417	1860	0.09493
Asmund2000_Greenland coast_7417	1859	0.09314
Asmund2000_Greenland coast_7417	1858	0.09135
Asmund2000_Greenland coast_7417	1857	0.08956
Asmund2000_Greenland coast_7417	1856	0.08777
Asmund2000_Greenland coast_7417	1855	0.0838271
Asmund2000_Greenland coast_7417	1854	0.0798842
Asmund2000_Greenland coast_7417	1853	0.0759413
Asmund2000_Greenland coast_7417	1852	0.0719984
Asmund2000_Greenland coast_7417	1851	0.0680555
Asmund2000_Greenland coast_7417	1850	0.0641126
Asmund2000_Greenland coast_7417	1849	0.0601697
Asmund2000_Greenland coast_7417	1848	0.0672939
Asmund2000_Greenland coast_7417	1847	0.0744181
Asmund2000_Greenland coast_7417	1846	0.0815423
Asmund2000_Greenland coast_7417	1845	0.0886664
Asmund2000_Greenland coast_7417	1844	0.0957906
Asmund2000_Greenland coast_7417	1843	0.102915
Asmund2000_Greenland coast_7446	1985	0.205253
Asmund2000_Greenland coast_7446	1984	0.190778
Asmund2000_Greenland coast_7446	1983	0.176303
Asmund2000_Greenland coast_7446	1982	0.161828
Asmund2000_Greenland coast_7446	1981	0.141445
Asmund2000_Greenland coast_7446	1980	0.121062
Asmund2000_Greenland coast_7446	1979	0.100679
Asmund2000_Greenland coast_7446	1978	0.105452
Asmund2000_Greenland coast_7446	1977	0.110225
Asmund2000_Greenland coast_7446	1976	0.114998
Asmund2000_Greenland coast_7446	1975	0.117521
Asmund2000_Greenland coast_7446	1974	0.120043
Asmund2000_Greenland coast_7446	1973	0.122566
Asmund2000_Greenland coast_7446	1972	0.125089
Asmund2000_Greenland coast_7446	1971	0.127612
Asmund2000_Greenland coast_7446	1970	0.118092
Asmund2000_Greenland coast_7446	1969	0.108573
Asmund2000_Greenland coast_7446	1968	0.0990543
Asmund2000_Greenland coast_7446	1967	0.115832
Asmund2000_Greenland coast_7446	1966	0.132611
Asmund2000_Greenland coast_7446	1965	0.149389
Asmund2000_Greenland coast_7446	1964	0.15931
Asmund2000_Greenland coast_7446	1963	0.16923
Asmund2000_Greenland coast_7446	1962	0.179151
Asmund2000_Greenland coast_7446	1961	0.163151
Asmund2000_Greenland coast_7446	1960	0.147152
Asmund2000_Greenland coast_7446	1959	0.131152
Asmund2000_Greenland coast_7446	1958	0.128015
Asmund2000_Greenland coast_7446	1957	0.124877
Asmund2000_Greenland coast_7446	1956	0.12174
Asmund2000_Greenland coast_7446	1955	0.118603
Asmund2000_Greenland coast_7446	1954	0.114201
Asmund2000_Greenland coast_7446	1953	0.109798
Asmund2000_Greenland coast_7446	1952	0.105396
Asmund2000_Greenland coast_7446	1951	0.100994
Asmund2000_Greenland coast_7446	1950	0.096592
Asmund2000_Greenland coast_7446	1949	0.0921898
Asmund2000_Greenland coast_7446	1948	0.0877877
Asmund2000_Greenland coast_7446	1947	0.102282
Asmund2000_Greenland coast_7446	1946	0.116777
Asmund2000_Greenland coast_7446	1945	0.131271
Asmund2000_Greenland coast_7446	1944	0.125276
Asmund2000_Greenland coast_7446	1943	0.119281
Asmund2000_Greenland coast_7446	1942	0.113286
Asmund2000_Greenland coast_7446	1941	0.107291
Asmund2000_Greenland coast_7446	1940	0.104917
Asmund2000_Greenland coast_7446	1939	0.102543
Asmund2000_Greenland coast_7446	1938	0.100169
Asmund2000_Greenland coast_7446	1937	0.0977945
Asmund2000_Greenland coast_7446	1936	0.0954204
Asmund2000_Greenland coast_7446	1935	0.0930463
Asmund2000_Greenland coast_7446	1934	0.0999167
Asmund2000_Greenland coast_7446	1933	0.106787
Asmund2000_Greenland coast_7446	1932	0.113658
Asmund2000_Greenland coast_7446	1931	0.118525
Asmund2000_Greenland coast_7446	1930	0.123393
Asmund2000_Greenland coast_7446	1929	0.128261
Asmund2000_Greenland coast_7446	1928	0.133129
Asmund2000_Greenland coast_7446	1927	0.146288
Asmund2000_Greenland coast_7446	1926	0.159447
Asmund2000_Greenland coast_7446	1925	0.172607
Asmund2000_Greenland coast_7447	1984	0.125648
Asmund2000_Greenland coast_7447	1983	0.110745
Asmund2000_Greenland coast_7447	1982	0.0958425
Asmund2000_Greenland coast_7447	1981	0.0809396
Asmund2000_Greenland coast_7447	1980	0.0660367
Asmund2000_Greenland coast_7447	1979	0.0652514
Asmund2000_Greenland coast_7447	1978	0.0644661
Asmund2000_Greenland coast_7447	1977	0.0636808
Asmund2000_Greenland coast_7447	1976	0.0628955
Asmund2000_Greenland coast_7447	1975	0.0621102
Asmund2000_Greenland coast_7447	1974	0.0653228
Asmund2000_Greenland coast_7447	1973	0.0685354
Asmund2000_Greenland coast_7447	1972	0.071748
Asmund2000_Greenland coast_7447	1971	0.0749606
Asmund2000_Greenland coast_7447	1970	0.0718373
Asmund2000_Greenland coast_7447	1969	0.0687139
Asmund2000_Greenland coast_7447	1968	0.0655906
Asmund2000_Greenland coast_7447	1967	0.0624672
Asmund2000_Greenland coast_7447	1966	0.0639664
Asmund2000_Greenland coast_7447	1965	0.0654656
Asmund2000_Greenland coast_7447	1964	0.0669648
Asmund2000_Greenland coast_7447	1963	0.068464
Asmund2000_Greenland coast_7447	1962	0.0699633
Asmund2000_Greenland coast_7447	1961	0.064252
Asmund2000_Greenland coast_7447	1960	0.0585407
Asmund2000_Greenland coast_7447	1959	0.0528294
Asmund2000_Greenland coast_7447	1958	0.0471181
Asmund2000_Greenland coast_7447	1957	0.0414068
Asmund2000_Greenland coast_7447	1956	0.0494383
Asmund2000_Greenland coast_7447	1955	0.0574698
Asmund2000_Greenland coast_7447	1954	0.0655013
Asmund2000_Greenland coast_7447	1953	0.0735328
Asmund2000_Greenland coast_7447	1952	0.068357
Asmund2000_Greenland coast_7447	1951	0.0631811
Asmund2000_Greenland coast_7447	1950	0.0580052
Asmund2000_Greenland coast_7447	1949	0.0528294
Asmund2000_Greenland coast_7447	1948	0.0544952
Asmund2000_Greenland coast_7447	1947	0.056161
Asmund2000_Greenland coast_7447	1946	0.0578268
Asmund2000_Greenland coast_7447	1945	0.0594926
Asmund2000_Greenland coast_7447	1944	0.0611584
Asmund2000_Greenland coast_7447	1943	0.0628241
Asmund2000_Greenland coast_7447	1942	0.0656798
Asmund2000_Greenland coast_7447	1941	0.0685354
Asmund2000_Greenland coast_7447	1940	0.0713911
Asmund2000_Greenland coast_7447	1939	0.0742467
Asmund2000_Greenland coast_7447	1938	0.0652038
Asmund2000_Greenland coast_7447	1937	0.056161
Asmund2000_Greenland coast_7447	1936	0.0471181
Asmund2000_Greenland coast_7447	1935	0.0481176
Asmund2000_Greenland coast_7447	1934	0.0491171
Asmund2000_Greenland coast_7447	1933	0.0501165
Asmund2000_Greenland coast_7447	1932	0.051116
Asmund2000_Greenland coast_7447	1931	0.0521155
Asmund2000_Greenland coast_7447	1930	0.0494026
Asmund2000_Greenland coast_7447	1929	0.0466898
Asmund2000_Greenland coast_7447	1928	0.0439769
Asmund2000_Greenland coast_7447	1927	0.041264
Asmund2000_Greenland coast_7447	1926	0.0385512
Asmund2000_Greenland coast_7447	1925	0.0408714
Asmund2000_Greenland coast_7447	1924	0.0431916
Asmund2000_Greenland coast_7447	1923	0.0455118
Asmund2000_Greenland coast_7447	1922	0.047832
Asmund2000_Greenland coast_7447	1921	0.0517585
Asmund2000_Greenland coast_7447	1920	0.055685
Asmund2000_Greenland coast_7447	1919	0.0596115
Asmund2000_Greenland coast_7447	1918	0.0635381
Asmund2000_Greenland coast_7447	1917	0.0674646
Asmund2000_Greenland coast_7447	1916	0.0629669
Asmund2000_Greenland coast_7447	1915	0.0584693
Asmund2000_Greenland coast_7447	1914	0.0539717
Asmund2000_Greenland coast_7447	1913	0.049474
Asmund2000_Greenland coast_7447	1912	0.0449764
Asmund2000_Greenland coast_7447	1911	0.046547
Asmund2000_Greenland coast_7447	1910	0.0481176
Asmund2000_Greenland coast_7447	1909	0.0496882
Asmund2000_Greenland coast_7447	1908	0.0512588
Asmund2000_Greenland coast_7447	1907	0.0528294
Asmund2000_Greenland coast_7447	1906	0.0606824
Asmund2000_Greenland coast_7447	1905	0.0685354
Asmund2000_Greenland coast_7447	1904	0.0763885
Asmund2000_Greenland coast_7447	1903	0.0713911
Asmund2000_Greenland coast_7447	1902	0.0663937
Asmund2000_Greenland coast_7447	1901	0.0613963
Asmund2000_Greenland coast_7447	1900	0.056399
Asmund2000_Greenland coast_7447	1899	0.0514016
Asmund2000_Greenland coast_7447	1898	0.0464042
Asmund2000_Greenland coast_7466	1985	0.0108848
Asmund2000_Greenland coast_7466	1984	0.0106249
Asmund2000_Greenland coast_7466	1983	0.0103651
Asmund2000_Greenland coast_7466	1982	0.0101052
Asmund2000_Greenland coast_7466	1981	0.0098454
Asmund2000_Greenland coast_7466	1980	0.00958555
Asmund2000_Greenland coast_7466	1979	0.0093257
Asmund2000_Greenland coast_7466	1978	0.00906586
Asmund2000_Greenland coast_7466	1977	0.00880601
Asmund2000_Greenland coast_7466	1976	0.00854616
Asmund2000_Greenland coast_7466	1975	0.00828632
Asmund2000_Greenland coast_7466	1974	0.00802647
Asmund2000_Greenland coast_7466	1973	0.00776662
Asmund2000_Greenland coast_7466	1972	0.00750678
Asmund2000_Greenland coast_7466	1971	0.00724693
Asmund2000_Greenland coast_7466	1970	0.00698709
Asmund2000_Greenland coast_7466	1969	0.00672724
Asmund2000_Greenland coast_7466	1968	0.00646739
Asmund2000_Greenland coast_7466	1967	0.00620755
Asmund2000_Greenland coast_7466	1966	0.0059477
Asmund2000_Greenland coast_7466	1965	0.00568785
Asmund2000_Greenland coast_7466	1964	0.00542801
Asmund2000_Greenland coast_7466	1963	0.00541946
Asmund2000_Greenland coast_7466	1962	0.00541092
Asmund2000_Greenland coast_7466	1961	0.00540237
Asmund2000_Greenland coast_7466	1960	0.00539383
Asmund2000_Greenland coast_7466	1959	0.00538528
Asmund2000_Greenland coast_7466	1958	0.00537674
Asmund2000_Greenland coast_7466	1957	0.00536819
Asmund2000_Greenland coast_7466	1956	0.00535965
Asmund2000_Greenland coast_7466	1955	0.0053511
Asmund2000_Greenland coast_7466	1954	0.00534256
Asmund2000_Greenland coast_7466	1953	0.00533402
Asmund2000_Greenland coast_7466	1952	0.00532547
Asmund2000_Greenland coast_7466	1951	0.00531693
Asmund2000_Greenland coast_7466	1950	0.00530838
Asmund2000_Greenland coast_7466	1949	0.00529984
Asmund2000_Greenland coast_7466	1948	0.00529129
Asmund2000_Greenland coast_7466	1947	0.00528275
Asmund2000_Greenland coast_7466	1946	0.0052742
Asmund2000_Greenland coast_7466	1945	0.00526566
Asmund2000_Greenland coast_7466	1944	0.00525711
Asmund2000_Greenland coast_7466	1943	0.00524857
Asmund2000_Greenland coast_7466	1942	0.00524002
Asmund2000_Greenland coast_7466	1941	0.00523148
Asmund2000_Greenland coast_7466	1940	0.00522293
Asmund2000_Greenland coast_7466	1939	0.00521439
Asmund2000_Greenland coast_7466	1938	0.00516293
Asmund2000_Greenland coast_7466	1937	0.00511146
Asmund2000_Greenland coast_7466	1936	0.00506
Asmund2000_Greenland coast_7466	1935	0.00500853
Asmund2000_Greenland coast_7466	1934	0.00495707
Asmund2000_Greenland coast_7466	1933	0.0049056
Asmund2000_Greenland coast_7466	1932	0.00485414
Asmund2000_Greenland coast_7466	1931	0.00480268
Asmund2000_Greenland coast_7466	1930	0.00475121
Asmund2000_Greenland coast_7466	1929	0.00469975
Asmund2000_Greenland coast_7466	1928	0.00464828
Asmund2000_Greenland coast_7466	1927	0.00459682
Asmund2000_Greenland coast_7466	1926	0.00454535
Asmund2000_Greenland coast_7466	1925	0.00449389
Asmund2000_Greenland coast_7466	1924	0.00444243
Asmund2000_Greenland coast_7466	1923	0.00439096
Asmund2000_Greenland coast_7466	1922	0.0043395
Asmund2000_Greenland coast_7466	1921	0.00429513
Asmund2000_Greenland coast_7466	1920	0.00425077
Asmund2000_Greenland coast_7466	1919	0.0042064
Asmund2000_Greenland coast_7466	1918	0.00416204
Asmund2000_Greenland coast_7466	1917	0.00411767
Asmund2000_Greenland coast_7466	1916	0.00407331
Asmund2000_Greenland coast_7466	1915	0.00402895
Asmund2000_Greenland coast_7466	1914	0.00398458
Asmund2000_Greenland coast_7466	1913	0.00394022
Asmund2000_Greenland coast_7466	1912	0.00389585
Asmund2000_Greenland coast_7466	1911	0.00385149
Asmund2000_Greenland coast_7466	1910	0.00380712
Asmund2000_Greenland coast_7466	1909	0.00376276
Asmund2000_Greenland coast_7466	1908	0.00371839
Asmund2000_Greenland coast_7466	1907	0.00367403
Asmund2000_Greenland coast_7466	1906	0.00362966
Asmund2000_Greenland coast_7466	1905	0.0035853
Asmund2000_Greenland coast_7466	1904	0.00354093
Asmund2000_Greenland coast_7466	1903	0.00349657
Asmund2000_Greenland coast_7466	1902	0.00345221
Asmund2000_Greenland coast_7466	1901	0.00340784
Asmund2000_Greenland coast_7466	1900	0.00336348
Asmund2000_Greenland coast_7466	1899	0.00331911
Asmund2000_Greenland coast_7466	1898	0.00327475
Asmund2000_Greenland coast_7466	1897	0.00323038
Asmund2000_Greenland coast_7466	1896	0.00318602
Asmund2000_Greenland coast_7466	1895	0.00314165
Asmund2000_Greenland coast_7466	1894	0.00309729
Asmund2000_Greenland coast_7466	1893	0.00305292
Asmund2000_Greenland coast_7466	1892	0.00300856
Asmund2000_Greenland coast_7466	1891	0.00300423
Asmund2000_Greenland coast_7466	1890	0.0029999
Asmund2000_Greenland coast_7466	1889	0.00299558
Asmund2000_Greenland coast_7466	1888	0.00299125
Asmund2000_Greenland coast_7466	1887	0.00298692
Asmund2000_Greenland coast_7466	1886	0.00298259
Asmund2000_Greenland coast_7466	1885	0.00297826
Asmund2000_Greenland coast_7466	1884	0.00297393
Asmund2000_Greenland coast_7466	1883	0.00296961
Asmund2000_Greenland coast_7466	1882	0.00296528
Asmund2000_Greenland coast_7466	1881	0.00296095
Asmund2000_Greenland coast_7466	1880	0.00295662
Asmund2000_Greenland coast_7466	1879	0.00295229
Asmund2000_Greenland coast_7466	1878	0.00294797
Asmund2000_Greenland coast_7466	1877	0.00294364
Asmund2000_Greenland coast_7466	1876	0.00293931
Asmund2000_Greenland coast_7466	1875	0.00293498
Asmund2000_Greenland coast_7466	1874	0.00293065
Asmund2000_Greenland coast_7466	1873	0.00292633
Asmund2000_Greenland coast_7466	1872	0.002922
Asmund2000_Greenland coast_7466	1871	0.00291767
Asmund2000_Greenland coast_7466	1870	0.00291334
Asmund2000_Greenland coast_7466	1869	0.00290901
Asmund2000_Greenland coast_7466	1868	0.00290469
Asmund2000_Greenland coast_7466	1867	0.00290036
Asmund2000_Greenland coast_7466	1866	0.00289603
Asmund2000_Greenland coast_7466	1865	0.0028917
Asmund2000_Greenland coast_7466	1864	0.00288737
Asmund2000_Greenland coast_7466	1863	0.00288304
Asmund2000_Greenland coast_7466	1862	0.00287872
Asmund2000_Greenland coast_7466	1861	0.00287439
Asmund2000_Greenland coast_7466	1860	0.00287006
Asmund2000_Greenland coast_7466	1859	0.00286573
Asmund2000_Greenland coast_7466	1858	0.0028614
Asmund2000_Greenland coast_7466	1857	0.00285708
Asmund2000_Greenland coast_7466	1856	0.00285275
Asmund2000_Greenland coast_7466	1855	0.00284842
Asmund2000_Greenland coast_7466	1854	0.00284409
Asmund2000_Greenland coast_7466	1853	0.00283976
Asmund2000_Greenland coast_7466	1852	0.00283544
Asmund2000_Greenland coast_7466	1851	0.00283111
Asmund2000_Greenland coast_7466	1850	0.00282678
Asmund2000_Greenland coast_7466	1849	0.00282245
Asmund2000_Greenland coast_7466	1848	0.00281812
Asmund2000_Greenland coast_7466	1847	0.0028138
Asmund2000_Greenland coast_7466	1846	0.00280947
Asmund2000_Greenland coast_7466	1845	0.00280514
Asmund2000_Greenland coast_7466	1844	0.00280081
Asmund2000_Greenland coast_7466	1843	0.00279648
Asmund2000_Greenland coast_7466	1842	0.00279215
Asmund2000_Greenland coast_7466	1841	0.00278783
Asmund2000_Greenland coast_7466	1840	0.0027835
Asmund2000_Greenland coast_7466	1839	0.00277917
Asmund2000_Greenland coast_7466	1838	0.00277484
Asmund2000_Greenland coast_7466	1837	0.00277051
Asmund2000_Greenland coast_7466	1836	0.00276619
Asmund2000_Greenland coast_7466	1835	0.00276186
Asmund2000_Greenland coast_7466	1834	0.00275753
Asmund2000_Greenland coast_7466	1833	0.0027532
Asmund2000_Greenland coast_7466	1832	0.00274887
Asmund2000_Greenland coast_7466	1831	0.00274455
Asmund2000_Greenland coast_7466	1830	0.00274022
Asmund2000_Greenland coast_7466	1829	0.00273589
Asmund2000_Greenland coast_7466	1828	0.00276482
Asmund2000_Greenland coast_7466	1827	0.00279375
Asmund2000_Greenland coast_7466	1826	0.00282267
Asmund2000_Greenland coast_7466	1825	0.0028516
Asmund2000_Greenland coast_7466	1824	0.00288053
Asmund2000_Greenland coast_7466	1823	0.00290946
Asmund2000_Greenland coast_7466	1822	0.00293839
Asmund2000_Greenland coast_7466	1821	0.00296732
Asmund2000_Greenland coast_7466	1820	0.00299624
Asmund2000_Greenland coast_7466	1819	0.00302517
Asmund2000_Greenland coast_7466	1818	0.0030541
Asmund2000_Greenland coast_7466	1817	0.00308303
Asmund2000_Greenland coast_7466	1816	0.00311196
Asmund2000_Greenland coast_7466	1815	0.00314089
Asmund2000_Greenland coast_7466	1814	0.00316981
Asmund2000_Greenland coast_7466	1813	0.00319874
Asmund2000_Greenland coast_7466	1812	0.00322767
Asmund2000_Greenland coast_7466	1811	0.0032566
Asmund2000_Greenland coast_7466	1810	0.00328553
Asmund2000_Greenland coast_7466	1809	0.00331446
Asmund2000_Greenland coast_7466	1808	0.00334338
Asmund2000_Greenland coast_7466	1807	0.00337231
Asmund2000_Greenland coast_7466	1806	0.00340124
Asmund2000_Greenland coast_7466	1805	0.00343017
Asmund2000_Greenland coast_7466	1804	0.0034591
Asmund2000_Greenland coast_7466	1803	0.00348803
Asmund2000_Greenland coast_7466	1802	0.00351695
Asmund2000_Greenland coast_7466	1801	0.00354588
Asmund2000_Greenland coast_7466	1800	0.00357481
Asmund2000_Greenland coast_7466	1799	0.00360374
Asmund2000_Greenland coast_7466	1798	0.00363267
Asmund2000_Greenland coast_7466	1797	0.0036616
Asmund2000_Greenland coast_7466	1796	0.00369052
Asmund2000_Greenland coast_7466	1795	0.00371945
Asmund2000_Greenland coast_7466	1794	0.00374838
Asmund2000_Greenland coast_7466	1793	0.00377731
Asmund2000_Greenland coast_7466	1792	0.00380624
Asmund2000_Greenland coast_7466	1791	0.00383517
Asmund2000_Greenland coast_7466	1790	0.00386409
Asmund2000_Greenland coast_7466	1789	0.00389302
Asmund2000_Greenland coast_7466	1788	0.00392195
Asmund2000_Greenland coast_7466	1787	0.00395088
Asmund2000_Greenland coast_7466	1786	0.00397981
Asmund2000_Greenland coast_7466	1785	0.00400874
Asmund2000_Greenland coast_7466	1784	0.00403766
Asmund2000_Greenland coast_7466	1783	0.00406659
Asmund2000_Greenland coast_7466	1782	0.00399713
Asmund2000_Greenland coast_7466	1781	0.00392767
Asmund2000_Greenland coast_7466	1780	0.00385821
Asmund2000_Greenland coast_7466	1779	0.00378876
Asmund2000_Greenland coast_7466	1778	0.0037193
Asmund2000_Greenland coast_7466	1777	0.00364984
Asmund2000_Greenland coast_7466	1776	0.00358038
Asmund2000_Greenland coast_7466	1775	0.00351092
Asmund2000_Greenland coast_7466	1774	0.00344146
Asmund2000_Greenland coast_7466	1773	0.003372
Asmund2000_Greenland coast_7466	1772	0.00330254
Asmund2000_Greenland coast_7466	1771	0.00323308
Asmund2000_Greenland coast_7466	1770	0.00316362
Asmund2000_Greenland coast_7466	1769	0.00309416
Asmund2000_Greenland coast_7466	1768	0.0030247
Asmund2000_Greenland coast_7466	1767	0.00295524
Asmund2000_Greenland coast_7466	1766	0.00288578
Asmund2000_Greenland coast_7466	1765	0.00281632
Asmund2000_Greenland coast_7466	1764	0.00274686
Asmund2000_Greenland coast_7466	1763	0.0026774
Asmund2000_Greenland coast_7466	1762	0.00260794
Asmund2000_Greenland coast_7466	1761	0.00253849
Asmund2000_Greenland coast_7466	1760	0.00246903
Asmund2000_Greenland coast_7466	1759	0.00239957
Asmund2000_Greenland coast_7466	1758	0.00233011
Asmund2000_Greenland coast_7466	1757	0.00226065
Asmund2000_Greenland coast_7466	1756	0.00229362
Asmund2000_Greenland coast_7466	1755	0.0023266
Asmund2000_Greenland coast_7466	1754	0.00235957
Asmund2000_Greenland coast_7466	1753	0.00239254
Asmund2000_Greenland coast_7466	1752	0.00242552
Asmund2000_Greenland coast_7466	1751	0.00245849
Asmund2000_Greenland coast_7466	1750	0.00249147
Asmund2000_Greenland coast_7466	1749	0.00252444
Asmund2000_Greenland coast_7466	1748	0.00255742
Asmund2000_Greenland coast_7466	1747	0.00259039
Asmund2000_Greenland coast_7466	1746	0.00262336
Asmund2000_Greenland coast_7466	1745	0.00265634
Asmund2000_Greenland coast_7466	1744	0.00268931
Asmund2000_Greenland coast_7466	1743	0.00272229
Asmund2000_Greenland coast_7466	1742	0.00275526
Asmund2000_Greenland coast_7466	1741	0.00278824
Asmund2000_Greenland coast_7466	1740	0.00282121
Asmund2000_Greenland coast_7466	1739	0.00285418
Asmund2000_Greenland coast_7466	1738	0.00288716
Asmund2000_Greenland coast_7466	1737	0.00292013
Asmund2000_Greenland coast_7466	1736	0.00295311
Asmund2000_Greenland coast_7466	1735	0.00298608
Asmund2000_Greenland coast_7466	1734	0.00301906
Asmund2000_Greenland coast_7466	1733	0.00305203
Asmund2000_Greenland coast_7466	1732	0.003085
Asmund2000_Greenland coast_7466	1731	0.00311798
Asmund2000_Greenland coast_7466	1730	0.00315095
Asmund2000_Greenland coast_7466	1729	0.00318393
Asmund2000_Greenland coast_7466	1728	0.0032169
Asmund2000_Greenland coast_7466	1727	0.00324988
Asmund2000_Greenland coast_7466	1726	0.00328285
Asmund2000_Greenland coast_7466	1725	0.00331583
Asmund2000_Greenland coast_7466	1724	0.0033488
Asmund2000_Greenland coast_7466	1723	0.00338177
Asmund2000_Greenland coast_7466	1722	0.00341475
Asmund2000_Greenland coast_7466	1721	0.00344772
Asmund2000_Greenland coast_7466	1720	0.0034807
Asmund2000_Greenland coast_7466	1719	0.00351367
Asmund2000_Greenland coast_7466	1718	0.00354665
Asmund2000_Greenland coast_7466	1717	0.00357962
Asmund2000_Greenland coast_7466	1716	0.00355732
Asmund2000_Greenland coast_7466	1715	0.00353502
Asmund2000_Greenland coast_7466	1714	0.00351272
Asmund2000_Greenland coast_7466	1713	0.00349042
Asmund2000_Greenland coast_7466	1712	0.00346812
Asmund2000_Greenland coast_7466	1711	0.00344582
Asmund2000_Greenland coast_7466	1710	0.00342352
Asmund2000_Greenland coast_7466	1709	0.00340122
Asmund2000_Greenland coast_7466	1708	0.00337892
Asmund2000_Greenland coast_7466	1707	0.00335662
Asmund2000_Greenland coast_7466	1706	0.00333432
Asmund2000_Greenland coast_7466	1705	0.00331202
Asmund2000_Greenland coast_7466	1704	0.00328972
Asmund2000_Greenland coast_7466	1703	0.00326742
Asmund2000_Greenland coast_7466	1702	0.00324513
Asmund2000_Greenland coast_7466	1701	0.00322283
Asmund2000_Greenland coast_7466	1700	0.00320053
Asmund2000_Greenland coast_7466	1699	0.00317823
Asmund2000_Greenland coast_7466	1698	0.00315593
Asmund2000_Greenland coast_7466	1697	0.00313363
Asmund2000_Greenland coast_7466	1696	0.00311133
Asmund2000_Greenland coast_7466	1695	0.00308903
Asmund2000_Greenland coast_7466	1694	0.00306673
Asmund2000_Greenland coast_7466	1693	0.00304443
Asmund2000_Greenland coast_7466	1692	0.00302213
Asmund2000_Greenland coast_7466	1691	0.00299983
Asmund2000_Greenland coast_7466	1690	0.00296265
Asmund2000_Greenland coast_7466	1689	0.00292548
Asmund2000_Greenland coast_7466	1688	0.0028883
Asmund2000_Greenland coast_7466	1687	0.00285112
Asmund2000_Greenland coast_7466	1686	0.00281395
Asmund2000_Greenland coast_7466	1685	0.00277677
Asmund2000_Greenland coast_7466	1684	0.00273959
Asmund2000_Greenland coast_7466	1683	0.00270242
Asmund2000_Greenland coast_7466	1682	0.00266524
Asmund2000_Greenland coast_7466	1681	0.00262806
Asmund2000_Greenland coast_7466	1680	0.00259088
Asmund2000_Greenland coast_7466	1679	0.00255371
Asmund2000_Greenland coast_7466	1678	0.00251653
Asmund2000_Greenland coast_7466	1677	0.00247935
Asmund2000_Greenland coast_7466	1676	0.00244218
Asmund2000_Greenland coast_7466	1675	0.002405
Asmund2000_Greenland coast_7466	1674	0.00236782
Asmund2000_Greenland coast_7466	1673	0.00233065
Asmund2000_Greenland coast_7466	1672	0.00229347
Asmund2000_Greenland coast_7466	1671	0.00225629
Asmund2000_Greenland coast_7466	1670	0.00225373
Asmund2000_Greenland coast_7466	1669	0.00225116
Asmund2000_Greenland coast_7466	1668	0.0022486
Asmund2000_Greenland coast_7466	1667	0.00224603
Asmund2000_Greenland coast_7466	1666	0.00224347
Asmund2000_Greenland coast_7466	1665	0.0022409
Asmund2000_Greenland coast_7466	1664	0.00223834
Asmund2000_Greenland coast_7466	1663	0.00223577
Asmund2000_Greenland coast_7466	1662	0.00223321
Asmund2000_Greenland coast_7466	1661	0.00223065
Asmund2000_Greenland coast_7466	1660	0.00222808
Asmund2000_Greenland coast_7466	1659	0.00222552
Asmund2000_Greenland coast_7466	1658	0.00222295
Asmund2000_Greenland coast_7466	1657	0.00222039
Asmund2000_Greenland coast_7466	1656	0.00221782
Asmund2000_Greenland coast_7466	1655	0.00221526
Asmund2000_Greenland coast_7466	1654	0.00221269
Asmund2000_Greenland coast_7466	1653	0.00221013
Asmund2000_Greenland coast_7466	1652	0.00220756
Asmund2000_Greenland coast_7466	1651	0.002205
Asmund2000_Greenland coast_7466	1650	0.00220243
Asmund2000_Greenland coast_7466	1649	0.00219987
Asmund2000_Greenland coast_7466	1648	0.0021973
Asmund2000_Greenland coast_7466	1647	0.00219474
Asmund2000_Greenland coast_7466	1646	0.00219217
Asmund2000_Greenland coast_7466	1645	0.00218961
Asmund2000_Greenland coast_7466	1644	0.00218704
Asmund2000_Greenland coast_7466	1643	0.00218448
Asmund2000_Greenland coast_7466	1642	0.00218191
Asmund2000_Greenland coast_7466	1641	0.00217935
Asmund2000_Greenland coast_7466	1640	0.00217678
Asmund2000_Greenland coast_7466	1639	0.00217422
Asmund2000_Greenland coast_7466	1638	0.00217165
Asmund2000_Greenland coast_7466	1637	0.00216909
Asmund2000_Greenland coast_7466	1636	0.00216652
Asmund2000_Greenland coast_7466	1635	0.00216396
Asmund2000_Greenland coast_7466	1634	0.00216139
Asmund2000_Greenland coast_7466	1633	0.00215883
Asmund2000_Greenland coast_7466	1632	0.00215626
Asmund2000_Greenland coast_7466	1631	0.0021537
Asmund2000_Greenland coast_7466	1630	0.00215113
Asmund2000_Greenland coast_7466	1629	0.00214857
Asmund2000_Greenland coast_7466	1628	0.002146
Asmund2000_Greenland coast_7466	1627	0.00214344
Asmund2000_Greenland coast_7466	1626	0.00214087
Asmund2000_Greenland coast_7466	1625	0.00213831
Asmund2000_Greenland coast_7466	1624	0.00214802
Asmund2000_Greenland coast_7466	1623	0.00215773
Asmund2000_Greenland coast_7466	1622	0.00216744
Asmund2000_Greenland coast_7466	1621	0.00217715
Asmund2000_Greenland coast_7466	1620	0.00218686
Asmund2000_Greenland coast_7466	1619	0.00219657
Asmund2000_Greenland coast_7466	1618	0.00220628
Asmund2000_Greenland coast_7466	1617	0.00221598
Asmund2000_Greenland coast_7466	1616	0.00222569
Asmund2000_Greenland coast_7466	1615	0.0022354
Asmund2000_Greenland coast_7466	1614	0.00224511
Asmund2000_Greenland coast_7466	1613	0.00225482
Asmund2000_Greenland coast_7466	1612	0.00226453
Asmund2000_Greenland coast_7466	1611	0.00227424
Asmund2000_Greenland coast_7466	1610	0.00228395
Asmund2000_Greenland coast_7466	1609	0.00229366
Asmund2000_Greenland coast_7466	1608	0.00230337
Asmund2000_Greenland coast_7466	1607	0.00231308
Asmund2000_Greenland coast_7466	1606	0.00232279
Asmund2000_Greenland coast_7466	1605	0.0023325
Asmund2000_Greenland coast_7466	1604	0.00234221
Asmund2000_Greenland coast_7466	1603	0.00235192
Asmund2000_Greenland coast_7466	1602	0.00236163
Asmund2000_Greenland coast_7466	1601	0.00237134
Asmund2000_Greenland coast_7466	1600	0.00238105
Asmund2000_Greenland coast_7466	1599	0.00239076
Asmund2000_Greenland coast_7466	1598	0.00240047
Asmund2000_Greenland coast_7466	1597	0.00241018
Asmund2000_Greenland coast_7466	1596	0.00241989
Asmund2000_Greenland coast_7466	1595	0.0024296
Asmund2000_Greenland coast_7466	1594	0.00243931
Asmund2000_Greenland coast_7466	1593	0.00244901
Asmund2000_Greenland coast_7466	1592	0.00245872
Asmund2000_Greenland coast_7466	1591	0.00246843
Asmund2000_Greenland coast_7466	1590	0.00247814
Asmund2000_Greenland coast_7466	1589	0.00248785
Asmund2000_Greenland coast_7466	1588	0.00249756
Asmund2000_Greenland coast_7466	1587	0.00250727
Asmund2000_Greenland coast_7466	1586	0.00251698
Asmund2000_Greenland coast_7466	1585	0.00252669
Asmund2000_Greenland coast_7466	1584	0.0025364
Asmund2000_Greenland coast_7466	1583	0.00254611
Asmund2000_Greenland coast_7466	1582	0.00255582
Asmund2000_Greenland coast_7466	1581	0.00256553
Asmund2000_Greenland coast_7466	1580	0.00257524
Asmund2000_Greenland coast_7466	1579	0.00258495
Asmund2000_Greenland coast_7466	1578	0.00259466
Asmund2000_Greenland coast_7467	1984	0.428803
Asmund2000_Greenland coast_7467	1983	0.316059
Asmund2000_Greenland coast_7467	1982	0.203315
Asmund2000_Greenland coast_7467	1981	0.148053
Asmund2000_Greenland coast_7467	1980	0.0779178
Asmund2000_Greenland coast_7467	1979	0.082991
Asmund2000_Greenland coast_7467	1978	0.0880643
Asmund2000_Greenland coast_7467	1977	0.0931375
Asmund2000_Greenland coast_7467	1976	0.0982107
Asmund2000_Greenland coast_7467	1975	0.103284
Asmund2000_Greenland coast_7467	1974	0.108357
Asmund2000_Greenland coast_7467	1973	0.111234
Asmund2000_Greenland coast_7467	1972	0.11411
Asmund2000_Greenland coast_7467	1971	0.116987
Asmund2000_Greenland coast_7467	1970	0.119863
Asmund2000_Greenland coast_7467	1969	0.12274
Asmund2000_Greenland coast_7467	1968	0.125616
Asmund2000_Greenland coast_7467	1967	0.128493
Asmund2000_Greenland coast_7467	1966	0.131369
Asmund2000_Greenland coast_7467	1965	0.134246
Asmund2000_Greenland coast_7467	1964	0.142811
Asmund2000_Greenland coast_7467	1963	0.151377
Asmund2000_Greenland coast_7467	1962	0.159942
Asmund2000_Greenland coast_7467	1961	0.168508
Asmund2000_Greenland coast_7467	1960	0.177073
Asmund2000_Greenland coast_7467	1959	0.166519
Asmund2000_Greenland coast_7467	1958	0.155964
Asmund2000_Greenland coast_7467	1957	0.145409
Asmund2000_Greenland coast_7467	1956	0.134854
Asmund2000_Greenland coast_7467	1955	0.124299
Asmund2000_Greenland coast_7467	1954	0.113745
Asmund2000_Greenland coast_7467	1953	0.10319
Asmund2000_Greenland coast_7467	1952	0.104561
Asmund2000_Greenland coast_7467	1951	0.105932
Asmund2000_Greenland coast_7467	1950	0.107304
Asmund2000_Greenland coast_7467	1949	0.108675
Asmund2000_Greenland coast_7467	1948	0.110046
Asmund2000_Greenland coast_7467	1947	0.111418
Asmund2000_Greenland coast_7467	1946	0.112789
Asmund2000_Greenland coast_7467	1945	0.11416
Asmund2000_Greenland coast_7467	1944	0.115531
Asmund2000_Greenland coast_7467	1943	0.116903
Asmund2000_Greenland coast_7467	1942	0.118274
Asmund2000_Greenland coast_7467	1941	0.119645
Asmund2000_Greenland coast_7467	1940	0.121017
Asmund2000_Greenland coast_7467	1939	0.122388
Asmund2000_Greenland coast_7467	1938	0.173373
Asmund2000_Greenland coast_7467	1937	0.193094
Asmund2000_Greenland coast_7467	1936	0.212816
Asmund2000_Greenland coast_7467	1935	0.232538
Asmund2000_Greenland coast_7467	1934	0.25226
Asmund2000_Greenland coast_7467	1933	0.226885
Asmund2000_Greenland coast_7467	1932	0.201511
Asmund2000_Greenland coast_7467	1931	0.167736
Asmund2000_Greenland coast_7467	1930	0.139405
Asmund2000_Greenland coast_7467	1929	0.111074
Asmund2000_Greenland coast_7467	1928	0.11072
Asmund2000_Greenland coast_7467	1927	0.110365
Asmund2000_Greenland coast_7467	1926	0.11001
Asmund2000_Greenland coast_7467	1925	0.109655
Asmund2000_Greenland coast_7467	1924	0.1093
Asmund2000_Greenland coast_7467	1923	0.108945
Asmund2000_Greenland coast_7467	1922	0.10859
Asmund2000_Greenland coast_7467	1921	0.108235
Asmund2000_Greenland coast_7467	1920	0.10788
Asmund2000_Greenland coast_7467	1919	0.107526
Asmund2000_Greenland coast_7467	1918	0.107171
Asmund2000_Greenland coast_7467	1917	0.103111
Asmund2000_Greenland coast_7467	1916	0.0990513
Asmund2000_Greenland coast_7467	1915	0.0949915
Asmund2000_Greenland coast_7467	1914	0.0909318
Asmund2000_Greenland coast_7467	1913	0.0868721
Asmund2000_Greenland coast_7467	1912	0.0828123
Asmund2000_Greenland coast_7467	1911	0.0787526
Asmund2000_Greenland coast_7467	1910	0.0746929
Asmund2000_Greenland coast_7467	1909	0.0706331
Asmund2000_Greenland coast_7467	1908	0.0836564
Asmund2000_Greenland coast_7467	1907	0.0966796
Asmund2000_Greenland coast_7467	1906	0.109703
Asmund2000_Greenland coast_7467	1905	0.122726
Asmund2000_Greenland coast_7467	1904	0.135749
Asmund2000_Greenland coast_7467	1903	0.12338
Asmund2000_Greenland coast_7467	1902	0.11101
Asmund2000_Greenland coast_7467	1901	0.0986411
Asmund2000_Greenland coast_7467	1900	0.0862717
Asmund2000_Greenland coast_7467	1899	0.0739023
Asmund2000_Greenland coast_7467	1898	0.0810297
Asmund2000_Greenland coast_7467	1897	0.088157
Asmund2000_Greenland coast_7467	1896	0.0952843
Asmund2000_Greenland coast_7467	1895	0.102412
Asmund2000_Greenland coast_7467	1894	0.109539
Asmund2000_Greenland coast_7467	1893	0.116666
Asmund2000_Greenland coast_7467	1892	0.10451
Asmund2000_Greenland coast_7467	1891	0.0928613
Asmund2000_Greenland coast_7467	1890	0.0812125
Asmund2000_Greenland coast_7467	1889	0.0695638
Asmund2000_Greenland coast_7469	1985	0.469346
Asmund2000_Greenland coast_7469	1984	0.304316
Asmund2000_Greenland coast_7469	1983	0.359835
Asmund2000_Greenland coast_7469	1982	0.444234
Asmund2000_Greenland coast_7469	1981	0.382993
Asmund2000_Greenland coast_7469	1980	0.338413
Asmund2000_Greenland coast_7469	1979	0.30944
Asmund2000_Greenland coast_7469	1978	0.232434
Asmund2000_Greenland coast_7469	1977	0.328923
Asmund2000_Greenland coast_7469	1976	0.294985
Asmund2000_Greenland coast_7469	1975	0.356733
Asmund2000_Greenland coast_7469	1974	0.290122
Asmund2000_Greenland coast_7469	1973	0.234863
Asmund2000_Greenland coast_7469	1972	0.264107
Asmund2000_Greenland coast_7469	1971	0.20996
Beal2014_Yanacocha	2007	0.00377
Beal2014_Yanacocha	2006	0.00371222
Beal2014_Yanacocha	2005	0.00365444
Beal2014_Yanacocha	2004	0.00359667
Beal2014_Yanacocha	2003	0.00353889
Beal2014_Yanacocha	2002	0.00348111
Beal2014_Yanacocha	2001	0.00342333
Beal2014_Yanacocha	2000	0.00336556
Beal2014_Yanacocha	1999	0.00330778
Beal2014_Yanacocha	1998	0.00325
Beal2014_Yanacocha	1997	0.00325556
Beal2014_Yanacocha	1996	0.00326111
Beal2014_Yanacocha	1995	0.00326667
Beal2014_Yanacocha	1994	0.00327222
Beal2014_Yanacocha	1993	0.00327778
Beal2014_Yanacocha	1992	0.00328333
Beal2014_Yanacocha	1991	0.00328889
Beal2014_Yanacocha	1990	0.00329444
Beal2014_Yanacocha	1989	0.0033
Beal2014_Yanacocha	1988	0.0034225
Beal2014_Yanacocha	1987	0.003545
Beal2014_Yanacocha	1986	0.0036675
Beal2014_Yanacocha	1985	0.00379
Beal2014_Yanacocha	1984	0.0039125
Beal2014_Yanacocha	1983	0.004035
Beal2014_Yanacocha	1982	0.0041575
Beal2014_Yanacocha	1981	0.00428
Beal2014_Yanacocha	1980	0.00447714
Beal2014_Yanacocha	1979	0.00467429
Beal2014_Yanacocha	1978	0.00487143
Beal2014_Yanacocha	1977	0.00506857
Beal2014_Yanacocha	1976	0.00526571
Beal2014_Yanacocha	1975	0.00546286
Beal2014_Yanacocha	1974	0.00566
Beal2014_Yanacocha	1973	0.0056575
Beal2014_Yanacocha	1972	0.005655
Beal2014_Yanacocha	1971	0.0056525
Beal2014_Yanacocha	1970	0.00565
Beal2014_Yanacocha	1969	0.0056475
Beal2014_Yanacocha	1968	0.005645
Beal2014_Yanacocha	1967	0.0056425
Beal2014_Yanacocha	1966	0.00564
Beal2014_Yanacocha	1965	0.005525
Beal2014_Yanacocha	1964	0.00541
Beal2014_Yanacocha	1963	0.005295
Beal2014_Yanacocha	1962	0.00518
Beal2014_Yanacocha	1961	0.005065
Beal2014_Yanacocha	1960	0.00495
Beal2014_Yanacocha	1959	0.004835
Beal2014_Yanacocha	1958	0.00472
Beal2014_Yanacocha	1957	0.004678
Beal2014_Yanacocha	1956	0.004636
Beal2014_Yanacocha	1955	0.004594
Beal2014_Yanacocha	1954	0.004552
Beal2014_Yanacocha	1953	0.00451
Beal2014_Yanacocha	1952	0.004468
Beal2014_Yanacocha	1951	0.004426
Beal2014_Yanacocha	1950	0.004384
[truncated: 66,448 more rows]
