# Supplementary material for: Mercury records from natural archives reveal ecosystem responses to changing atmospheric deposition
Source: Natl Sci Rev. 2024 Nov 19;11(12):nwae417. doi: 10.1093/nsr/nwae417 (PMC11660912; doi:10.1093/nsr/nwae417)
Supplement: nwae417_Supplemental_Files [file nwae417_supplemental_files.zip › SI Dataset S2 Monitoring data.xlsx]

## Sheet: Info
SI Dataset S2
Mercury records from natural archives reveal ecosystem responses to changing atmospheric deposition
Qinqin Chen1,2, Qingru Wu1,2, Yuying Cui1,2, Shuxiao Wang1,2*
1 State Key Joint Laboratory of Environmental Simulation and Pollution Control, School of Environment, Tsinghua University, Beijing, 100080, China
2 State Environmental Protection Key Laboratory of Sources and Control of Air Pollution Complex, Beijing, 100084, China
*Correspondence: shxwang@tsinghua.edu.cn

## Sheet: Wet dep at monitoring stations
Code	Site	Country	Lon	Lat	Elevation	Type	Year	TGM _mean	TGM_sdv	HgWdep_mean μg/m2/yr	HgWdep_sdv	References1	References2
XM	Xiamen	China	118.096	24.4854			2012			14.04		Xu et al. (2014)	Characteristics of total and methyl mercury in wet deposition in a coastal city, Xiamen, China: Concentrations, fluxes and influencing factors on Hg distribution in precipitation
THR	Three Gorges Reservoir area, China	China	107.5	29.9			2013			13		Zhao et al. (2015)	Wet deposition flux and runoff output flux of mercury in a typical small agricultural watershed in Three Gorges Reservoir areas
SIS	Sisal	GMOS	-90.05	21.16	7		2013			7.4		Sprovieri et al. (2017)	SI.Five-year records of mercury wet deposition flux at GMOS sites in the Northern and Southern hemispheres
SIS	Sisal	GMOS	-90.05	21.16	7		2014			6.5		Sprovieri et al. (2017)	SI.Five-year records of mercury wet deposition flux at GMOS sites in the Northern and Southern hemispheres
SEO	Seoul, Korea	Korea	127.001	37.514			2006			16.8		Seo et al. (2012)	Characteristics of total mercury (TM) wet deposition: Scavenging of atmospheric mercury species
SEO	Seoul, Korea	Korea	127.001	37.514			2007			20.2		Seo et al. (2012)	Characteristics of total mercury (TM) wet deposition: Scavenging of atmospheric mercury species
RAO	Rao	GMOS	11.91	57.39	5		2011			5.8		Sprovieri et al. (2017)	SI.Five-year records of mercury wet deposition flux at GMOS sites in the Northern and Southern hemispheres
RAO	Rao	GMOS	11.91	57.39	5		2012			6.5		Sprovieri et al. (2017)	SI.Five-year records of mercury wet deposition flux at GMOS sites in the Northern and Southern hemispheres
RAO	Rao	GMOS	11.91	57.39	5		2013			4.2		Sprovieri et al. (2017)	SI.Five-year records of mercury wet deposition flux at GMOS sites in the Northern and Southern hemispheres
RAO	Rao	GMOS	11.91	57.39	5		2014			6.3		Sprovieri et al. (2017)	SI.Five-year records of mercury wet deposition flux at GMOS sites in the Northern and Southern hemispheres
QD	Qingdao	China	120.567	36.1		Coast	2016			5.703		Chen et al. (2018)	Wet deposition of mercury in Qingdao, a coastal urban city in China: Concentrations, fluxes, and influencing factors
PEN	Pengjiayu,Taiwan	China	122.071	25.0629	101.7		2009			10.18		Sheu and Lin et al. (2013)	Characterizations of wet mercury deposition to a remote islet (Pengjiayu) in the subtropical Northwest Pacific Ocean
PAL	Pallas	GMOS	24.24	68	340		2011			2.9		Sprovieri et al. (2017)	SI.Five-year records of mercury wet deposition flux at GMOS sites in the Northern and Southern hemispheres
PAL	Pallas	GMOS	24.24	68	340		2012			1.9		Sprovieri et al. (2017)	SI.Five-year records of mercury wet deposition flux at GMOS sites in the Northern and Southern hemispheres
PAL	Pallas	GMOS	24.24	68	340		2013			1.3		Sprovieri et al. (2017)	SI.Five-year records of mercury wet deposition flux at GMOS sites in the Northern and Southern hemispheres
PAL	Pallas	GMOS	24.24	68	340		2014			2.3		Sprovieri et al. (2017)	SI.Five-year records of mercury wet deposition flux at GMOS sites in the Northern and Southern hemispheres
NYA	Ny-Alesund	GMOS	11.88	78.9	12		2012			0.9		Sprovieri et al. (2017)	SI.Five-year records of mercury wet deposition flux at GMOS sites in the Northern and Southern hemispheres
NYA	Ny-Alesund	GMOS	11.88	78.9	12		2013			0.9		Sprovieri et al. (2017)	SI.Five-year records of mercury wet deposition flux at GMOS sites in the Northern and Southern hemispheres
NYA	Ny-Alesund	GMOS	11.88	78.9	12		2013			1.7		Sprovieri et al. (2017)	SI.Five-year records of mercury wet deposition flux at GMOS sites in the Northern and Southern hemispheres
NYA	Ny-Alesund	GMOS	11.88	78.9	12		2013			171.7		Sprovieri et al. (2017)	SI.Five-year records of mercury wet deposition flux at GMOS sites in the Northern and Southern hemispheres
NAM	Nam Co Station	China	90.9885	30.774		Alpine	2010			1.75		Huang et al. (2012)	Wet deposition of mercury at a remote site in the Tibetan Plateau: Concentrations, speciation, and fluxes
MWLG	Mt. Waliguan	China	100.898	36.287	3816	Rural grassland	2012			2	2.4	Fu et al. (2016)	Atmospheric wet and litterfall mercury deposition at urban and rural sites in China
MWA	Mt. Waliguan	GMOS	100.9	36.29	3816		2012			0.3		Sprovieri et al. (2017)	SI.Five-year records of mercury wet deposition flux at GMOS sites in the Northern and Southern hemispheres
MWA	Mt. Waliguan	GMOS	100.9	36.29	3816		2013			0.4		Sprovieri et al. (2017)	SI.Five-year records of mercury wet deposition flux at GMOS sites in the Northern and Southern hemispheres
MWA	Mt. Waliguan	GMOS	100.9	36.29	3816		2014			2.2		Sprovieri et al. (2017)	SI.Five-year records of mercury wet deposition flux at GMOS sites in the Northern and Southern hemispheres
MLG	Mt. Leigong	China	108.203	26.387	2176	Rural forest	2008			6.1	4.2	Fu et al. (2016)	Atmospheric wet and litterfall mercury deposition at urban and rural sites in China
LUL	Mt. Front Lulin, Taiwan	China	120.87	23.47			2009			43.5		Nguyen et al. (2019)	Eight-year dry deposition of atmospheric mercury to a tropical high mountain background site downwind of the East Asian continent
LUL	Mt. Front Lulin, Taiwan	China	120.87	23.47			2010			30.5		Nguyen et al. (2019)	Eight-year dry deposition of atmospheric mercury to a tropical high mountain background site downwind of the East Asian continent
LUL	Mt. Front Lulin, Taiwan	China	120.87	23.47			2011			25.2		Nguyen et al. (2019)	Eight-year dry deposition of atmospheric mercury to a tropical high mountain background site downwind of the East Asian continent
LUL	Mt. Front Lulin, Taiwan	China	120.87	23.47			2012			48.9		Nguyen et al. (2019)	Eight-year dry deposition of atmospheric mercury to a tropical high mountain background site downwind of the East Asian continent
LUL	Mt. Front Lulin, Taiwan	China	120.87	23.47			2013			24.4		Nguyen et al. (2019)	Eight-year dry deposition of atmospheric mercury to a tropical high mountain background site downwind of the East Asian continent
LUL	Mt. Front Lulin, Taiwan	China	120.87	23.47			2014			16.8		Nguyen et al. (2019)	Eight-year dry deposition of atmospheric mercury to a tropical high mountain background site downwind of the East Asian continent
LUL	Mt. Front Lulin, Taiwan	China	120.87	23.47			2015			10.9		Nguyen et al. (2019)	Eight-year dry deposition of atmospheric mercury to a tropical high mountain background site downwind of the East Asian continent
LUL	Mt. Front Lulin, Taiwan	China	120.87	23.47			2016			21.2		Nguyen et al. (2019)	Eight-year dry deposition of atmospheric mercury to a tropical high mountain background site downwind of the East Asian continent
MDM	Mt. Damei	China	121.565	29.632	550	Rural forest	2012			6	4.6	Fu et al. (2016)	Atmospheric wet and litterfall mercury deposition at urban and rural sites in China
MCB	Mt. Changbai	China	128.112	42.403	736	Rural forest	2012			5.6	4.6	Fu et al. (2016)	Atmospheric wet and litterfall mercury deposition at urban and rural sites in China
MCH	Mt. Changbai	GMOS	128.11	42.4	741		2011			2.8		Sprovieri et al. (2017)	SI.Five-year records of mercury wet deposition flux at GMOS sites in the Northern and Southern hemispheres
MCH	Mt. Changbai	GMOS	128.11	42.4	741		2012			4.8		Sprovieri et al. (2017)	SI.Five-year records of mercury wet deposition flux at GMOS sites in the Northern and Southern hemispheres
MCH	Mt. Changbai	GMOS	128.11	42.4	741		2013			1.2		Sprovieri et al. (2017)	SI.Five-year records of mercury wet deposition flux at GMOS sites in the Northern and Southern hemispheres
MCH	Mt. Changbai	GMOS	128.11	42.4	741		2014			1		Sprovieri et al. (2017)	SI.Five-year records of mercury wet deposition flux at GMOS sites in the Northern and Southern hemispheres
MAL	Mt. Ailao	China	101.107	24.533	2450	Rural forest	2012			7.2	4.7	Fu et al. (2016)	Atmospheric wet and litterfall mercury deposition at urban and rural sites in China
MAL	Mt. Ailao	GMOS	101.03	24.54	2503		2011			4.3		Sprovieri et al. (2017)	SI.Five-year records of mercury wet deposition flux at GMOS sites in the Northern and Southern hemispheres
MAL	Mt. Ailao	GMOS	101.03	24.54	2503		2012			3.2		Sprovieri et al. (2017)	SI.Five-year records of mercury wet deposition flux at GMOS sites in the Northern and Southern hemispheres
MAL	Mt. Ailao	GMOS	101.03	24.54	2503		2013			5.5		Sprovieri et al. (2017)	SI.Five-year records of mercury wet deposition flux at GMOS sites in the Northern and Southern hemispheres
MAL	Mt. Ailao	GMOS	101.03	24.54	2503		2014			0.2		Sprovieri et al. (2017)	SI.Five-year records of mercury wet deposition flux at GMOS sites in the Northern and Southern hemispheres
MIN	Minamata Bay, Japan	Japan	130.385	32.1975			2010			13.7		Kohji et al. (2014)	Mercury speciation in wet deposition samples collected from a coastal area of Minamata Bay
MHE	Mace Head	GMOS	-9.91	53.33	5		2012			0.9		Sprovieri et al. (2017)	SI.Five-year records of mercury wet deposition flux at GMOS sites in the Northern and Southern hemispheres
MHE	Mace Head	GMOS	-9.91	53.33	5		2013			4.8		Sprovieri et al. (2017)	SI.Five-year records of mercury wet deposition flux at GMOS sites in the Northern and Southern hemispheres
MHE	Mace Head	GMOS	-9.91	53.33	5		2014			4.1		Sprovieri et al. (2017)	SI.Five-year records of mercury wet deposition flux at GMOS sites in the Northern and Southern hemispheres
LON	Longobucco	GMOS	16.61	39.39	1379		2012			0.3		Sprovieri et al. (2017)	SI.Five-year records of mercury wet deposition flux at GMOS sites in the Northern and Southern hemispheres
LON	Longobucco	GMOS	16.61	39.39	1379		2013			3.1		Sprovieri et al. (2017)	SI.Five-year records of mercury wet deposition flux at GMOS sites in the Northern and Southern hemispheres
LIS	Listvyanka	GMOS	104.89	51.85	670		2012			0.2		Sprovieri et al. (2017)	SI.Five-year records of mercury wet deposition flux at GMOS sites in the Northern and Southern hemispheres
LIS	Listvyanka	GMOS	104.89	51.85	670		2013			0.1		Sprovieri et al. (2017)	SI.Five-year records of mercury wet deposition flux at GMOS sites in the Northern and Southern hemispheres
LHA	Lhasa, Tibetan	China	91.0167	29.65		Urban	2010			8.2		Huang et al. (2013)	Wet deposition of mercury at Lhasa, the capital city of Tibet
ISK	Iskrba	GMOS	14.86	45.56	520		2011			5.1		Sprovieri et al. (2017)	SI.Five-year records of mercury wet deposition flux at GMOS sites in the Northern and Southern hemispheres
ISK	Iskrba	GMOS	14.86	45.56	520		2012			8.4		Sprovieri et al. (2017)	SI.Five-year records of mercury wet deposition flux at GMOS sites in the Northern and Southern hemispheres
ISK	Iskrba	GMOS	14.86	45.56	520		2013			7.2		Sprovieri et al. (2017)	SI.Five-year records of mercury wet deposition flux at GMOS sites in the Northern and Southern hemispheres
ISK	Iskrba	GMOS	14.86	45.56	520		2014			10		Sprovieri et al. (2017)	SI.Five-year records of mercury wet deposition flux at GMOS sites in the Northern and Southern hemispheres
ISK	Iskrba	GMOS	14.86	45.56	520		2015			991.8		Sprovieri et al. (2017)	SI.Five-year records of mercury wet deposition flux at GMOS sites in the Northern and Southern hemispheres
GY	Guiyang	China	106.724	26.573	1041	Urban	2012			12.6	6.5	Fu et al. (2016)	Atmospheric wet and litterfall mercury deposition at urban and rural sites in China
FOR	Fort Vermilion, Alberta	Canada	116.005	58.3873			2007			1.09		Sanei et al. (2010)	Wet deposition mercury fluxes in the Canadian sub-Arctic and southern Alberta, measured using an automated precipitation collector adapted to cold regions
FOR	Fort Vermilion, Alberta	Canada	116.005	58.3873			2008			1.28		Sanei et al. (2010)	Wet deposition mercury fluxes in the Canadian sub-Arctic and southern Alberta, measured using an automated precipitation collector adapted to cold regions
CRO	Crossfield, Alberta	Canada	114.004	51.488			2007			0.54		Sanei et al. (2010)	Wet deposition mercury fluxes in the Canadian sub-Arctic and southern Alberta, measured using an automated precipitation collector adapted to cold regions
CRO	Crossfield, Alberta	Canada	114.004	51.488			2008			0.82		Sanei et al. (2010)	Wet deposition mercury fluxes in the Canadian sub-Arctic and southern Alberta, measured using an automated precipitation collector adapted to cold regions
CMA	Col margherita	GMOS	11.79	46.37	2545		2014			4.4		Sprovieri et al. (2017)	SI.Five-year records of mercury wet deposition flux at GMOS sites in the Northern and Southern hemispheres
CHU	Churchill, Canada	Canada	93.823	58.7377			2007			2.04		Sanei et al. (2010)	Wet deposition mercury fluxes in the Canadian sub-Arctic and southern Alberta, measured using an automated precipitation collector adapted to cold regions
CHU	Churchill, Canada	Canada	93.823	58.7377			2008			1.1		Sanei et al. (2010)	Wet deposition mercury fluxes in the Canadian sub-Arctic and southern Alberta, measured using an automated precipitation collector adapted to cold regions
CQ	Chongqing	China	106.388	29.8395			2012			15.9		Ma et al. (2018)	Atmospheric mercury deposition and its contribution of the regional atmospheric transport to mercury pollution at a national forest nature reserve, southwest China
CHO	Chongqing	China	106.56	29.5267			2012			37.83		Qin et al. (2016)	Four-year record of mercury wet deposition in one typical industrial city in southwest China
CST	Celestun	GMOS	-90.38	20.86	3		2012			2.4		Sprovieri et al. (2017)	SI.Five-year records of mercury wet deposition flux at GMOS sites in the Northern and Southern hemispheres
CST	Celestun	GMOS	-90.38	20.86	3		2013			0.1		Sprovieri et al. (2017)	SI.Five-year records of mercury wet deposition flux at GMOS sites in the Northern and Southern hemispheres
CPT	Cape Point	GMOS	18.49	-34.35	230		2011			0.3		Sprovieri et al. (2017)	SI.Five-year records of mercury wet deposition flux at GMOS sites in the Northern and Southern hemispheres
CPT	Cape Point	GMOS	18.49	-34.35	230		2012			3.8		Sprovieri et al. (2017)	SI.Five-year records of mercury wet deposition flux at GMOS sites in the Northern and Southern hemispheres
CPT	Cape Point	GMOS	18.49	-34.35	230		2013			5.2		Sprovieri et al. (2017)	SI.Five-year records of mercury wet deposition flux at GMOS sites in the Northern and Southern hemispheres
CPT	Cape Point	GMOS	18.49	-34.35	230		2014			0.57		Sprovieri et al. (2017)	SI.Five-year records of mercury wet deposition flux at GMOS sites in the Northern and Southern hemispheres
CPT	Cape Point	GMOS	18.49	-34.35	230		2015			216.9		Sprovieri et al. (2017)	SI.Five-year records of mercury wet deposition flux at GMOS sites in the Northern and Southern hemispheres
CGR	Cape Grim	GMOS	144.69	-40.68	94		2013			3.1		Sprovieri et al. (2017)	SI.Five-year records of mercury wet deposition flux at GMOS sites in the Northern and Southern hemispheres
CGR	Cape Grim	GMOS	144.69	-40.68	94		2014			3.8		Sprovieri et al. (2017)	SI.Five-year records of mercury wet deposition flux at GMOS sites in the Northern and Southern hemispheres
CGR	Cape Grim	GMOS	144.69	-40.68	94		2015			477.4		Sprovieri et al. (2017)	SI.Five-year records of mercury wet deposition flux at GMOS sites in the Northern and Southern hemispheres
BYBLK	Bayinbuluk	China	83.717	42.893	2500	Rural grassland	2014			2	1.6	Fu et al. (2016)	Atmospheric wet and litterfall mercury deposition at urban and rural sites in China
BAR	Bariloche	GMOS	-71.42	-41.13	801		2014			0.1		Sprovieri et al. (2017)	SI.Five-year records of mercury wet deposition flux at GMOS sites in the Northern and Southern hemispheres
BAR	Bariloche	GMOS	-71.42	-41.13	801		2015			840.3		Sprovieri et al. (2017)	SI.Five-year records of mercury wet deposition flux at GMOS sites in the Northern and Southern hemispheres
AMS	Amsterdam Island	GMOS	77.55	-37.8	70		2013			1.95		Sprovieri et al. (2017)	SI.Five-year records of mercury wet deposition flux at GMOS sites in the Northern and Southern hemispheres
AMS	Amsterdam Island	GMOS	77.55	-37.8	70		2014			1.55		Sprovieri et al. (2017)	SI.Five-year records of mercury wet deposition flux at GMOS sites in the Northern and Southern hemispheres
MI29	69	US	-85.6292	45.0289	209		2007			4.462		MDN
MI29	69	US	-85.6292	45.0289	209		2008			9.093		MDN
MI29	69	US	-85.6292	45.0289	209		2009			0.857		MDN
ME98	68	US	-68.2608	44.3772	150		1996			7.036		MDN
ME98	68	US	-68.2608	44.3772	150		1997			8.027		MDN
ME98	68	US	-68.2608	44.3772	150		1998			8.731		MDN
ME98	68	US	-68.2608	44.3772	150		1999			8.059		MDN
ME98	68	US	-68.2608	44.3772	150		2000			8.821		MDN
ME98	68	US	-68.2608	44.3772	150		2001			5.053		MDN
ME98	68	US	-68.2608	44.3772	150		2002			7.898		MDN
ME98	68	US	-68.2608	44.3772	150		2003			7.203		MDN
ME98	68	US	-68.2608	44.3772	150		2004			7.247		MDN
ME98	68	US	-68.2608	44.3772	150		2005			8.179		MDN
ME98	68	US	-68.2608	44.3772	150		2006			10.034		MDN
ME98	68	US	-68.2608	44.3772	150		2007			7.432		MDN
ME98	68	US	-68.2608	44.3772	150		2008			9.971		MDN
ME98	68	US	-68.2608	44.3772	150		2009			7.375		MDN
ME98	68	US	-68.2608	44.3772	150		2010			7.113		MDN
ME98	68	US	-68.2608	44.3772	150		2011			7.336		MDN
ME98	68	US	-68.2608	44.3772	150		2012			7.052		MDN
ME96	67	US	-70.0645	43.8325	15		1998			12.403		MDN
ME96	67	US	-70.0645	43.8325	15		1999			8.728		MDN
ME96	67	US	-70.0645	43.8325	15		2000			7.992		MDN
ME96	67	US	-70.0645	43.8325	15		2001			5.377		MDN
ME96	67	US	-70.0645	43.8325	15		2002			5.631		MDN
ME96	67	US	-70.0645	43.8325	15		2003			7.15		MDN
ME96	67	US	-70.0645	43.8325	15		2004			10.172		MDN
ME96	67	US	-70.0645	43.8325	15		2005			7.94		MDN
ME96	67	US	-70.0645	43.8325	15		2006			8.895		MDN
ME96	67	US	-70.0645	43.8325	15		2007			6.74		MDN
ME96	67	US	-70.0645	43.8325	15		2008			8.219		MDN
ME96	67	US	-70.0645	43.8325	15		2009			6.571		MDN
ME96	67	US	-70.0645	43.8325	15		2010			5.87		MDN
ME96	67	US	-70.0645	43.8325	15		2011			6.735		MDN
ME96	67	US	-70.0645	43.8325	15		2012			6.09		MDN
ME09	66	US	-69.6647	45.4891	322		1996			2.01		MDN
ME09	66	US	-69.6647	45.4891	322		1997			5.669		MDN
ME09	66	US	-69.6647	45.4891	322		1998			6.998		MDN
ME09	66	US	-69.6647	45.4891	322		1999			6.647		MDN
ME09	66	US	-69.6647	45.4891	322		2000			5.948		MDN
ME09	66	US	-69.6647	45.4891	322		2001			4.02		MDN
ME09	66	US	-69.6647	45.4891	322		2002			4.204		MDN
ME09	66	US	-69.6647	45.4891	322		2003			6.613		MDN
ME09	66	US	-69.6647	45.4891	322		2004			6.454		MDN
ME09	66	US	-69.6647	45.4891	322		2005			6.328		MDN
ME09	66	US	-69.6647	45.4891	322		2006			7.272		MDN
ME09	66	US	-69.6647	45.4891	322		2007			6.183		MDN
ME09	66	US	-69.6647	45.4891	322		2008			6.493		MDN
ME09	66	US	-69.6647	45.4891	322		2009			5.874		MDN
ME09	66	US	-69.6647	45.4891	322		2010			7.979		MDN
ME09	66	US	-69.6647	45.4891	322		2011			8.188		MDN
ME09	66	US	-69.6647	45.4891	322		2012			6.978		MDN
ME04	65	US	-70.2118	45.0803	259		2009			6.738		MDN
ME04	65	US	-70.2118	45.0803	259		2010			11.079		MDN
ME04	65	US	-70.2118	45.0803	259		2011			8.552		MDN
ME04	65	US	-70.2118	45.0803	259		2012			6.451		MDN
ME02	64	US	-70.7289	44.1075	222		1997			5.692		MDN
ME02	64	US	-70.7289	44.1075	222		1998			6.778		MDN
ME02	64	US	-70.7289	44.1075	222		1999			6.979		MDN
ME02	64	US	-70.7289	44.1075	222		2000			6.627		MDN
ME02	64	US	-70.7289	44.1075	222		2001			4.921		MDN
ME02	64	US	-70.7289	44.1075	222		2002			5.429		MDN
ME02	64	US	-70.7289	44.1075	222		2003			9.563		MDN
ME02	64	US	-70.7289	44.1075	222		2004			6.175		MDN
ME02	64	US	-70.7289	44.1075	222		2005			7.22		MDN
ME02	64	US	-70.7289	44.1075	222		2006			7.83		MDN
ME02	64	US	-70.7289	44.1075	222		2007			5.934		MDN
ME02	64	US	-70.7289	44.1075	222		2008			9.766		MDN
ME02	64	US	-70.7289	44.1075	222		2009			5.819		MDN
ME02	64	US	-70.7289	44.1075	222		2010			10.125		MDN
ME02	64	US	-70.7289	44.1075	222		2011			7.346		MDN
ME02	64	US	-70.7289	44.1075	222		2012			7.209		MDN
ME00	63	Canada	-68.0134	46.8675	191		2007			1.594		MDN
ME00	63	Canada	-68.0134	46.8675	191		2008			5.519		MDN
ME00	63	Canada	-68.0134	46.8675	191		2009			4.938		MDN
ME00	63	Canada	-68.0134	46.8675	191		2010			8.228		MDN
ME00	63	Canada	-68.0134	46.8675	191		2011			10.165		MDN
ME00	63	Canada	-68.0134	46.8675	191		2012			5.955		MDN
MD99	62	US	-76.8171	39.028	46		2004			7.651		MDN
MD99	62	US	-76.8171	39.028	46		2005			12.025		MDN
MD99	62	US	-76.8171	39.028	46		2006			10.615		MDN
MD99	62	US	-76.8171	39.028	46		2007			8.454		MDN
MD99	62	US	-76.8171	39.028	46		2008			9.822		MDN
MD99	62	US	-76.8171	39.028	46		2009			10.783		MDN
MD99	62	US	-76.8171	39.028	46		2010			6.76		MDN
MD99	62	US	-76.8171	39.028	46		2011			10.526		MDN
MD99	62	US	-76.8171	39.028	46		2012			6.822		MDN
MD08	61	US	-79.0122	39.7053	769		2004			3.906		MDN
MD08	61	US	-79.0122	39.7053	769		2005			6.105		MDN
MD08	61	US	-79.0122	39.7053	769		2006			7.465		MDN
MD08	61	US	-79.0122	39.7053	769		2007			8.314		MDN
MD08	61	US	-79.0122	39.7053	769		2008			10.554		MDN
MD08	61	US	-79.0122	39.7053	769		2009			6.134		MDN
MD08	61	US	-79.0122	39.7053	769		2010			5.741		MDN
MD08	61	US	-79.0122	39.7053	769		2011			9.491		MDN
MD08	61	US	-79.0122	39.7053	769		2012			7.977		MDN
MD00	60	US	-76.5558	38.889	20		2006			0.387		MDN
MD00	60	US	-76.5558	38.889	20		2007			6.205		MDN
MD00	60	US	-76.5558	38.889	20		2008			7.912		MDN
MD00	60	US	-76.5558	38.889	20		2009			8.665		MDN
MD00	60	US	-76.5558	38.889	20		2010			7.013		MDN
MD00	60	US	-76.5558	38.889	20		2011			10.343		MDN
MD00	60	US	-76.5558	38.889	20		2012			8.39		MDN
MA99	59	US	-72.5354	42.3063	165		2009			1.555		MDN
MA99	59	US	-72.5354	42.3063	165		2010			6.783		MDN
MA01	58	US	-70.0241	41.9759	57		2003			2.468		MDN
MA01	58	US	-70.0241	41.9759	57		2004			8.035		MDN
MA01	58	US	-70.0241	41.9759	57		2005			6.342		MDN
MA01	58	US	-70.0241	41.9759	57		2006			6.736		MDN
MA01	58	US	-70.0241	41.9759	57		2007			6.221		MDN
MA01	58	US	-70.0241	41.9759	57		2008			6.489		MDN
MA01	58	US	-70.0241	41.9759	57		2009			5.781		MDN
MA01	58	US	-70.0241	41.9759	57		2010			5.17		MDN
MA01	58	US	-70.0241	41.9759	57		2011			6.319		MDN
MA01	58	US	-70.0241	41.9759	57		2012			5.298		MDN
LA28	57	US	-90.3769	30.5031	9		1998			1.18		MDN
LA28	57	US	-90.3769	30.5031	9		1999			12.689		MDN
LA28	57	US	-90.3769	30.5031	9		2000			11.957		MDN
LA28	57	US	-90.3769	30.5031	9		2001			14.306		MDN
LA28	57	US	-90.3769	30.5031	9		2002			17.272		MDN
LA28	57	US	-90.3769	30.5031	9		2003			17.954		MDN
LA28	57	US	-90.3769	30.5031	9		2004			21.26		MDN
LA28	57	US	-90.3769	30.5031	9		2005			15.234		MDN
LA28	57	US	-90.3769	30.5031	9		2006			16.734		MDN
LA28	57	US	-90.3769	30.5031	9		2007			16.669		MDN
LA28	57	US	-90.3769	30.5031	9		2008			15.746		MDN
LA28	57	US	-90.3769	30.5031	9		2009			16.245		MDN
LA28	57	US	-90.3769	30.5031	9		2010			11.119		MDN
LA23	56	US	-92.3971	31.1698	16		2001			15.633		MDN
LA23	56	US	-92.3971	31.1698	16		2002			13.702		MDN
LA23	56	US	-92.3971	31.1698	16		2003			13.58		MDN
LA23	56	US	-92.3971	31.1698	16		2004			17.754		MDN
LA23	56	US	-92.3971	31.1698	16		2005			9.119		MDN
LA23	56	US	-92.3971	31.1698	16		2006			14.564		MDN
LA23	56	US	-92.3971	31.1698	16		2007			14.198		MDN
LA23	56	US	-92.3971	31.1698	16		2008			11.387		MDN
LA23	56	US	-92.3971	31.1698	16		2009			11.37		MDN
LA23	56	US	-92.3971	31.1698	16		2010			5.494		MDN
LA10	55	US	-91.711	32.097	20		1998			2.788		MDN
LA10	55	US	-91.711	32.097	20		1999			14.769		MDN
LA10	55	US	-91.711	32.097	20		2000			15.439		MDN
LA10	55	US	-91.711	32.097	20		2001			18.949		MDN
LA10	55	US	-91.711	32.097	20		2002			14.101		MDN
LA10	55	US	-91.711	32.097	20		2003			14.646		MDN
LA10	55	US	-91.711	32.097	20		2004			21.903		MDN
LA10	55	US	-91.711	32.097	20		2005			10.679		MDN
LA10	55	US	-91.711	32.097	20		2006			14.529		MDN
LA10	55	US	-91.711	32.097	20		2007			15.286		MDN
LA10	55	US	-91.711	32.097	20		2008			13.528		MDN
LA10	55	US	-91.711	32.097	20		2009			11.186		MDN
LA10	55	US	-91.711	32.097	20		2010			4.719		MDN
LA05	54	US	-93.1717	30.1746	5		1998			1.243		MDN
LA05	54	US	-93.1717	30.1746	5		1999			13.255		MDN
LA05	54	US	-93.1717	30.1746	5		2000			11.182		MDN
LA05	54	US	-93.1717	30.1746	5		2001			16.613		MDN
LA05	54	US	-93.1717	30.1746	5		2002			13.672		MDN
LA05	54	US	-93.1717	30.1746	5		2003			12.105		MDN
LA05	54	US	-93.1717	30.1746	5		2004			19.65		MDN
LA05	54	US	-93.1717	30.1746	5		2005			16.345		MDN
LA05	54	US	-93.1717	30.1746	5		2006			14.408		MDN
LA05	54	US	-93.1717	30.1746	5		2007			16.036		MDN
LA05	54	US	-93.1717	30.1746	5		2008			11.274		MDN
LA05	54	US	-93.1717	30.1746	5		2009			16.984		MDN
LA05	54	US	-93.1717	30.1746	5		2010			4.128		MDN
KY10	53	US	-86.148	37.1317	236		2002			3.609		MDN
KY10	53	US	-86.148	37.1317	236		2003			11.293		MDN
KY10	53	US	-86.148	37.1317	236		2004			11.765		MDN
KY10	53	US	-86.148	37.1317	236		2005			10.708		MDN
KY10	53	US	-86.148	37.1317	236		2006			11.683		MDN
KY10	53	US	-86.148	37.1317	236		2007			10.165		MDN
KY10	53	US	-86.148	37.1317	236		2008			10.168		MDN
KY10	53	US	-86.148	37.1317	236		2009			12.091		MDN
KY10	53	US	-86.148	37.1317	236		2010			10.811		MDN
KY10	53	US	-86.148	37.1317	236		2011			16.645		MDN
KY10	53	US	-86.148	37.1317	236		2012			9.823		MDN
KS99	52	US	-101.825	37.1336	1021		2009			4.71		MDN
KS99	52	US	-101.825	37.1336	1021		2010			4.473		MDN
KS99	52	US	-101.825	37.1336	1021		2011			6.943		MDN
KS99	52	US	-101.825	37.1336	1021		2012			6.763		MDN
KS32	51	US	-100.916	38.6717	863		2008			3.887		MDN
KS32	51	US	-100.916	38.6717	863		2009			6.817		MDN
KS32	51	US	-100.916	38.6717	863		2010			9.67		MDN
KS32	51	US	-100.916	38.6717	863		2011			8.888		MDN
KS32	51	US	-100.916	38.6717	863		2012			5.406		MDN
KS24	50	US	-98.3403	39.5136	456		2008			7.845		MDN
KS24	50	US	-98.3403	39.5136	456		2009			9.256		MDN
KS24	50	US	-98.3403	39.5136	456		2010			13.391		MDN
KS24	50	US	-98.3403	39.5136	456		2011			12.665		MDN
KS24	50	US	-98.3403	39.5136	456		2012			7.915		MDN
KS05	49	US	-95.6646	38.1992	337		2009			14.255		MDN
KS05	49	US	-95.6646	38.1992	337		2010			11.461		MDN
KS05	49	US	-95.6646	38.1992	337		2011			15.693		MDN
KS05	49	US	-95.6646	38.1992	337		2012			8.116		MDN
KS04	48	US	-94.94	37.2731	274		2008			1.569		MDN
KS04	48	US	-94.94	37.2731	274		2009			14.432		MDN
KS04	48	US	-94.94	37.2731	274		2010			12.627		MDN
KS04	48	US	-94.94	37.2731	274		2011			16.702		MDN
KS04	48	US	-94.94	37.2731	274		2012			11.501		MDN
KS03	47	US	-95.5681	39.9792	265		2008			10.037		MDN
KS03	47	US	-95.5681	39.9792	265		2009			10.6		MDN
KS03	47	US	-95.5681	39.9792	265		2010			10.371		MDN
KS03	47	US	-95.5681	39.9792	265		2011			12.466		MDN
KS03	47	US	-95.5681	39.9792	265		2012			10.96		MDN
IN34	46	US	-87.0881	41.6318	208		2000			0.857		MDN
IN34	46	US	-87.0881	41.6318	208		2001			10.717		MDN
IN34	46	US	-87.0881	41.6318	208		2002			9.288		MDN
IN34	46	US	-87.0881	41.6318	208		2003			13.175		MDN
IN34	46	US	-87.0881	41.6318	208		2004			10.284		MDN
IN34	46	US	-87.0881	41.6318	208		2005			7.823		MDN
IN34	46	US	-87.0881	41.6318	208		2006			11.673		MDN
IN34	46	US	-87.0881	41.6318	208		2007			10.564		MDN
IN34	46	US	-87.0881	41.6318	208		2008			12.14		MDN
IN34	46	US	-87.0881	41.6318	208		2009			9.976		MDN
IN34	46	US	-87.0881	41.6318	208		2010			12.615		MDN
IN34	46	US	-87.0881	41.6318	208		2011			14.993		MDN
IN34	46	US	-87.0881	41.6318	208		2012			8.838		MDN
IN28	45	US	-86.6133	39.1464	256		2000			0.271		MDN
IN28	45	US	-86.6133	39.1464	256		2001			11.967		MDN
IN28	45	US	-86.6133	39.1464	256		2002			13.279		MDN
IN28	45	US	-86.6133	39.1464	256		2003			11.552		MDN
IN28	45	US	-86.6133	39.1464	256		2004			10.501		MDN
IN28	45	US	-86.6133	39.1464	256		2005			10.47		MDN
IN28	45	US	-86.6133	39.1464	256		2006			11.706		MDN
IN28	45	US	-86.6133	39.1464	256		2007			8.447		MDN
IN28	45	US	-86.6133	39.1464	256		2008			14.904		MDN
IN28	45	US	-86.6133	39.1464	256		2009			10.395		MDN
IN28	45	US	-86.6133	39.1464	256		2010			0.176		MDN
IN26	44	US	-86.0208	39.8583	260		2003			12.911		MDN
IN26	44	US	-86.0208	39.8583	260		2004			9.773		MDN
IN26	44	US	-86.0208	39.8583	260		2005			11.504		MDN
IN26	44	US	-86.0208	39.8583	260		2006			13.766		MDN
IN26	44	US	-86.0208	39.8583	260		2007			9.758		MDN
IN26	44	US	-86.0208	39.8583	260		2008			19.666		MDN
IN26	44	US	-86.0208	39.8583	260		2009			9.572		MDN
IN26	44	US	-86.0208	39.8583	260		2010			0.173		MDN
IN21	43	US	-85.4202	38.7622	256		2001			12.732		MDN
IN21	43	US	-85.4202	38.7622	256		2002			14.959		MDN
IN21	43	US	-85.4202	38.7622	256		2003			17.291		MDN
IN21	43	US	-85.4202	38.7622	256		2004			15.817		MDN
IN21	43	US	-85.4202	38.7622	256		2005			13.101		MDN
IN21	43	US	-85.4202	38.7622	256		2006			17.087		MDN
IN21	43	US	-85.4202	38.7622	256		2007			12.009		MDN
IN21	43	US	-85.4202	38.7622	256		2008			16.342		MDN
IN21	43	US	-85.4202	38.7622	256		2009			16.491		MDN
IN21	43	US	-85.4202	38.7622	256		2010			4.269		MDN
IN21	43	US	-85.4202	38.7622	256		2011			20.245		MDN
IN21	43	US	-85.4202	38.7622	256		2012			3.88		MDN
IN20	42	US	-85.4639	40.8401	244		2000			0.776		MDN
IN20	42	US	-85.4639	40.8401	244		2001			12.197		MDN
IN20	42	US	-85.4639	40.8401	244		2002			9.112		MDN
IN20	42	US	-85.4639	40.8401	244		2003			15.457		MDN
IN20	42	US	-85.4639	40.8401	244		2004			12.23		MDN
IN20	42	US	-85.4639	40.8401	244		2005			7.976		MDN
IN20	42	US	-85.4639	40.8401	244		2006			10.562		MDN
IN20	42	US	-85.4639	40.8401	244		2007			7.566		MDN
IN20	42	US	-85.4639	40.8401	244		2008			9.467		MDN
IN20	42	US	-85.4639	40.8401	244		2009			7.886		MDN
IN20	42	US	-85.4639	40.8401	244		2010			0.134		MDN
IL11	41	US	-88.3719	40.0528	212		1999			9.098		MDN
IL11	41	US	-88.3719	40.0528	212		2000			9.951		MDN
IL11	41	US	-88.3719	40.0528	212		2001			8.884		MDN
IL11	41	US	-88.3719	40.0528	212		2002			9.594		MDN
IL11	41	US	-88.3719	40.0528	212		2003			9.716		MDN
IL11	41	US	-88.3719	40.0528	212		2004			10.117		MDN
IL11	41	US	-88.3719	40.0528	212		2005			8.504		MDN
IL11	41	US	-88.3719	40.0528	212		2006			8.802		MDN
IL11	41	US	-88.3719	40.0528	212		2007			7.796		MDN
IL11	41	US	-88.3719	40.0528	212		2008			15.545		MDN
IL11	41	US	-88.3719	40.0528	212		2009			12.026		MDN
IL11	41	US	-88.3719	40.0528	212		2010			11.384		MDN
IL11	41	US	-88.3719	40.0528	212		2011			10.465		MDN
IL11	41	US	-88.3719	40.0528	212		2012			9.519		MDN
ID99	40	US	-116.105	44.8913	1528		2007			0.635		MDN
ID99	40	US	-116.105	44.8913	1528		2008			9.811		MDN
ID99	40	US	-116.105	44.8913	1528		2009			5.27		MDN
ID99	40	US	-116.105	44.8913	1528		2010			3.655		MDN
ID98	39	US	-116.644	43.5528	774		2008			2.186		MDN
ID98	39	US	-116.644	43.5528	774		2009			2.273		MDN
ID98	39	US	-116.644	43.5528	774		2010			2.504		MDN
ID03	38	US	-113.555	43.4605	1807		2006			0.26		MDN
ID03	38	US	-113.555	43.4605	1807		2007			2.832		MDN
ID03	38	US	-113.555	43.4605	1807		2008			3.359		MDN
ID03	38	US	-113.555	43.4605	1807		2009			6.53		MDN
ID03	38	US	-113.555	43.4605	1807		2010			5.479		MDN
HD01	37	US	-98.3706	21.1583	180		2004			0.233		MDN
HD01	37	US	-98.3706	21.1583	180		2005			12.287		MDN
GA40	36	US	-85.0451	33.9282	395		2000			6.223		MDN
GA40	36	US	-85.0451	33.9282	395		2001			11.374		MDN
GA40	36	US	-85.0451	33.9282	395		2002			14.174		MDN
GA40	36	US	-85.0451	33.9282	395		2003			19.21		MDN
GA40	36	US	-85.0451	33.9282	395		2004			9.443		MDN
GA40	36	US	-85.0451	33.9282	395		2005			12.753		MDN
GA40	36	US	-85.0451	33.9282	395		2006			9.682		MDN
GA40	36	US	-85.0451	33.9282	395		2007			9.521		MDN
GA40	36	US	-85.0451	33.9282	395		2008			9.927		MDN
GA40	36	US	-85.0451	33.9282	395		2009			12.985		MDN
GA40	36	US	-85.0451	33.9282	395		2010			10.388		MDN
GA40	36	US	-85.0451	33.9282	395		2011			12.429		MDN
GA40	36	US	-85.0451	33.9282	395		2012			8.941		MDN
GA33	35	US	-81.2811	31.3961	3		2007			1.215		MDN
GA33	35	US	-81.2811	31.3961	3		2008			7.404		MDN
GA33	35	US	-81.2811	31.3961	3		2009			10.884		MDN
GA33	35	US	-81.2811	31.3961	3		2010			6.838		MDN
GA33	35	US	-81.2811	31.3961	3		2011			7.944		MDN
GA33	35	US	-81.2811	31.3961	3		2012			8.789		MDN
GA22	34	US	-84.4139	33.7769	265		2002			10.71		MDN
GA22	34	US	-84.4139	33.7769	265		2003			19.295		MDN
GA22	34	US	-84.4139	33.7769	265		2004			5.819		MDN
GA09	33	US	-82.1283	30.7404	45		1997			6.654		MDN
GA09	33	US	-82.1283	30.7404	45		1998			17.197		MDN
GA09	33	US	-82.1283	30.7404	45		1999			12.568		MDN
GA09	33	US	-82.1283	30.7404	45		2000			10.238		MDN
GA09	33	US	-82.1283	30.7404	45		2001			13.277		MDN
GA09	33	US	-82.1283	30.7404	45		2002			11.459		MDN
GA09	33	US	-82.1283	30.7404	45		2003			14.855		MDN
GA09	33	US	-82.1283	30.7404	45		2004			17.596		MDN
GA09	33	US	-82.1283	30.7404	45		2005			16.148		MDN
GA09	33	US	-82.1283	30.7404	45		2006			10.993		MDN
GA09	33	US	-82.1283	30.7404	45		2007			8.687		MDN
GA09	33	US	-82.1283	30.7404	45		2008			12.493		MDN
GA09	33	US	-82.1283	30.7404	45		2009			13.257		MDN
GA09	33	US	-82.1283	30.7404	45		2010			9.977		MDN
GA09	33	US	-82.1283	30.7404	45		2011			12.419		MDN
GA09	33	US	-82.1283	30.7404	45		2012			10.565		MDN
FL97	32	US	-80.8222	26.1714	4		2006			0.532		MDN
FL97	32	US	-80.8222	26.1714	4		2007			17		MDN
FL97	32	US	-80.8222	26.1714	4		2008			24.964		MDN
FL97	32	US	-80.8222	26.1714	4		2009			14.543		MDN
FL97	32	US	-80.8222	26.1714	4		2010			18.004		MDN
FL97	32	US	-80.8222	26.1714	4		2011			17.278		MDN
FL97	32	US	-80.8222	26.1714	4		2012			17.742		MDN
FL96	31	US	-87.375	30.5499	45		2010			0.4		MDN
FL96	31	US	-87.375	30.5499	45		2011			10.595		MDN
FL96	31	US	-87.375	30.5499	45		2012			17.137		MDN
FL34	30	US	-80.3972	26.6556	10		1997			14.862		MDN
FL34	30	US	-80.3972	26.6556	10		1998			27.066		MDN
FL34	30	US	-80.3972	26.6556	10		1999			11.808		MDN
FL34	30	US	-80.3972	26.6556	10		2000			15.517		MDN
FL34	30	US	-80.3972	26.6556	10		2001			22.471		MDN
FL34	30	US	-80.3972	26.6556	10		2002			10.439		MDN
FL34	30	US	-80.3972	26.6556	10		2003			17.81		MDN
FL34	30	US	-80.3972	26.6556	10		2004			17.67		MDN
FL34	30	US	-80.3972	26.6556	10		2005			13.16		MDN
FL34	30	US	-80.3972	26.6556	10		2006			14.464		MDN
FL34	30	US	-80.3972	26.6556	10		2007			13.612		MDN
FL34	30	US	-80.3972	26.6556	10		2008			18.506		MDN
FL34	30	US	-80.3972	26.6556	10		2009			15.632		MDN
FL34	30	US	-80.3972	26.6556	10		2010			21.583		MDN
FL34	30	US	-80.3972	26.6556	10		2011			12.264		MDN
FL34	30	US	-80.3972	26.6556	10		2012			21.548		MDN
FL32	29	US	-81.1904	28.5926	21		2003			2.931		MDN
FL32	29	US	-81.1904	28.5926	21		2004			17.735		MDN
FL32	29	US	-81.1904	28.5926	21		2005			16.547		MDN
FL32	29	US	-81.1904	28.5926	21		2006			13.057		MDN
FL32	29	US	-81.1904	28.5926	21		2007			14.479		MDN
FL11	28	US	-80.68	25.39	2		1996			16.634		MDN
FL11	28	US	-80.68	25.39	2		1997			28.867		MDN
FL11	28	US	-80.68	25.39	2		1998			21.078		MDN
FL11	28	US	-80.68	25.39	2		1999			17.716		MDN
FL11	28	US	-80.68	25.39	2		2000			21.556		MDN
FL11	28	US	-80.68	25.39	2		2001			19.707		MDN
FL11	28	US	-80.68	25.39	2		2002			18.611		MDN
FL11	28	US	-80.68	25.39	2		2003			26.839		MDN
FL11	28	US	-80.68	25.39	2		2004			18.681		MDN
FL11	28	US	-80.68	25.39	2		2005			17.888		MDN
FL11	28	US	-80.68	25.39	2		2006			18.776		MDN
FL11	28	US	-80.68	25.39	2		2007			21.763		MDN
FL11	28	US	-80.68	25.39	2		2008			22.056		MDN
FL11	28	US	-80.68	25.39	2		2009			22.862		MDN
FL11	28	US	-80.68	25.39	2		2010			17.055		MDN
FL11	28	US	-80.68	25.39	2		2011			18.742		MDN
FL11	28	US	-80.68	25.39	2		2012			17.877		MDN
FL05	27	US	-82.5551	28.7486	3		1997			10.907		MDN
FL05	27	US	-82.5551	28.7486	3		1998			14.965		MDN
FL05	27	US	-82.5551	28.7486	3		1999			13.774		MDN
FL05	27	US	-82.5551	28.7486	3		2000			12.959		MDN
FL05	27	US	-82.5551	28.7486	3		2001			12.071		MDN
FL05	27	US	-82.5551	28.7486	3		2002			17.655		MDN
FL05	27	US	-82.5551	28.7486	3		2003			17.996		MDN
FL05	27	US	-82.5551	28.7486	3		2004			21.43		MDN
FL05	27	US	-82.5551	28.7486	3		2005			21.489		MDN
FL05	27	US	-82.5551	28.7486	3		2006			15.694		MDN
FL05	27	US	-82.5551	28.7486	3		2007			14.18		MDN
FL05	27	US	-82.5551	28.7486	3		2008			14.916		MDN
FL05	27	US	-82.5551	28.7486	3		2009			14.18		MDN
FL05	27	US	-82.5551	28.7486	3		2010			15.177		MDN
FL05	27	US	-82.5551	28.7486	3		2011			16.109		MDN
FL05	27	US	-82.5551	28.7486	3		2012			15.93		MDN
FL04	26	US	-80.5	26.1667	5		1998			20.99		MDN
FL04	26	US	-80.5	26.1667	5		1999			17.65		MDN
FL04	26	US	-80.5	26.1667	5		2000			18.201		MDN
FL04	26	US	-80.5	26.1667	5		2001			21.358		MDN
FL04	26	US	-80.5	26.1667	5		2002			18.659		MDN
FL04	26	US	-80.5	26.1667	5		2003			28.794		MDN
FL04	26	US	-80.5	26.1667	5		2004			18.322		MDN
FL04	26	US	-80.5	26.1667	5		2005			19.016		MDN
FL04	26	US	-80.5	26.1667	5		2006			15.657		MDN
DE02	25	US	-75.0992	38.7722	2		1996			7.342		MDN
CO99	24	US	-108.491	37.1979	2162		2001			0.015		MDN
CO99	24	US	-108.491	37.1979	2162		2002			4.185		MDN
CO99	24	US	-108.491	37.1979	2162		2003			4.988		MDN
CO99	24	US	-108.491	37.1979	2162		2004			3.463		MDN
CO99	24	US	-108.491	37.1979	2162		2005			5.442		MDN
CO99	24	US	-108.491	37.1979	2162		2006			6.034		MDN
CO99	24	US	-108.491	37.1979	2162		2007			6.992		MDN
CO99	24	US	-108.491	37.1979	2162		2008			6.244		MDN
CO99	24	US	-108.491	37.1979	2162		2009			10.948		MDN
CO99	24	US	-108.491	37.1979	2162		2010			12.167		MDN
CO99	24	US	-108.491	37.1979	2162		2011			8.689		MDN
CO99	24	US	-108.491	37.1979	2162		2012			12.02		MDN
CO97	23	US	-106.677	40.5383	3234		1998			1.836		MDN
CO97	23	US	-106.677	40.5383	3234		1999			12.262		MDN
CO97	23	US	-106.677	40.5383	3234		2000			11.435		MDN
CO97	23	US	-106.677	40.5383	3234		2001			7.412		MDN
CO97	23	US	-106.677	40.5383	3234		2002			7.061		MDN
CO97	23	US	-106.677	40.5383	3234		2003			10.481		MDN
CO97	23	US	-106.677	40.5383	3234		2004			8.583		MDN
CO97	23	US	-106.677	40.5383	3234		2005			8.638		MDN
CO97	23	US	-106.677	40.5383	3234		2006			7.154		MDN
CO97	23	US	-106.677	40.5383	3234		2007			9.224		MDN
CO97	23	US	-106.677	40.5383	3234		2008			7.757		MDN
CO97	23	US	-106.677	40.5383	3234		2009			9.594		MDN
CO97	23	US	-106.677	40.5383	3234		2010			11.785		MDN
CO97	23	US	-106.677	40.5383	3234		2011			14.747		MDN
CO97	23	US	-106.677	40.5383	3234		2012			6.881		MDN
CO96	22	US	-107.689	37.75	3248		2009			5.559		MDN
CO96	22	US	-107.689	37.75	3248		2010			11.082		MDN
CO96	22	US	-107.689	37.75	3248		2011			10.52		MDN
CO96	22	US	-107.689	37.75	3248		2012			9.644		MDN
CO13	21	US	-105.141	40.5923	1570		2012			2.281		MDN
CA97	20	US	-123.238	39.8237	418		1998			5.534		MDN
CA97	20	US	-123.238	39.8237	418		1999			3.845		MDN
CA97	20	US	-123.238	39.8237	418		2000			2.385		MDN
CA94	19	US	-116.913	34.1938	1724		2006			1.657		MDN
CA94	19	US	-116.913	34.1938	1724		2007			3.015		MDN
CA94	19	US	-116.913	34.1938	1724		2008			5.823		MDN
CA94	19	US	-116.913	34.1938	1724		2009			3.06		MDN
CA94	19	US	-116.913	34.1938	1724		2010			5.99		MDN
CA94	19	US	-116.913	34.1938	1724		2011			2.969		MDN
CA94	19	US	-116.913	34.1938	1724		2012			5.303		MDN
CA75	18	US	-118.778	36.5661	1921		2003			5.528		MDN
CA75	18	US	-118.778	36.5661	1921		2004			2		MDN
CA75	18	US	-118.778	36.5661	1921		2005			7.642		MDN
CA75	18	US	-118.778	36.5661	1921		2006			5.922		MDN
CA75	18	US	-118.778	36.5661	1921		2007			2.938		MDN
CA75	18	US	-118.778	36.5661	1921		2008			6.376		MDN
CA75	18	US	-118.778	36.5661	1921		2009			4.976		MDN
CA75	18	US	-118.778	36.5661	1921		2010			6.168		MDN
CA75	18	US	-118.778	36.5661	1921		2011			4.646		MDN
CA75	18	US	-118.778	36.5661	1921		2012			5.32		MDN
CA72	17	US	-122.062	37.4276	1		2000			3.515		MDN
CA72	17	US	-122.062	37.4276	1		2001			2.952		MDN
CA72	17	US	-122.062	37.4276	1		2002			1.501		MDN
CA72	17	US	-122.062	37.4276	1		2003			3.603		MDN
CA72	17	US	-122.062	37.4276	1		2004			2.197		MDN
CA72	17	US	-122.062	37.4276	1		2005			3.666		MDN
CA72	17	US	-122.062	37.4276	1		2006			2.606		MDN
CA20	16	US	-124.092	41.5588	110		2006			3.529		MDN
CA20	16	US	-124.092	41.5588	110		2007			5.264		MDN
CA20	16	US	-124.092	41.5588	110		2008			4.746		MDN
CA20	16	US	-124.092	41.5588	110		2009			4.29		MDN
CA20	16	US	-124.092	41.5588	110		2010			8.194		MDN
CA20	16	US	-124.092	41.5588	110		2011			7.353		MDN
CA20	16	US	-124.092	41.5588	110		2012			8.668		MDN
BC16	15	US	-123.128	48.7753	196		2009			1.845		MDN
BC16	15	US	-123.128	48.7753	196		2010			4.315		MDN
BC16	15	US	-123.128	48.7753	196		2011			3.145		MDN
BC16	15	US	-123.128	48.7753	196		2012			7.72		MDN
BC06	14	US	-123.17	49.1	1		2000			4.225		MDN
BC06	14	US	-123.17	49.1	1		2001			5.375		MDN
BC06	14	US	-123.17	49.1	1		2002			3.222		MDN
BC06	14	US	-123.17	49.1	1		2003			4.335		MDN
BC06	14	US	-123.17	49.1	1		2004			0.732		MDN
AZ02	13	US	-111.969	35.1406	2046		2006			8.678		MDN
AZ02	13	US	-111.969	35.1406	2046		2007			11.535		MDN
AZ02	13	US	-111.969	35.1406	2046		2008			9.641		MDN
AZ02	13	US	-111.969	35.1406	2046		2009			5.803		MDN
AZ02	13	US	-111.969	35.1406	2046		2010			12.796		MDN
AZ02	13	US	-111.969	35.1406	2046		2011			7.732		MDN
AZ02	13	US	-111.969	35.1406	2046		2012			8.067		MDN
AL24	12	US	-88.1411	30.4746	6		2001			9.265		MDN
AL24	12	US	-88.1411	30.4746	6		2002			16.201		MDN
AL24	12	US	-88.1411	30.4746	6		2003			16.642		MDN
AL24	12	US	-88.1411	30.4746	6		2004			20.1		MDN
AL24	12	US	-88.1411	30.4746	6		2005			18.588		MDN
AL24	12	US	-88.1411	30.4746	6		2006			10.928		MDN
AL24	12	US	-88.1411	30.4746	6		2007			11.457		MDN
AL24	12	US	-88.1411	30.4746	6		2008			16.109		MDN
AL24	12	US	-88.1411	30.4746	6		2009			18.646		MDN
AL24	12	US	-88.1411	30.4746	6		2010			0.159		MDN
AL19	11	US	-86.8148	33.553	200		2010			0.325		MDN
AL19	11	US	-86.8148	33.553	200		2011			15.301		MDN
AL19	11	US	-86.8148	33.553	200		2012			18.703		MDN
AL03	10	US	-87.2499	32.9034	135		2000			5.152		MDN
AL03	10	US	-87.2499	32.9034	135		2001			13.947		MDN
AL03	10	US	-87.2499	32.9034	135		2002			11.172		MDN
AL03	10	US	-87.2499	32.9034	135		2003			13.067		MDN
AL03	10	US	-87.2499	32.9034	135		2004			10.4		MDN
AL03	10	US	-87.2499	32.9034	135		2005			14.102		MDN
AL03	10	US	-87.2499	32.9034	135		2006			14.108		MDN
AL03	10	US	-87.2499	32.9034	135		2007			8.961		MDN
AL03	10	US	-87.2499	32.9034	135		2008			10.13		MDN
AL03	10	US	-87.2499	32.9034	135		2009			15.725		MDN
AL03	10	US	-87.2499	32.9034	135		2010			14.709		MDN
AL03	10	US	-87.2499	32.9034	135		2011			11.906		MDN
AL03	10	US	-87.2499	32.9034	135		2012			12.125		MDN
AL02	9	US	-87.8498	30.7907	66		2001			8.524		MDN
AL02	9	US	-87.8498	30.7907	66		2002			19.624		MDN
AL02	9	US	-87.8498	30.7907	66		2003			27.383		MDN
AL02	9	US	-87.8498	30.7907	66		2004			22.84		MDN
AL02	9	US	-87.8498	30.7907	66		2005			19.193		MDN
AL02	9	US	-87.8498	30.7907	66		2006			11.736		MDN
AL02	9	US	-87.8498	30.7907	66		2007			16.235		MDN
AL02	9	US	-87.8498	30.7907	66		2008			15.828		MDN
AL02	9	US	-87.8498	30.7907	66		2009			17.979		MDN
AL02	9	US	-87.8498	30.7907	66		2010			0.116		MDN
AK99	8	US	-157.869	67.0931	88		2004			1.274		MDN
AK99	8	US	-157.869	67.0931	88		2005			0.338		MDN
AK98	7	US	-152.562	57.7189	7		2007			0.957		MDN
AK98	7	US	-152.562	57.7189	7		2008			5.24		MDN
AK98	7	US	-152.562	57.7189	7		2009			3.137		MDN
AK98	7	US	-152.562	57.7189	7		2010			1.967		MDN
AK98	7	US	-152.562	57.7189	7		2011			5.743		MDN
AK98	7	US	-152.562	57.7189	7		2012			3.937		MDN
AK06	6	US	-151.683	66.906	630		2008			0.097		MDN
AK06	6	US	-151.683	66.906	630		2009			1.188		MDN
AK06	6	US	-151.683	66.906	630		2010			3.004		MDN
AK06	6	US	-151.683	66.906	630		2011			2.397		MDN
AK06	6	US	-151.683	66.906	630		2012			1.935		MDN
AK05	5	US	-135.867	58.4566	2		2010			1.877		MDN
AK05	5	US	-135.867	58.4566	2		2011			2.899		MDN
AK05	5	US	-135.867	58.4566	2		2012			3.104		MDN
AK00	4	US	-166.505	53.8454	58		2009			0.431		MDN
AK00	4	US	-166.505	53.8454	58		2010			4.233		MDN
AK00	4	US	-166.505	53.8454	58		2011			5.554		MDN
AK00	4	US	-166.505	53.8454	58		2012			3.481		MDN
AB14	3	Canada	-114.202	53.3016	761		2006			2.076		MDN
AB14	3	Canada	-114.202	53.3016	761		2007			5.872		MDN
AB14	3	Canada	-114.202	53.3016	761		2008			3.979		MDN
AB14	3	Canada	-114.202	53.3016	761		2009			3.847		MDN
AB14	3	Canada	-114.202	53.3016	761		2010			6.291		MDN
AB14	3	Canada	-114.202	53.3016	761		2011			5.063		MDN
AB14	3	Canada	-114.202	53.3016	761		2012			6.387		MDN
AB13	2	Canada	-110.832	51.4242	779		2004			0.276		MDN
AB13	2	Canada	-110.832	51.4242	779		2005			3.61		MDN
AB13	2	Canada	-110.832	51.4242	779		2006			3.955		MDN
AB13	2	Canada	-110.832	51.4242	779		2007			4.295		MDN
AB13	2	Canada	-110.832	51.4242	779		2008			4.149		MDN
AB13	2	Canada	-110.832	51.4242	779		2009			2.107		MDN
AB13	2	Canada	-110.832	51.4242	779		2010			3.584		MDN
AB13	2	Canada	-110.832	51.4242	779		2011			3.287		MDN
AB13	2	Canada	-110.832	51.4242	779		2012			5.791		MDN
AB08	1	Canada	-110.2	51.6667	707		2000			1.955		MDN
AB08	1	Canada	-110.2	51.6667	707		2001			1.511		MDN
MI31		US	-83.0076	42.597	187		2005			1.352		MDN
MI31		US	-83.0076	42.597	187		2006			10.016		MDN
MI31		US	-83.0076	42.597	187		2007			7.773		MDN
MI31		US	-83.0076	42.597	187		2008			7.135		MDN
MI48		US	-85.9504	46.2889	220		2003			0.46		MDN
MI48		US	-85.9504	46.2889	220		2004			7.953		MDN
MI48		US	-85.9504	46.2889	220		2005			6.887		MDN
MI48		US	-85.9504	46.2889	220		2006			5.185		MDN
MI48		US	-85.9504	46.2889	220		2007			6.814		MDN
MI48		US	-85.9504	46.2889	220		2008			6.128		MDN
MI48		US	-85.9504	46.2889	220		2009			5.153		MDN
MI48		US	-85.9504	46.2889	220		2010			6.81		MDN
MI48		US	-85.9504	46.2889	220		2011			7.201		MDN
MI48		US	-85.9504	46.2889	220		2012			6.258		MDN
MN16		US	-93.4686	47.5311	431		1996			7.448		MDN
MN16		US	-93.4686	47.5311	431		1997			8.15		MDN
MN16		US	-93.4686	47.5311	431		1998			9.035		MDN
MN16		US	-93.4686	47.5311	431		1999			11.223		MDN
MN16		US	-93.4686	47.5311	431		2000			9.16		MDN
MN16		US	-93.4686	47.5311	431		2001			7.367		MDN
MN16		US	-93.4686	47.5311	431		2002			8.359		MDN
MN16		US	-93.4686	47.5311	431		2003			6.859		MDN
MN16		US	-93.4686	47.5311	431		2004			6.811		MDN
MN16		US	-93.4686	47.5311	431		2005			6.524		MDN
MN16		US	-93.4686	47.5311	431		2006			5.046		MDN
MN16		US	-93.4686	47.5311	431		2007			6.848		MDN
MN16		US	-93.4686	47.5311	431		2008			8.849		MDN
MN16		US	-93.4686	47.5311	431		2009			4.531		MDN
MN16		US	-93.4686	47.5311	431		2010			6.204		MDN
MN16		US	-93.4686	47.5311	431		2011			8.28		MDN
MN16		US	-93.4686	47.5311	431		2012			8.096		MDN
MN18		US	-91.4961	47.9464	524		1996			9.249		MDN
MN18		US	-91.4961	47.9464	524		1997			4.704		MDN
MN18		US	-91.4961	47.9464	524		1998			8.184		MDN
MN18		US	-91.4961	47.9464	524		1999			9.113		MDN
MN18		US	-91.4961	47.9464	524		2000			9.562		MDN
MN18		US	-91.4961	47.9464	524		2001			8.002		MDN
MN18		US	-91.4961	47.9464	524		2002			5.731		MDN
MN18		US	-91.4961	47.9464	524		2003			7.589		MDN
MN18		US	-91.4961	47.9464	524		2004			7.427		MDN
MN18		US	-91.4961	47.9464	524		2005			6.471		MDN
MN18		US	-91.4961	47.9464	524		2006			5.821		MDN
MN18		US	-91.4961	47.9464	524		2007			7.422		MDN
MN18		US	-91.4961	47.9464	524		2008			6.721		MDN
MN18		US	-91.4961	47.9464	524		2009			3.923		MDN
MN18		US	-91.4961	47.9464	524		2010			4.912		MDN
MN18		US	-91.4961	47.9464	524		2011			5.764		MDN
MN18		US	-91.4961	47.9464	524		2012			7.509		MDN
MN22		US	-93.7589	46.2053	384		2002			11.377		MDN
MN22		US	-93.7589	46.2053	384		2003			7.712		MDN
MN22		US	-93.7589	46.2053	384		2004			5.269		MDN
MN22		US	-93.7589	46.2053	384		2005			9.154		MDN
MN22		US	-93.7589	46.2053	384		2006			8.88		MDN
MN22		US	-93.7589	46.2053	384		2007			0.871		MDN
MN23		US	-94.4972	46.2494	410		1996			3.95		MDN
MN23		US	-94.4972	46.2494	410		1997			7.09		MDN
MN23		US	-94.4972	46.2494	410		1998			9.771		MDN
MN23		US	-94.4972	46.2494	410		1999			12.65		MDN
MN23		US	-94.4972	46.2494	410		2000			8.026		MDN
MN23		US	-94.4972	46.2494	410		2001			11.926		MDN
MN23		US	-94.4972	46.2494	410		2002			8.579		MDN
MN23		US	-94.4972	46.2494	410		2003			7.849		MDN
MN23		US	-94.4972	46.2494	410		2004			6.958		MDN
MN23		US	-94.4972	46.2494	410		2005			8.611		MDN
MN23		US	-94.4972	46.2494	410		2006			7.052		MDN
MN23		US	-94.4972	46.2494	410		2007			7.277		MDN
MN23		US	-94.4972	46.2494	410		2008			7.981		MDN
MN23		US	-94.4972	46.2494	410		2009			5.472		MDN
MN23		US	-94.4972	46.2494	410		2010			9.939		MDN
MN23		US	-94.4972	46.2494	410		2011			9.236		MDN
MN23		US	-94.4972	46.2494	410		2012			11.45		MDN
MN27		US	-95.3011	44.237	367		1996			5.222		MDN
MN27		US	-95.3011	44.237	367		1997			7.926		MDN
MN27		US	-95.3011	44.237	367		1998			7.546		MDN
MN27		US	-95.3011	44.237	367		1999			8.305		MDN
MN27		US	-95.3011	44.237	367		2000			9.737		MDN
MN27		US	-95.3011	44.237	367		2001			7.195		MDN
MN27		US	-95.3011	44.237	367		2002			9.666		MDN
MN27		US	-95.3011	44.237	367		2003			5.881		MDN
MN27		US	-95.3011	44.237	367		2004			9.58		MDN
MN27		US	-95.3011	44.237	367		2005			10.835		MDN
MN27		US	-95.3011	44.237	367		2006			9.256		MDN
MN27		US	-95.3011	44.237	367		2007			8.1		MDN
MN27		US	-95.3011	44.237	367		2008			5.983		MDN
MN27		US	-95.3011	44.237	367		2009			5.193		MDN
MN27		US	-95.3011	44.237	367		2010			10.462		MDN
MN27		US	-95.3011	44.237	367		2011			10.28		MDN
MN27		US	-95.3011	44.237	367		2012			10.854		MDN
MN98		US	-93.222	45.1407	275		2008			7.168		MDN
MN98		US	-93.222	45.1407	275		2009			5.912		MDN
MN98		US	-93.222	45.1407	275		2010			9.896		MDN
MN98		US	-93.222	45.1407	275		2011			9.684		MDN
MN98		US	-93.222	45.1407	275		2012			12.08		MDN
MO03		US	-92.1994	38.754	257		2010			6.072		MDN
MO03		US	-92.1994	38.754	257		2011			15.617		MDN
MO03		US	-92.1994	38.754	257		2012			8.714		MDN
MO46		US	-90.1433	36.9716	105		2002			11.044		MDN
MO46		US	-90.1433	36.9716	105		2003			14.428		MDN
MO46		US	-90.1433	36.9716	105		2004			11.347		MDN
MO46		US	-90.1433	36.9716	105		2005			13.35		MDN
MO46		US	-90.1433	36.9716	105		2006			14.705		MDN
MO46		US	-90.1433	36.9716	105		2007			11.372		MDN
MO46		US	-90.1433	36.9716	105		2008			21.851		MDN
MO46		US	-90.1433	36.9716	105		2009			11.958		MDN
MO46		US	-90.1433	36.9716	105		2010			12.101		MDN
MO46		US	-90.1433	36.9716	105		2011			22.368		MDN
MO46		US	-90.1433	36.9716	105		2012			11.027		MDN
MS12		US	-88.4277	30.4294	2		2010			11.145		MDN
MS12		US	-88.4277	30.4294	2		2011			11.119		MDN
MS12		US	-88.4277	30.4294	2		2012			22.578		MDN
MS22		US	-88.9321	30.9849	100		2000			5.118		MDN
MS22		US	-88.9321	30.9849	100		2001			15.414		MDN
MS22		US	-88.9321	30.9849	100		2002			16.074		MDN
MS22		US	-88.9321	30.9849	100		2003			24.328		MDN
MS22		US	-88.9321	30.9849	100		2004			18.201		MDN
MS22		US	-88.9321	30.9849	100		2005			17.786		MDN
MS22		US	-88.9321	30.9849	100		2006			16.236		MDN
MS22		US	-88.9321	30.9849	100		2007			11.797		MDN
MS22		US	-88.9321	30.9849	100		2008			13.159		MDN
MS22		US	-88.9321	30.9849	100		2009			18.176		MDN
MS22		US	-88.9321	30.9849	100		2010			15.797		MDN
MS22		US	-88.9321	30.9849	100		2011			13.257		MDN
MS22		US	-88.9321	30.9849	100		2012			18.358		MDN
MT05		US	-113.997	48.5102	964		2003			0.454		MDN
MT05		US	-113.997	48.5102	964		2004			5.938		MDN
MT05		US	-113.997	48.5102	964		2005			5.596		MDN
MT05		US	-113.997	48.5102	964		2006			7.386		MDN
MT05		US	-113.997	48.5102	964		2007			4.056		MDN
MT05		US	-113.997	48.5102	964		2008			4.987		MDN
MT05		US	-113.997	48.5102	964		2009			5.105		MDN
MT05		US	-113.997	48.5102	964		2010			5.007		MDN
MT05		US	-113.997	48.5102	964		2011			6.498		MDN
MT05		US	-113.997	48.5102	964		2012			8.718		MDN
MT95		US	-106.55	45.6335	1312		2010			0.076		MDN
MT95		US	-106.55	45.6335	1312		2011			6.641		MDN
MT95		US	-106.55	45.6335	1312		2012			3.833		MDN
NB02		US	-67.0833	45.0833	10		1996			5.564		MDN
NB02		US	-67.0833	45.0833	10		1997			5.757		MDN
NB02		US	-67.0833	45.0833	10		1998			7.169		MDN
NB02		US	-67.0833	45.0833	10		1999			7.109		MDN
NB02		US	-67.0833	45.0833	10		2000			7.198		MDN
NB02		US	-67.0833	45.0833	10		2001			4.717		MDN
NB02		US	-67.0833	45.0833	10		2002			6.023		MDN
NB02		US	-67.0833	45.0833	10		2003			5.971		MDN
NC08		US	-78.4777	34.2592	10		1996			12.685		MDN
NC08		US	-78.4777	34.2592	10		1997			13.202		MDN
NC08		US	-78.4777	34.2592	10		1998			14.959		MDN
NC08		US	-78.4777	34.2592	10		1999			15.485		MDN
NC08		US	-78.4777	34.2592	10		2000			12.243		MDN
NC08		US	-78.4777	34.2592	10		2001			9.088		MDN
NC08		US	-78.4777	34.2592	10		2002			10.252		MDN
NC08		US	-78.4777	34.2592	10		2003			14.03		MDN
NC08		US	-78.4777	34.2592	10		2004			12.151		MDN
NC08		US	-78.4777	34.2592	10		2005			9.389		MDN
NC08		US	-78.4777	34.2592	10		2006			12.275		MDN
NC08		US	-78.4777	34.2592	10		2007			8.972		MDN
NC08		US	-78.4777	34.2592	10		2008			9.123		MDN
NC08		US	-78.4777	34.2592	10		2009			9.536		MDN
NC08		US	-78.4777	34.2592	10		2010			10.088		MDN
NC08		US	-78.4777	34.2592	10		2011			5.978		MDN
NC08		US	-78.4777	34.2592	10		2012			10.85		MDN
NC26		US	-79.8365	35.2632	198		2005			1.31		MDN
NC26		US	-79.8365	35.2632	198		2006			9.303		MDN
NC26		US	-79.8365	35.2632	198		2007			7.621		MDN
NC42		US	-76.5149	35.7373	2		1996			11.339		MDN
NC42		US	-76.5149	35.7373	2		1997			9.639		MDN
NC42		US	-76.5149	35.7373	2		1998			9.936		MDN
NC42		US	-76.5149	35.7373	2		1999			7.845		MDN
NC42		US	-76.5149	35.7373	2		2000			10.963		MDN
NC42		US	-76.5149	35.7373	2		2001			6.314		MDN
NC42		US	-76.5149	35.7373	2		2002			8.381		MDN
NC42		US	-76.5149	35.7373	2		2003			10.708		MDN
NC42		US	-76.5149	35.7373	2		2004			11.519		MDN
NC42		US	-76.5149	35.7373	2		2005			11.328		MDN
NC42		US	-76.5149	35.7373	2		2006			12.302		MDN
NC42		US	-76.5149	35.7373	2		2007			8.341		MDN
NC42		US	-76.5149	35.7373	2		2008			9.775		MDN
NC42		US	-76.5149	35.7373	2		2009			9.575		MDN
NC42		US	-76.5149	35.7373	2		2010			8.498		MDN
NC42		US	-76.5149	35.7373	2		2011			2.197		MDN
NC42		US	-76.5149	35.7373	2		2012			12.09		MDN
ND01		US	-102.402	48.6419	691		2003			0.031		MDN
ND01		US	-102.402	48.6419	691		2004			4.21		MDN
ND01		US	-102.402	48.6419	691		2005			3.65		MDN
ND01		US	-102.402	48.6419	691		2006			5.03		MDN
ND01		US	-102.402	48.6419	691		2007			4.831		MDN
ND01		US	-102.402	48.6419	691		2008			3.796		MDN
NE15		US	-96.4912	41.1528	352		2007			8.203		MDN
NE15		US	-96.4912	41.1528	352		2008			11.835		MDN
NE15		US	-96.4912	41.1528	352		2009			8.577		MDN
NE15		US	-96.4912	41.1528	352		2010			13.833		MDN
NE15		US	-96.4912	41.1528	352		2011			13.697		MDN
NE15		US	-96.4912	41.1528	352		2012			8.098		MDN
NE25		US	-96.474	42.248	360		2009			0.145		MDN
NE25		US	-96.474	42.248	360		2010			11.709		MDN
NE25		US	-96.474	42.248	360		2011			12.688		MDN
NE25		US	-96.474	42.248	360		2012			9.959		MDN
NE99		US	-100.746	41.0592	919		2008			0.32		MDN
NE99		US	-100.746	41.0592	919		2009			9.255		MDN
NE99		US	-100.746	41.0592	919		2010			9.757		MDN
NF09		US	-57.3931	49.3214	172		2000			4.162		MDN
NF09		US	-57.3931	49.3214	172		2001			4.961		MDN
NF09		US	-57.3931	49.3214	172		2002			5.284		MDN
NF09		US	-57.3931	49.3214	172		2003			4.332		MDN
NF09		US	-57.3931	49.3214	172		2004			4.795		MDN
NF09		US	-57.3931	49.3214	172		2005			3.273		MDN
NF09		US	-57.3931	49.3214	172		2006			5.094		MDN
NF09		US	-57.3931	49.3214	172		2007			3.191		MDN
NF09		US	-57.3931	49.3214	172		2008			2.067		MDN
NF09		US	-57.3931	49.3214	172		2009			4.993		MDN
NF09		US	-57.3931	49.3214	172		2010			2.018		MDN
NF19		Canada	-58.5656	48.5614	62		2010			5.83		MDN
NF19		Canada	-58.5656	48.5614	62		2011			0.791		MDN
NF19		Canada	-58.5656	48.5614	62		2012			4.659		MDN
NH00		Canada	-71.5	43.5	0		1998			5.798		MDN
NH00		Canada	-71.5	43.5	0		1999			6.023		MDN
NH00		Canada	-71.5	43.5	0		2000			2.005		MDN
NH00		Canada	-71.5	43.5	0		2001			4.25		MDN
NH00		Canada	-71.5	43.5	0		2002			3.792		MDN
NH00		Canada	-71.5	43.5	0		2003			5.017		MDN
NH02		Canada	-71.7029	43.9433	250		2004			9.294		MDN
NH02		Canada	-71.7029	43.9433	250		2005			0.335		MDN
NH05		Canada	-70.8667	43.1667	10		1997			0.84		MDN
NH05		Canada	-70.8667	43.1667	10		1998			7.731		MDN
NH05		Canada	-70.8667	43.1667	10		1999			4.676		MDN
NH05		Canada	-70.8667	43.1667	10		2001			4.321		MDN
NH05		Canada	-70.8667	43.1667	10		2002			3.476		MDN
NJ30		US	-74.4226	40.4728	21		2006			10.222		MDN
NJ30		US	-74.4226	40.4728	21		2007			10.762		MDN
NJ30		US	-74.4226	40.4728	21		2008			8.085		MDN
NJ30		US	-74.4226	40.4728	21		2009			6.977		MDN
NJ30		US	-74.4226	40.4728	21		2010			6.542		MDN
NJ30		US	-74.4226	40.4728	21		2011			10.944		MDN
NJ30		US	-74.4226	40.4728	21		2012			8.502		MDN
NM10		US	-107.292	33.0625	1280		1997			4.214		MDN
NM10		US	-107.292	33.0625	1280		1998			4.121		MDN
NM10		US	-107.292	33.0625	1280		1999			6.048		MDN
NM10		US	-107.292	33.0625	1280		2000			5.583		MDN
NM10		US	-107.292	33.0625	1280		2001			5.009		MDN
NM10		US	-107.292	33.0625	1280		2002			3.671		MDN
NM10		US	-107.292	33.0625	1280		2003			3.914		MDN
NM10		US	-107.292	33.0625	1280		2004			5.89		MDN
NM10		US	-107.292	33.0625	1280		2005			2.521		MDN
NM10		US	-107.292	33.0625	1280		2006			6.119		MDN
NM10		US	-107.292	33.0625	1280		2007			5.184		MDN
NM10		US	-107.292	33.0625	1280		2008			5.301		MDN
NM97		US	-106.521	35.8584	2657		2009			8.384		MDN
NM97		US	-106.521	35.8584	2657		2010			8.133		MDN
NM97		US	-106.521	35.8584	2657		2011			4.45		MDN
NM98		US	-107.651	36.8097	1972		2009			4.072		MDN
NM98		US	-107.651	36.8097	1972		2010			10.505		MDN
NM98		US	-107.651	36.8097	1972		2011			4.804		MDN
NM98		US	-107.651	36.8097	1972		2012			3.574		MDN
NS01		Canada	-65.2056	44.4328	155		1996			6.007		MDN
NS01		Canada	-65.2056	44.4328	155		1997			7.815		MDN
NS01		Canada	-65.2056	44.4328	155		1998			6.435		MDN
NS01		Canada	-65.2056	44.4328	155		1999			5.99		MDN
NS01		Canada	-65.2056	44.4328	155		2000			6.67		MDN
NS01		Canada	-65.2056	44.4328	155		2001			6.679		MDN
NS01		Canada	-65.2056	44.4328	155		2002			7.704		MDN
NS01		Canada	-65.2056	44.4328	155		2003			7.224		MDN
NS01		Canada	-65.2056	44.4328	155		2004			5.547		MDN
NS01		Canada	-65.2056	44.4328	155		2005			6.335		MDN
NS01		Canada	-65.2056	44.4328	155		2006			7.335		MDN
NS01		Canada	-65.2056	44.4328	155		2007			7.278		MDN
NS01		Canada	-65.2056	44.4328	155		2008			7.159		MDN
NS01		Canada	-65.2056	44.4328	155		2009			6.963		MDN
NS01		Canada	-65.2056	44.4328	155		2010			6.416		MDN
NS01		Canada	-65.2056	44.4328	155		2011			8.549		MDN
NS01		Canada	-65.2056	44.4328	155		2012			6.942		MDN
NV02		US	-117.499	41.5033	1388		2003			3.39		MDN
NV02		US	-117.499	41.5033	1388		2004			3.734		MDN
NV02		US	-117.499	41.5033	1388		2005			2.618		MDN
NV02		US	-117.499	41.5033	1388		2006			2.052		MDN
NV02		US	-117.499	41.5033	1388		2007			1.168		MDN
NV02		US	-117.499	41.5033	1388		2008			1.882		MDN
NV02		US	-117.499	41.5033	1388		2009			5.656		MDN
NV02		US	-117.499	41.5033	1388		2010			3.91		MDN
NV02		US	-117.499	41.5033	1388		2011			3.331		MDN
NV02		US	-117.499	41.5033	1388		2012			2.514		MDN
NV98		US	-119.719	39.5111	1340		2006			0.235		MDN
NV98		US	-119.719	39.5111	1340		2007			1.895		MDN
NV98		US	-119.719	39.5111	1340		2008			0.623		MDN
NV99		US	-115.212	41.5713	1849		2003			4.536		MDN
NV99		US	-115.212	41.5713	1849		2004			3.472		MDN
NV99		US	-115.212	41.5713	1849		2005			4.019		MDN
NV99		US	-115.212	41.5713	1849		2006			4.44		MDN
NV99		US	-115.212	41.5713	1849		2007			2.148		MDN
NV99		US	-115.212	41.5713	1849		2008			3.665		MDN
NV99		US	-115.212	41.5713	1849		2009			4.55		MDN
NV99		US	-115.212	41.5713	1849		2010			2.492		MDN
NV99		US	-115.212	41.5713	1849		2011			3.489		MDN
NV99		US	-115.212	41.5713	1849		2012			4.028		MDN
NY06		US	-73.8782	40.868	68		2008			10.101		MDN
NY06		US	-73.8782	40.868	68		2009			8.974		MDN
NY06		US	-73.8782	40.868	68		2010			6.826		MDN
NY06		US	-73.8782	40.868	68		2011			10.917		MDN
NY06		US	-73.8782	40.868	68		2012			9.419		MDN
NY20		US	-74.2231	43.9731	500		1999			0.15		MDN
NY20		US	-74.2231	43.9731	500		2000			7.616		MDN
NY20		US	-74.2231	43.9731	500		2001			6.759		MDN
NY20		US	-74.2231	43.9731	500		2002			6.091		MDN
NY20		US	-74.2231	43.9731	500		2003			9.177		MDN
NY20		US	-74.2231	43.9731	500		2004			6.851		MDN
NY20		US	-74.2231	43.9731	500		2005			6.349		MDN
NY20		US	-74.2231	43.9731	500		2006			6.792		MDN
NY20		US	-74.2231	43.9731	500		2007			5.58		MDN
NY20		US	-74.2231	43.9731	500		2008			6.519		MDN
NY20		US	-74.2231	43.9731	500		2009			6.281		MDN
NY20		US	-74.2231	43.9731	500		2010			5.682		MDN
NY20		US	-74.2231	43.9731	500		2011			8.883		MDN
NY20		US	-74.2231	43.9731	500		2012			5.815		MDN
NY43		US	-77.5482	43.1463	136		2008			8.037		MDN
NY43		US	-77.5482	43.1463	136		2009			6.447		MDN
NY43		US	-77.5482	43.1463	136		2010			6.978		MDN
NY43		US	-77.5482	43.1463	136		2011			8.542		MDN
NY43		US	-77.5482	43.1463	136		2012			6.746		MDN
NY68		US	-74.5031	41.9936	634		2004			11.589		MDN
NY68		US	-74.5031	41.9936	634		2005			9.557		MDN
NY68		US	-74.5031	41.9936	634		2006			8.937		MDN
NY68		US	-74.5031	41.9936	634		2007			10.234		MDN
NY68		US	-74.5031	41.9936	634		2008			10.639		MDN
NY68		US	-74.5031	41.9936	634		2009			8.574		MDN
NY68		US	-74.5031	41.9936	634		2010			7.854		MDN
NY68		US	-74.5031	41.9936	634		2011			11.792		MDN
NY68		US	-74.5031	41.9936	634		2012			8.397		MDN
NY99		US	-74.0484	41.3511	211		2006			0.768		MDN
NY99		US	-74.0484	41.3511	211		2007			9.126		MDN
NY99		US	-74.0484	41.3511	211		2008			7.778		MDN
NY99		US	-74.0484	41.3511	211		2009			6.831		MDN
NY99		US	-74.0484	41.3511	211		2010			6.267		MDN
OA02		US	-96.4833	15.65	110		2004			0.853		MDN
OA02		US	-96.4833	15.65	110		2005			3.413		MDN
OH02		US	-82.1182	39.3078	275		2005			9.769		MDN
OH02		US	-82.1182	39.3078	275		2006			10.2		MDN
OH02		US	-82.1182	39.3078	275		2007			8.659		MDN
OH02		US	-82.1182	39.3078	275		2008			9.801		MDN
OH02		US	-82.1182	39.3078	275		2009			6.87		MDN
OH02		US	-82.1182	39.3078	275		2010			2.952		MDN
OK01		US	-95.8893	34.3154	195		2006			1.971		MDN
OK01		US	-95.8893	34.3154	195		2007			14.25		MDN
OK01		US	-95.8893	34.3154	195		2008			9.708		MDN
OK01		US	-95.8893	34.3154	195		2009			12.797		MDN
OK01		US	-95.8893	34.3154	195		2010			11.689		MDN
OK01		US	-95.8893	34.3154	195		2011			10.769		MDN
OK01		US	-95.8893	34.3154	195		2012			9.987		MDN
OK04		US	-97.0708	34.1033	245		2007			0.827		MDN
OK04		US	-97.0708	34.1033	245		2008			6.997		MDN
OK04		US	-97.0708	34.1033	245		2009			11.232		MDN
OK04		US	-97.0708	34.1033	245		2010			9.346		MDN
OK04		US	-97.0708	34.1033	245		2011			10.134		MDN
OK04		US	-97.0708	34.1033	245		2012			10.079		MDN
OK06		US	-98.7094	34.7342	492		2007			0.926		MDN
OK06		US	-98.7094	34.7342	492		2008			7.87		MDN
OK06		US	-98.7094	34.7342	492		2009			9.24		MDN
OK06		US	-98.7094	34.7342	492		2010			9.9		MDN
OK06		US	-98.7094	34.7342	492		2011			7.005		MDN
OK06		US	-98.7094	34.7342	492		2012			7.172		MDN
OK15		US	-97.0335	36.9564	349		2005			9.192		MDN
OK15		US	-97.0335	36.9564	349		2006			8.063		MDN
OK15		US	-97.0335	36.9564	349		2007			12.539		MDN
OK15		US	-97.0335	36.9564	349		2008			12.034		MDN
OK15		US	-97.0335	36.9564	349		2009			5.867		MDN
OK19		US	-95.25	36.2283	188		2009			5.906		MDN
OK22		US	-94.758	36.895	258		2012			8.623		MDN
OK31		US	-95.8823	36.9081	255		2006			0.841		MDN
OK31		US	-95.8823	36.9081	255		2007			11.089		MDN
OK31		US	-95.8823	36.9081	255		2008			16.696		MDN
OK31		US	-95.8823	36.9081	255		2009			10.784		MDN
OK31		US	-95.8823	36.9081	255		2010			12.662		MDN
OK31		US	-95.8823	36.9081	255		2011			14.344		MDN
OK31		US	-95.8823	36.9081	255		2012			9.62		MDN
OK99		US	-94.67	35.7508	299		2003			9.733		MDN
OK99		US	-94.67	35.7508	299		2004			13.701		MDN
OK99		US	-94.67	35.7508	299		2005			14.539		MDN
OK99		US	-94.67	35.7508	299		2006			13.037		MDN
OK99		US	-94.67	35.7508	299		2007			9.205		MDN
OK99		US	-94.67	35.7508	299		2008			15.018		MDN
OK99		US	-94.67	35.7508	299		2009			13.659		MDN
OK99		US	-94.67	35.7508	299		2010			12.272		MDN
OK99		US	-94.67	35.7508	299		2011			16.317		MDN
OK99		US	-94.67	35.7508	299		2012			6.977		MDN
ON03		US	-78.9311	45.2239	320		1997			5.205		MDN
ON03		US	-78.9311	45.2239	320		1998			7.417		MDN
ON07		Canada	-79.7917	44.2339	196		2000			8.429		MDN
ON07		Canada	-79.7917	44.2339	196		2001			4.43		MDN
ON07		Canada	-79.7917	44.2339	196		2002			4.721		MDN
ON07		Canada	-79.7917	44.2339	196		2003			5.988		MDN
ON07		Canada	-79.7917	44.2339	196		2004			5.376		MDN
ON07		Canada	-79.7917	44.2339	196		2005			4.757		MDN
ON07		Canada	-79.7917	44.2339	196		2006			5.079		MDN
ON07		Canada	-79.7917	44.2339	196		2007			5.334		MDN
ON07		Canada	-79.7917	44.2339	196		2008			6.613		MDN
ON07		Canada	-79.7917	44.2339	196		2009			4.594		MDN
ON07		Canada	-79.7917	44.2339	196		2010			5.011		MDN
ON07		Canada	-79.7917	44.2339	196		2011			6.727		MDN
ON07		Canada	-79.7917	44.2339	196		2012			6.463		MDN
ON10		Canada	-82.95	45.8083	184		2001			0.438		MDN
ON10		Canada	-82.95	45.8083	184		2002			8.269		MDN
ON10		Canada	-82.95	45.8083	184		2003			0.684		MDN
ON11		Canada	-77.1536	43.8428	78		2001			0.935		MDN
ON11		Canada	-77.1536	43.8428	78		2002			6.671		MDN
ON11		Canada	-77.1536	43.8428	78		2003			0.946		MDN
ON18		Canada	-93.7328	49.6642	432		2009			0.056		MDN
ON18		Canada	-93.7328	49.6642	432		2010			9.975		MDN
ON99		Canada	-79.7917	44.2341	237		2009			2.944		MDN
OR01		Canada	-122.815	45.4704	81		2003			2.428		MDN
OR01		Canada	-122.815	45.4704	81		2004			3.405		MDN
OR01		Canada	-122.815	45.4704	81		2005			4.825		MDN
OR01		Canada	-122.815	45.4704	81		2006			4.284		MDN
OR01		Canada	-122.815	45.4704	81		2010			5.611		MDN
OR10		Canada	-122.256	44.2118	443		2002			0.264		MDN
OR10		Canada	-122.256	44.2118	443		2003			6.91		MDN
OR10		Canada	-122.256	44.2118	443		2004			6.966		MDN
OR10		Canada	-122.256	44.2118	443		2005			8.612		MDN
OR10		Canada	-122.256	44.2118	443		2006			8.916		MDN
OR10		Canada	-122.256	44.2118	443		2010			9.193		MDN
PA00		US	-77.3078	39.9231	269		2000			0.45		MDN
PA00		US	-77.3078	39.9231	269		2001			6.935		MDN
PA00		US	-77.3078	39.9231	269		2002			7.877		MDN
PA00		US	-77.3078	39.9231	269		2003			10.282		MDN
PA00		US	-77.3078	39.9231	269		2004			9.951		MDN
PA00		US	-77.3078	39.9231	269		2005			8.115		MDN
PA00		US	-77.3078	39.9231	269		2006			8.134		MDN
PA00		US	-77.3078	39.9231	269		2007			9.284		MDN
PA00		US	-77.3078	39.9231	269		2008			10.078		MDN
PA00		US	-77.3078	39.9231	269		2009			7.594		MDN
PA00		US	-77.3078	39.9231	269		2010			6.258		MDN
PA00		US	-77.3078	39.9231	269		2011			12.714		MDN
PA00		US	-77.3078	39.9231	269		2012			10.153		MDN
PA13		US	-78.56	40.457	739		1997			10.862		MDN
PA13		US	-78.56	40.457	739		1998			9.766		MDN
PA13		US	-78.56	40.457	739		1999			8.985		MDN
PA13		US	-78.56	40.457	739		2000			8.529		MDN
PA13		US	-78.56	40.457	739		2001			11.933		MDN
PA13		US	-78.56	40.457	739		2002			9.595		MDN
PA13		US	-78.56	40.457	739		2003			11.618		MDN
PA13		US	-78.56	40.457	739		2004			11.196		MDN
PA13		US	-78.56	40.457	739		2005			6.743		MDN
PA13		US	-78.56	40.457	739		2006			9.413		MDN
PA13		US	-78.56	40.457	739		2007			8.98		MDN
PA13		US	-78.56	40.457	739		2008			9.716		MDN
PA13		US	-78.56	40.457	739		2009			7.174		MDN
PA13		US	-78.56	40.457	739		2010			7.094		MDN
PA13		US	-78.56	40.457	739		2011			12.523		MDN
PA13		US	-78.56	40.457	739		2012			11.507		MDN
PA19		US	-76.3381	40.7987	485		2006			7.183		MDN
PA19		US	-76.3381	40.7987	485		2007			3.815		MDN
PA21		US	-80.1451	41.4271	385		2010			5.303		MDN
PA21		US	-80.1451	41.4271	385		2011			5.75		MDN
PA21		US	-80.1451	41.4271	385		2012			9.14		MDN
PA29		US	-78.7675	41.5978	618		2010			4.441		MDN
PA29		US	-78.7675	41.5978	618		2011			3.68		MDN
PA29		US	-78.7675	41.5978	618		2012			8.111		MDN
PA30		US	-80.1134	42.1558	177		2000			7.236		MDN
PA30		US	-80.1134	42.1558	177		2001			7.625		MDN
PA30		US	-80.1134	42.1558	177		2002			8.637		MDN
PA30		US	-80.1134	42.1558	177		2003			10.547		MDN
PA30		US	-80.1134	42.1558	177		2004			10.913		MDN
PA30		US	-80.1134	42.1558	177		2005			8.98		MDN
PA30		US	-80.1134	42.1558	177		2006			8.995		MDN
PA30		US	-80.1134	42.1558	177		2007			8.119		MDN
PA30		US	-80.1134	42.1558	177		2008			9.663		MDN
PA30		US	-80.1134	42.1558	177		2009			7.37		MDN
PA30		US	-80.1134	42.1558	177		2010			9.378		MDN
PA30		US	-80.1134	42.1558	177		2011			11.827		MDN
PA30		US	-80.1134	42.1558	177		2012			9.18		MDN
PA37		US	-80.285	39.8161	452		1999			5.185		MDN
PA37		US	-80.285	39.8161	452		2000			9.562		MDN
PA37		US	-80.285	39.8161	452		2001			9.472		MDN
PA37		US	-80.285	39.8161	452		2002			9.15		MDN
PA37		US	-80.285	39.8161	452		2003			12.606		MDN
PA37		US	-80.285	39.8161	452		2004			10.373		MDN
PA37		US	-80.285	39.8161	452		2005			7.889		MDN
PA37		US	-80.285	39.8161	452		2006			8.828		MDN
PA37		US	-80.285	39.8161	452		2007			8.962		MDN
PA37		US	-80.285	39.8161	452		2008			0.582		MDN
PA37		US	-80.285	39.8161	452		2010			2.75		MDN
PA37		US	-80.285	39.8161	452		2011			29.063		MDN
PA37		US	-80.285	39.8161	452		2012			8.564		MDN
PA42		US	-77.9397	40.6575	287		2010			4.869		MDN
PA42		US	-77.9397	40.6575	287		2011			9.503		MDN
PA42		US	-77.9397	40.6575	287		2012			8.486		MDN
PA47		US	-76.3856	39.9909	84		2002			0.577		MDN
PA47		US	-76.3856	39.9909	84		2003			10.421		MDN
PA47		US	-76.3856	39.9909	84		2004			10.523		MDN
PA47		US	-76.3856	39.9909	84		2005			8.346		MDN
PA47		US	-76.3856	39.9909	84		2006			9.883		MDN
PA47		US	-76.3856	39.9909	84		2007			7.814		MDN
PA47		US	-76.3856	39.9909	84		2008			8.786		MDN
PA47		US	-76.3856	39.9909	84		2009			7.775		MDN
PA47		US	-76.3856	39.9909	84		2010			7.141		MDN
PA47		US	-76.3856	39.9909	84		2011			9.832		MDN
PA47		US	-76.3856	39.9909	84		2012			7.565		MDN
PA52		US	-77.3561	41.3639	228		2007			3.365		MDN
PA52		US	-77.3561	41.3639	228		2008			8.168		MDN
PA52		US	-77.3561	41.3639	228		2009			6.191		MDN
PA52		US	-77.3561	41.3639	228		2010			7.756		MDN
PA52		US	-77.3561	41.3639	228		2011			10.733		MDN
PA52		US	-77.3561	41.3639	228		2012			7.113		MDN
PA60		US	-75.8833	40.1166	46		1999			0.879		MDN
PA60		US	-75.8833	40.1166	46		2000			12.549		MDN
PA60		US	-75.8833	40.1166	46		2001			8.172		MDN
PA60		US	-75.8833	40.1166	46		2002			10.069		MDN
PA60		US	-75.8833	40.1166	46		2003			12.158		MDN
PA60		US	-75.8833	40.1166	46		2004			12.522		MDN
PA60		US	-75.8833	40.1166	46		2005			9.909		MDN
PA60		US	-75.8833	40.1166	46		2006			13.439		MDN
PA60		US	-75.8833	40.1166	46		2007			12.35		MDN
PA60		US	-75.8833	40.1166	46		2008			10.787		MDN
PA60		US	-75.8833	40.1166	46		2009			7.756		MDN
PA60		US	-75.8833	40.1166	46		2010			7.645		MDN
PA60		US	-75.8833	40.1166	46		2011			11.202		MDN
PA60		US	-75.8833	40.1166	46		2012			8.553		MDN
PA72		US	-74.8199	41.3273	212		2000			2.213		MDN
PA72		US	-74.8199	41.3273	212		2001			8.399		MDN
PA72		US	-74.8199	41.3273	212		2002			9.887		MDN
PA72		US	-74.8199	41.3273	212		2003			11.653		MDN
PA72		US	-74.8199	41.3273	212		2004			12.672		MDN
PA72		US	-74.8199	41.3273	212		2005			8.172		MDN
PA72		US	-74.8199	41.3273	212		2006			10.108		MDN
PA72		US	-74.8199	41.3273	212		2007			8.377		MDN
PA72		US	-74.8199	41.3273	212		2008			10.874		MDN
PA72		US	-74.8199	41.3273	212		2009			7.318		MDN
PA72		US	-74.8199	41.3273	212		2010			8.754		MDN
PA72		US	-74.8199	41.3273	212		2011			12.179		MDN
PA72		US	-74.8199	41.3273	212		2012			9.415		MDN
PA90		US	-77.1903	41.8043	476		1997			7.217		MDN
PA90		US	-77.1903	41.8043	476		1998			7.5		MDN
PA90		US	-77.1903	41.8043	476		1999			6.852		MDN
PA90		US	-77.1903	41.8043	476		2000			7.468		MDN
PA90		US	-77.1903	41.8043	476		2001			4.927		MDN
PA90		US	-77.1903	41.8043	476		2002			6.213		MDN
PA90		US	-77.1903	41.8043	476		2003			7.837		MDN
PA90		US	-77.1903	41.8043	476		2004			8.341		MDN
PA90		US	-77.1903	41.8043	476		2005			6.743		MDN
PA90		US	-77.1903	41.8043	476		2006			8.57		MDN
PA90		US	-77.1903	41.8043	476		2007			7.578		MDN
PA90		US	-77.1903	41.8043	476		2008			7.074		MDN
PA90		US	-77.1903	41.8043	476		2009			5.563		MDN
PA90		US	-77.1903	41.8043	476		2010			6.049		MDN
PA90		US	-77.1903	41.8043	476		2011			8.713		MDN
PA90		US	-77.1903	41.8043	476		2012			6.767		MDN
PQ04		US	-74.0333	45.2	49		1998			6.124		MDN
PQ04		US	-74.0333	45.2	49		1999			5.761		MDN
PQ04		US	-74.0333	45.2	49		2000			6.908		MDN
PQ04		US	-74.0333	45.2	49		2001			5.309		MDN
PQ04		US	-74.0333	45.2	49		2002			5.703		MDN
PQ04		US	-74.0333	45.2	49		2003			8.012		MDN
PQ04		US	-74.0333	45.2	49		2004			4.972		MDN
PQ04		US	-74.0333	45.2	49		2005			7.682		MDN
PQ04		US	-74.0333	45.2	49		2006			7.114		MDN
PQ04		US	-74.0333	45.2	49		2007			5.13		MDN
PQ05		US	-64.2333	50.2667	11		1998			4.295		MDN
PQ05		US	-64.2333	50.2667	11		1999			5.372		MDN
PQ05		US	-64.2333	50.2667	11		2000			4.504		MDN
PQ05		US	-64.2333	50.2667	11		2001			6.12		MDN
PQ05		US	-64.2333	50.2667	11		2002			3.543		MDN
PQ05		US	-64.2333	50.2667	11		2003			4.036		MDN
PQ05		US	-64.2333	50.2667	11		2004			4.726		MDN
PQ05		US	-64.2333	50.2667	11		2005			4.443		MDN
PQ05		US	-64.2333	50.2667	11		2006			4.94		MDN
PQ05		US	-64.2333	50.2667	11		2007			1.94		MDN
PQ17		Canada	-74.9753	49.8225	379		2009			0.098		MDN
PQ17		Canada	-74.9753	49.8225	379		2010			6.223		MDN
PQ17		Canada	-74.9753	49.8225	379		2011			2.906		MDN
PQ17		Canada	-74.9753	49.8225	379		2012			6.497		MDN
SC03		US	-81.6505	33.245	90		2001			9.963		MDN
SC03		US	-81.6505	33.245	90		2002			12.39		MDN
SC03		US	-81.6505	33.245	90		2003			0.088		MDN
SC03		US	-81.6505	33.245	90		2007			5.509		MDN
SC03		US	-81.6505	33.245	90		2008			9.533		MDN
SC03		US	-81.6505	33.245	90		2009			10.01		MDN
SC03		US	-81.6505	33.245	90		2010			9.612		MDN
SC03		US	-81.6505	33.245	90		2011			9.295		MDN
SC03		US	-81.6505	33.245	90		2012			12.048		MDN
SC05		US	-79.6592	32.943	1		2004			7.596		MDN
SC05		US	-79.6592	32.943	1		2005			9.833		MDN
SC05		US	-79.6592	32.943	1		2006			6.841		MDN
SC05		US	-79.6592	32.943	1		2007			7.677		MDN
SC05		US	-79.6592	32.943	1		2008			9.049		MDN
SC05		US	-79.6592	32.943	1		2009			7.376		MDN
SC05		US	-79.6592	32.943	1		2010			10.259		MDN
SC05		US	-79.6592	32.943	1		2011			7.265		MDN
SC05		US	-79.6592	32.943	1		2012			9.674		MDN
SC09		US	-80.3602	33.2307	16		2005			1.018		MDN
SC09		US	-80.3602	33.2307	16		2006			9.643		MDN
SC09		US	-80.3602	33.2307	16		2007			9.022		MDN
SC09		US	-80.3602	33.2307	16		2008			11.213		MDN
SC09		US	-80.3602	33.2307	16		2009			0.032		MDN
SC19		US	-80.7809	33.8145	34		1996			8.788		MDN
SC19		US	-80.7809	33.8145	34		1997			14.168		MDN
SC19		US	-80.7809	33.8145	34		1998			12.682		MDN
SC19		US	-80.7809	33.8145	34		1999			7.337		MDN
SC19		US	-80.7809	33.8145	34		2000			10.936		MDN
SC19		US	-80.7809	33.8145	34		2001			8.967		MDN
SC19		US	-80.7809	33.8145	34		2002			9.741		MDN
SC19		US	-80.7809	33.8145	34		2003			12.702		MDN
SC19		US	-80.7809	33.8145	34		2004			8.833		MDN
SC19		US	-80.7809	33.8145	34		2005			11.781		MDN
SC19		US	-80.7809	33.8145	34		2006			7.271		MDN
SC19		US	-80.7809	33.8145	34		2007			7.433		MDN
SC19		US	-80.7809	33.8145	34		2008			13.285		MDN
SC19		US	-80.7809	33.8145	34		2009			9.665		MDN
SC19		US	-80.7809	33.8145	34		2010			10.046		MDN
SC19		US	-80.7809	33.8145	34		2011			9.45		MDN
SC19		US	-80.7809	33.8145	34		2012			11.059		MDN
SD18		US	-101.24	44.9931	742		2007			8.163		MDN
SD18		US	-101.24	44.9931	742		2008			8.72		MDN
SD18		US	-101.24	44.9931	742		2009			5.736		MDN
SD18		US	-101.24	44.9931	742		2010			8.625		MDN
SD18		US	-101.24	44.9931	742		2011			7.569		MDN
SD18		US	-101.24	44.9931	742		2012			4.659		MDN
SK12		Canada	-104.711	50.2003	593		2001			2.131		MDN
SK12		Canada	-104.711	50.2003	593		2002			3.16		MDN
SK12		Canada	-104.711	50.2003	593		2003			2.212		MDN
SK12		Canada	-104.711	50.2003	593		2004			3.227		MDN
SK12		Canada	-104.711	50.2003	593		2005			3.635		MDN
SK12		Canada	-104.711	50.2003	593		2006			5.221		MDN
SK12		Canada	-104.711	50.2003	593		2007			3.128		MDN
SK12		Canada	-104.711	50.2003	593		2008			3.845		MDN
SK12		Canada	-104.711	50.2003	593		2009			2.54		MDN
SK12		Canada	-104.711	50.2003	593		2010			4.039		MDN
SK12		Canada	-104.711	50.2003	593		2011			3.205		MDN
SK12		Canada	-104.711	50.2003	593		2012			4.437		MDN
TN11		US	-83.5903	35.6645	640		2002			14.063		MDN
TN11		US	-83.5903	35.6645	640		2003			15.835		MDN
TN11		US	-83.5903	35.6645	640		2004			15.956		MDN
TN11		US	-83.5903	35.6645	640		2005			14.358		MDN
TN11		US	-83.5903	35.6645	640		2006			15.493		MDN
TN11		US	-83.5903	35.6645	640		2007			9.888		MDN
TN11		US	-83.5903	35.6645	640		2008			11.346		MDN
TN11		US	-83.5903	35.6645	640		2009			11.494		MDN
TN11		US	-83.5903	35.6645	640		2010			11.851		MDN
TN11		US	-83.5903	35.6645	640		2011			12.127		MDN
TN11		US	-83.5903	35.6645	640		2012			14.847		MDN
TX21		US	-94.7117	32.3786	103		1996			8.75		MDN
TX21		US	-94.7117	32.3786	103		1997			12.573		MDN
TX21		US	-94.7117	32.3786	103		1998			12.033		MDN
TX21		US	-94.7117	32.3786	103		1999			10.697		MDN
TX21		US	-94.7117	32.3786	103		2000			14.523		MDN
TX21		US	-94.7117	32.3786	103		2001			15.287		MDN
TX21		US	-94.7117	32.3786	103		2002			9.885		MDN
TX21		US	-94.7117	32.3786	103		2003			9.449		MDN
TX21		US	-94.7117	32.3786	103		2004			13.733		MDN
TX21		US	-94.7117	32.3786	103		2005			7.998		MDN
TX21		US	-94.7117	32.3786	103		2006			8.309		MDN
TX21		US	-94.7117	32.3786	103		2007			12.103		MDN
TX21		US	-94.7117	32.3786	103		2008			13.621		MDN
TX21		US	-94.7117	32.3786	103		2009			10.249		MDN
TX21		US	-94.7117	32.3786	103		2010			8.715		MDN
TX21		US	-94.7117	32.3786	103		2011			9.796		MDN
TX21		US	-94.7117	32.3786	103		2012			10.651		MDN
TX50		US	-97.2496	32.6932	212		2001			3.935		MDN
TX50		US	-97.2496	32.6932	212		2002			11.321		MDN
TX50		US	-97.2496	32.6932	212		2003			7.273		MDN
TX50		US	-97.2496	32.6932	212		2004			10.841		MDN
TX50		US	-97.2496	32.6932	212		2005			4.86		MDN
TX50		US	-97.2496	32.6932	212		2006			5.475		MDN
UT97		US	-111.961	40.7118	1297		2007			3.839		MDN
UT97		US	-111.961	40.7118	1297		2008			4.992		MDN
UT97		US	-111.961	40.7118	1297		2009			8.947		MDN
UT97		US	-111.961	40.7118	1297		2010			7.2		MDN
UT97		US	-111.961	40.7118	1297		2011			8.142		MDN
UT97		US	-111.961	40.7118	1297		2012			6.113		MDN
VA08		US	-78.1044	38.4222	163		2002			0.474		MDN
VA08		US	-78.1044	38.4222	163		2003			12.985		MDN
VA08		US	-78.1044	38.4222	163		2004			7.791		MDN
VA08		US	-78.1044	38.4222	163		2005			8.81		MDN
VA08		US	-78.1044	38.4222	163		2006			6.691		MDN
VA28		US	-78.4348	38.5231	1072		2002			1.001		MDN
VA28		US	-78.4348	38.5231	1072		2003			13.996		MDN
VA28		US	-78.4348	38.5231	1072		2004			9.738		MDN
VA28		US	-78.4348	38.5231	1072		2005			8.082		MDN
VA28		US	-78.4348	38.5231	1072		2006			9.606		MDN
VA28		US	-78.4348	38.5231	1072		2007			9.289		MDN
VA28		US	-78.4348	38.5231	1072		2008			12.382		MDN
VA28		US	-78.4348	38.5231	1072		2009			6.843		MDN
VA28		US	-78.4348	38.5231	1072		2010			7.411		MDN
VA28		US	-78.4348	38.5231	1072		2011			10.593		MDN
VA28		US	-78.4348	38.5231	1072		2012			8.186		MDN
VA98		US	-76.4928	37.5312	13		2004			0.069		MDN
VA98		US	-76.4928	37.5312	13		2005			9.044		MDN
VA98		US	-76.4928	37.5312	13		2006			9.356		MDN
VA98		US	-76.4928	37.5312	13		2007			7.592		MDN
VA98		US	-76.4928	37.5312	13		2008			8.953		MDN
VA98		US	-76.4928	37.5312	13		2009			9.155		MDN
VA98		US	-76.4928	37.5312	13		2010			8.234		MDN
VA98		US	-76.4928	37.5312	13		2011			10.096		MDN
VT99		US	-72.8684	44.5283	399		2004			3.785		MDN
VT99		US	-72.8684	44.5283	399		2005			7.416		MDN
VT99		US	-72.8684	44.5283	399		2006			7.855		MDN
VT99		US	-72.8684	44.5283	399		2007			11.609		MDN
VT99		US	-72.8684	44.5283	399		2008			9.202		MDN
VT99		US	-72.8684	44.5283	399		2009			6.29		MDN
VT99		US	-72.8684	44.5283	399		2010			8.369		MDN
VT99		US	-72.8684	44.5283	399		2011			9.609		MDN
VT99		US	-72.8684	44.5283	399		2012			6.127		MDN
WA03		US	-124.652	48.2892	6		2007			7.207		MDN
WA03		US	-124.652	48.2892	6		2008			6.119		MDN
WA03		US	-124.652	48.2892	6		2009			5.024		MDN
WA03		US	-124.652	48.2892	6		2010			9.135		MDN
WA03		US	-124.652	48.2892	6		2011			7.871		MDN
WA03		US	-124.652	48.2892	6		2012			8.007		MDN
WA18		US	-122.259	47.6843	11		1996			15.665		MDN
WA18		US	-122.259	47.6843	11		1997			17.382		MDN
WA18		US	-122.259	47.6843	11		1998			5.568		MDN
WA18		US	-122.259	47.6843	11		1999			7.975		MDN
WA18		US	-122.259	47.6843	11		2000			6.418		MDN
WA18		US	-122.259	47.6843	11		2001			5.769		MDN
WA18		US	-122.259	47.6843	11		2002			5.714		MDN
WA18		US	-122.259	47.6843	11		2003			6.065		MDN
WA18		US	-122.259	47.6843	11		2004			6.325		MDN
WA18		US	-122.259	47.6843	11		2005			6.467		MDN
WA18		US	-122.259	47.6843	11		2006			7.937		MDN
WA18		US	-122.259	47.6843	11		2007			6.412		MDN
WA18		US	-122.259	47.6843	11		2008			6.848		MDN
WA18		US	-122.259	47.6843	11		2009			6.978		MDN
WA18		US	-122.259	47.6843	11		2010			4.779		MDN
WA18		US	-122.259	47.6843	11		2011			5.652		MDN
WA18		US	-122.259	47.6843	11		2012			10.211		MDN
WI08		US	-91.6055	46.7466	207		1996			7.267		MDN
WI08		US	-91.6055	46.7466	207		1997			6.41		MDN
WI08		US	-91.6055	46.7466	207		1998			9.042		MDN
WI08		US	-91.6055	46.7466	207		1999			13.502		MDN
WI08		US	-91.6055	46.7466	207		2000			9.404		MDN
WI08		US	-91.6055	46.7466	207		2001			7.674		MDN
WI08		US	-91.6055	46.7466	207		2002			7.036		MDN
WI08		US	-91.6055	46.7466	207		2003			4.486		MDN
WI08		US	-91.6055	46.7466	207		2004			6.396		MDN
WI08		US	-91.6055	46.7466	207		2005			5.914		MDN
WI08		US	-91.6055	46.7466	207		2006			6.526		MDN
WI08		US	-91.6055	46.7466	207		2007			6.005		MDN
WI08		US	-91.6055	46.7466	207		2008			8.241		MDN
WI08		US	-91.6055	46.7466	207		2009			4.911		MDN
WI08		US	-91.6055	46.7466	207		2010			6.152		MDN
WI08		US	-91.6055	46.7466	207		2011			10.028		MDN
WI08		US	-91.6055	46.7466	207		2012			12.011		MDN
WI09		US	-88.3994	45.7964	421		1996			6.128		MDN
WI09		US	-88.3994	45.7964	421		1997			5.66		MDN
WI09		US	-88.3994	45.7964	421		1998			6.227		MDN
WI09		US	-88.3994	45.7964	421		1999			9.688		MDN
WI09		US	-88.3994	45.7964	421		2000			8.302		MDN
WI09		US	-88.3994	45.7964	421		2001			7.859		MDN
WI09		US	-88.3994	45.7964	421		2002			10.552		MDN
WI09		US	-88.3994	45.7964	421		2003			5.737		MDN
WI09		US	-88.3994	45.7964	421		2004			6.237		MDN
WI09		US	-88.3994	45.7964	421		2005			6.45		MDN
WI09		US	-88.3994	45.7964	421		2006			6.355		MDN
WI09		US	-88.3994	45.7964	421		2007			8.936		MDN
WI09		US	-88.3994	45.7964	421		2008			5.255		MDN
WI09		US	-88.3994	45.7964	421		2009			0.189		MDN
WI09		US	-88.3994	45.7964	421		2010			7.756		MDN
WI09		US	-88.3994	45.7964	421		2011			6.495		MDN
WI09		US	-88.3994	45.7964	421		2012			7.809		MDN
WI10		US	-88.8083	45.5648	570		2005			4.645		MDN
WI10		US	-88.8083	45.5648	570		2006			6.319		MDN
WI10		US	-88.8083	45.5648	570		2007			7.564		MDN
WI10		US	-88.8083	45.5648	570		2008			5.462		MDN
WI10		US	-88.8083	45.5648	570		2009			4.867		MDN
WI10		US	-88.8083	45.5648	570		2010			7.956		MDN
WI10		US	-88.8083	45.5648	570		2011			6.228		MDN
WI10		US	-88.8083	45.5648	570		2012			9.329		MDN
WI22		US	-87.8843	43.0752	206		2002			0.458		MDN
WI22		US	-87.8843	43.0752	206		2003			8.495		MDN
WI22		US	-87.8843	43.0752	206		2004			10.112		MDN
WI22		US	-87.8843	43.0752	206		2005			8.675		MDN
WI22		US	-87.8843	43.0752	206		2006			9.39		MDN
WI22		US	-87.8843	43.0752	206		2007			8.867		MDN
WI22		US	-87.8843	43.0752	206		2008			10.351		MDN
WI22		US	-87.8843	43.0752	206		2009			6.617		MDN
WI22		US	-87.8843	43.0752	206		2010			11.118		MDN
WI22		US	-87.8843	43.0752	206		2011			9.316		MDN
WI22		US	-87.8843	43.0752	206		2012			8.77		MDN
WI31		US	-89.6801	43.4352	389		2001			12.172		MDN
WI31		US	-89.6801	43.4352	389		2002			9.613		MDN
WI31		US	-89.6801	43.4352	389		2003			8.397		MDN
WI31		US	-89.6801	43.4352	389		2004			12.578		MDN
WI31		US	-89.6801	43.4352	389		2005			8.261		MDN
WI31		US	-89.6801	43.4352	389		2006			10.875		MDN
WI31		US	-89.6801	43.4352	389		2007			9.571		MDN
WI31		US	-89.6801	43.4352	389		2008			12.897		MDN
WI31		US	-89.6801	43.4352	389		2009			6.005		MDN
WI31		US	-89.6801	43.4352	389		2010			12.276		MDN
WI31		US	-89.6801	43.4352	389		2011			10.525		MDN
WI31		US	-89.6801	43.4352	389		2012			10.649		MDN
WI32		US	-88.755	44.9308	319		2002			9.071		MDN
WI32		US	-88.755	44.9308	319		2003			8.255		MDN
WI32		US	-88.755	44.9308	319		2004			6.064		MDN
WI32		US	-88.755	44.9308	319		2005			7.248		MDN
WI32		US	-88.755	44.9308	319		2006			8.858		MDN
WI32		US	-88.755	44.9308	319		2007			6.086		MDN
WI32		US	-88.755	44.9308	319		2008			6.609		MDN
WI32		US	-88.755	44.9308	319		2009			5.428		MDN
WI32		US	-88.755	44.9308	319		2010			0.615		MDN
WI36		US	-89.6541	46.0512	509		1996			7.409		MDN
WI36		US	-89.6541	46.0512	509		1997			8.218		MDN
WI36		US	-89.6541	46.0512	509		1998			7.711		MDN
WI36		US	-89.6541	46.0512	509		1999			9.194		MDN
WI36		US	-89.6541	46.0512	509		2000			9.205		MDN
WI36		US	-89.6541	46.0512	509		2001			8.165		MDN
WI36		US	-89.6541	46.0512	509		2002			10.675		MDN
WI36		US	-89.6541	46.0512	509		2003			6.853		MDN
WI36		US	-89.6541	46.0512	509		2004			7.192		MDN
WI36		US	-89.6541	46.0512	509		2005			7.48		MDN
WI36		US	-89.6541	46.0512	509		2006			6.389		MDN
WI36		US	-89.6541	46.0512	509		2007			6.34		MDN
WI36		US	-89.6541	46.0512	509		2008			6.375		MDN
WI36		US	-89.6541	46.0512	509		2009			4.613		MDN
WI36		US	-89.6541	46.0512	509		2010			9.059		MDN
WI36		US	-89.6541	46.0512	509		2011			7.082		MDN
WI36		US	-89.6541	46.0512	509		2012			9.367		MDN
WI99		US	-88.5006	42.5792	288		1997			7.546		MDN
WI99		US	-88.5006	42.5792	288		1998			12.765		MDN
WI99		US	-88.5006	42.5792	288		1999			9.289		MDN
WI99		US	-88.5006	42.5792	288		2000			15.991		MDN
WI99		US	-88.5006	42.5792	288		2001			13.003		MDN
WI99		US	-88.5006	42.5792	288		2002			9.385		MDN
WI99		US	-88.5006	42.5792	288		2003			9.498		MDN
WI99		US	-88.5006	42.5792	288		2004			8.147		MDN
WI99		US	-88.5006	42.5792	288		2005			8.392		MDN
WI99		US	-88.5006	42.5792	288		2006			11.453		MDN
WI99		US	-88.5006	42.5792	288		2007			8.837		MDN
WI99		US	-88.5006	42.5792	288		2008			11.588		MDN
WI99		US	-88.5006	42.5792	288		2009			10.158		MDN
WI99		US	-88.5006	42.5792	288		2010			11.522		MDN
WI99		US	-88.5006	42.5792	288		2011			10.136		MDN
WI99		US	-88.5006	42.5792	288		2012			7.454		MDN
WV99		US	-79.4522	39.1191	988		2007			8.513		MDN
WV99		US	-79.4522	39.1191	988		2008			11.647		MDN
WV99		US	-79.4522	39.1191	988		2009			7.717		MDN
WV99		US	-79.4522	39.1191	988		2010			7.95		MDN
WV99		US	-79.4522	39.1191	988		2011			15.98		MDN
WV99		US	-79.4522	39.1191	988		2012			10.597		MDN
WY07		US	-110.4	44.5654	2468		2002			3.012		MDN
WY07		US	-110.4	44.5654	2468		2003			5.397		MDN
WY07		US	-110.4	44.5654	2468		2004			6.89		MDN
WY08		US	-110.42	44.9166	1912		2004			0.099		MDN
WY08		US	-110.42	44.9166	1912		2005			4.922		MDN
WY08		US	-110.42	44.9166	1912		2006			4.386		MDN
WY08		US	-110.42	44.9166	1912		2007			3.666		MDN
WY08		US	-110.42	44.9166	1912		2008			2.989		MDN
WY08		US	-110.42	44.9166	1912		2009			5.068		MDN
WY08		US	-110.42	44.9166	1912		2010			5.266		MDN
WY08		US	-110.42	44.9166	1912		2011			3.629		MDN
WY08		US	-110.42	44.9166	1912		2012			6.312		MDN
WY26		US	-108.72	42.5299	2534		2012			2.308		MDN

## Sheet: conc. monitoring stations
Site	Siteid	Network	Lon	Lat	Elevation	Year	PBM pg/m3	GOM pg/m3	GEM ng/m3	THg ng/m3	PBM_sdv	GOM_sdv	GEM_sdv	THg_sdv	simdata THg ng/m3	References	References_s
AL03		AMNET	-87.2499	32.9034		2016	6.45681	12.6832	1.60756	1.6267	10.3641	70.3464	0.889212	0.949639	1.07838
AL19		AMNET	-86.8148	33.553		2009	9.71621	18.7825	2.08708	2.11558	34.7081	80.9639	5.10166	5.18097	1.36622
AL19		AMNET	-86.8148	33.553		2010	12.0663	16.1872	2.16541	2.19366	50.7272	52.4597	1.29603	1.34076	1.41408
AL19		AMNET	-86.8148	33.553		2011	9.46769	17.3313	2.20174	2.22854	20.3719	70.9499	1.16779	1.20319	1.38497
AL19		AMNET	-86.8148	33.553		2012	7.39372	14.2275	1.92135	1.94298	17.431	56.6142	1.01387	1.04069	1.37696
AL19		AMNET	-86.8148	33.553		2013	11.8384	21.0928	1.77376	1.80669	20.5962	70.3036	0.629968	0.667055	1.32369
AL19		AMNET	-86.8148	33.553		2014	10.2563	12.6444	1.80242	1.82532	19.8164	76.0565	0.53607	0.568746	1.32115
AL19		AMNET	-86.8148	33.553		2015	2.61564	2.92496	1.49456	1.50011	2.95643	3.84613	0.391968	0.394122	1.30428
CA48		AMNET	-86.8148	33.553		2010	2.43827	0.852069	1.47954	1.48283	2.1422	1.04296	0.176208	0.176574	1.41408
CA48		AMNET	-86.8148	33.553		2011	3.60038	0.683559	1.49134	1.49563	2.94688	1.06127	0.142035	0.143148	1.38497
FL96		AMNET	-87.375	30.5499		2009	2.40275	1.92387	1.35171	1.35604	2.21235	2.21444	0.146874	0.147768	1.25429
FL96		AMNET	-87.375	30.5499		2010	3.06257	1.22053	1.41289	1.41717	2.79308	1.97933	0.132121	0.133333	1.29612
FL96		AMNET	-87.375	30.5499		2011	2.81268	0.847003	1.36972	1.37338	2.14831	1.64611	0.136521	0.137041	1.27734
FL96		AMNET	-87.375	30.5499		2012	2.47942	0.79595	1.40315	1.40643	2.27066	1.49669	0.141672	0.141957	1.26897
FL96		AMNET	-87.375	30.5499		2013	2.6545	0.769538	1.34885	1.35228	2.51581	1.48435	0.191935	0.192768	1.27136
FL96		AMNET	-87.375	30.5499		2014	2.87817	1.00989	1.34304	1.34692	2.66626	1.76695	0.188685	0.189152	1.27414
FL96		AMNET	-87.375	30.5499		2015	2.17728	0.919843	1.26804	1.27114	2.41608	1.39251	0.132536	0.133143	1.26057
GA40		AMNET	-85.0451	33.9282		2009	2.94441	2.04746	1.26686	1.27185	2.17066	2.44513	0.153792	0.155271	1.36622
GA40		AMNET	-85.0451	33.9282		2010	4.27409	1.92945	1.28629	1.29249	2.96444	2.52427	0.153179	0.154299	1.41408
GA40		AMNET	-85.0451	33.9282		2011	4.04465	1.56375	1.37921	1.38482	3.555	2.33095	0.210808	0.21177	1.38497
GA40		AMNET	-85.0451	33.9282		2012	2.71073	1.4858	1.44092	1.44511	2.56327	2.46198	0.194411	0.195293	1.37696
GA40		AMNET	-85.0451	33.9282		2013	2.92963	0.704007	1.39237	1.396	3.32299	1.76762	0.23914	0.240498	1.32369
GA40		AMNET	-85.0451	33.9282		2014	4.54647	1.54436	1.41185	1.41794	3.52321	2.3687	0.204518	0.206216	1.32115
GA40		AMNET	-85.0451	33.9282		2015	3.5355	2.56984	1.34464	1.35075	2.65519	2.81662	0.185936	0.186947	1.30428
HI00		AMNET	-85.0451	33.9282		2011	9.38312	14.3833	1.82296	1.84672	6.37657	11.3591	0.414814	0.414829	1.38497
HI00		AMNET	-85.0451	33.9282		2012	7.68637	13.7925	1.868	1.88948	4.17374	7.67168	0.327212	0.330555	1.37696
HI00		AMNET	-85.0451	33.9282		2013	6.63604	14.6971	1.80946	1.83079	6.04019	7.40594	0.289538	0.287454	1.32369
HI00		AMNET	-85.0451	33.9282		2014	6.4562	15.8982	1.65089	1.67325	5.65455	28.4072	0.176138	0.167303	1.32115
HI00		AMNET	-85.0451	33.9282		2015	3.47203	10.7775	1.6257	1.63995	4.04217	28.7141	0.270902	0.266543	1.30428
HI00		AMNET	-85.0451	33.9282		2016	4.7657	15.0327	1.69132	1.71112	6.50836	25.7126	0.343457	0.332994	1.07838
HI00		AMNET	-85.0451	33.9282		2017	2.71491	8.99435	1.59596	1.60767	3.16349	10.0682	0.175825	0.175176	0.959395
HI00		AMNET	-85.0451	33.9282		2018	4.56417	8.11799	1.5101	1.52278	4.38437	14.3852	0.289588	0.286897	0.938751
HI00		AMNET	-85.0451	33.9282		2019	5.00041	9.03963	1.6261	1.64014	3.01804	12.5839	0.28554	0.2835	0.938088
HI00		AMNET	-85.0451	33.9282		2020	0.26975	8.032	1.56762	1.57593	1.079	6.29513	0.168009	0.166075	1.04871
IN21		AMNET	-85.4202	38.7622		2016	8.46107	0.665078	1.40478	1.41391	4.12501	1.34152	0.176817	0.177261	1.08549
IN21		AMNET	-85.4202	38.7622		2017	6.20747	0.916269	1.25026	1.25738	4.37588	1.53713	0.281394	0.282944	0.972579
IN21		AMNET	-85.4202	38.7622		2019	7.32455	1.29992	1.57891	1.58753	6.82277	2.29248	0.276407	0.277141	0.954391
MD08		AMNET	-79.0122	39.7053		2009	2.96716	5.7065	1.2278	1.23648	2.37515	5.65958	0.210411	0.211975	1.37067
MD08		AMNET	-79.0122	39.7053		2010	3.5166	4.24101	1.3825	1.39026	2.17892	3.85495	0.174409	0.175454	1.40823
MD08		AMNET	-79.0122	39.7053		2011	3.09391	3.86768	1.42918	1.43614	2.17537	3.73549	0.180507	0.182135	1.42025
MD08		AMNET	-79.0122	39.7053		2012	2.80649	3.73572	1.44103	1.44757	1.91871	4.03199	0.102035	0.102967	1.40056
MD08		AMNET	-79.0122	39.7053		2013	3.70055	2.62432	1.33796	1.34428	2.57238	3.27604	0.191167	0.192365	1.36918
MD08		AMNET	-79.0122	39.7053		2014	4.89702	3.031	1.30663	1.31455	3.34552	3.81665	0.194011	0.196449	1.36641
MD08		AMNET	-79.0122	39.7053		2015	4.31789	2.26329	1.29677	1.30335	3.15262	2.85456	0.304222	0.306886	1.35402
MD08		AMNET	-79.0122	39.7053		2016	2.23229	1.83352	1.30525	1.30931	2.47144	2.72218	0.185822	0.187501	1.07885
MD08		AMNET	-79.0122	39.7053		2017	3.6436	1.11451	1.21786	1.22261	3.17552	1.70513	0.169014	0.170727	0.966523
MD08		AMNET	-79.0122	39.7053		2018	2.14963	0.563297	1.31226	1.31498	3.00986	1.28763	0.19163	0.192523	0.944657
MD08		AMNET	-79.0122	39.7053		2019	5.069	0.194476	1.20238	1.20764	2.45366	0.491671	0.0520158	0.0516451	0.947067
MD98		AMNET	-79.0122	39.7053		2009	2.47803	1.05615	1.23773	1.24127	3.301	2.47136	0.208999	0.210505	1.37067
MD98		AMNET	-79.0122	39.7053		2010	4.12651	1.88519	1.44454	1.45055	3.24988	3.2067	0.194366	0.194393	1.40823
MD98		AMNET	-79.0122	39.7053		2011	4.52386	1.5885	1.48388	1.48999	3.27297	2.33569	0.234247	0.235052	1.42025
MD98		AMNET	-79.0122	39.7053		2012	4.35773	1.52945	1.39064	1.39653	3.26829	2.66674	0.186244	0.186991	1.40056
MD98		AMNET	-79.0122	39.7053		2013	4.25293	1.32878	1.37733	1.38291	3.33938	2.6804	0.217285	0.21806	1.36918
MD98		AMNET	-79.0122	39.7053		2014	3.2367	1.32105	1.29814	1.3027	3.21259	2.91478	0.204323	0.205089	1.36641
MD98		AMNET	-79.0122	39.7053		2015	2.68911	1.50414	1.2865	1.29069	2.52562	2.69498	0.186042	0.186758	1.35402
MD98		AMNET	-79.0122	39.7053		2016	3.0701	1.86521	1.29595	1.30089	4.50416	3.10285	0.143282	0.144179	1.07885
MD98		AMNET	-79.0122	39.7053		2017	4.28762	1.48986	1.39357	1.39935	3.14633	1.91514	0.322849	0.323618	0.966523
MD98		AMNET	-79.0122	39.7053		2018	3.31343	0.717889	1.41117	1.41521	3.21491	1.77064	0.161479	0.162117	0.944657
MD98		AMNET	-79.0122	39.7053		2019	3.97816	1.56874	1.4042	1.40975	3.03199	2.92066	0.168834	0.169822	0.947067
MD98		AMNET	-79.0122	39.7053		2020	4.03372	0.611179	1.35352	1.35817	3.00547	1.40431	0.185431	0.185934	1.05169
MD99		AMNET	-76.8171	39.028		2009	3.67502	1.16606	1.30627	1.31111	3.5267	2.53025	0.207656	0.208533	1.34915
MD99		AMNET	-76.8171	39.028		2010	4.14469	0.902072	1.44103	1.44608	3.26777	1.91094	0.230401	0.230802	1.38491
MD99		AMNET	-76.8171	39.028		2011	3.88488	0.895793	1.44306	1.44784	3.13924	1.85418	0.218061	0.21853	1.39709
MD99		AMNET	-76.8171	39.028		2012	4.01331	1.47586	1.41142	1.41691	2.67979	2.96845	0.193055	0.193739	1.37526
MD99		AMNET	-76.8171	39.028		2013	3.99278	0.705368	1.34598	1.35068	3.31875	1.85454	0.188696	0.1893	1.40094
MD99		AMNET	-76.8171	39.028		2014	4.03647	1.19536	1.38604	1.39128	4.15822	2.42397	0.16278	0.16394	1.39658
ME97		AMNET	-76.8171	39.028		2013	3.72493	3.42286	1.42562	1.43277	1.34421	2.83264	0.06542	0.0645295	1.40094
ME97		AMNET	-76.8171	39.028		2014	3.63734	1.91131	1.59741	1.60296	2.88368	1.75947	0.276526	0.276187	1.39658
ME97		AMNET	-76.8171	39.028		2015	4.41696	0.966309	1.61708	1.62246	3.68625	1.68498	0.172391	0.171873	1.37825
MI09		AMNET	-84.6783	45.5608		2015	1.00708	0.0872771	0.733621	0.734715	1.35564	0.34031	0.24217	0.242204	1.2835
MI09		AMNET	-84.6783	45.5608		2016	0	0.0701336	0.837482	0.837552	0	0.312361	0.0598448	0.059891	1.06471
MS12		AMNET	-88.4277	30.4294		2009	2.49633	1.70947	1.3478	1.352	2.96269	3.21654	0.145479	0.145443	1.26278
MS12		AMNET	-88.4277	30.4294		2010	4.26347	1.86104	1.39585	1.40198	4.42269	3.56901	0.129875	0.130781	1.302
MS12		AMNET	-88.4277	30.4294		2011	3.89502	2.03576	1.43621	1.44214	3.21718	3.57737	0.134253	0.134321	1.28385
MS12		AMNET	-88.4277	30.4294		2012	2.9406	1.92117	1.35023	1.35509	2.85451	3.40704	0.147091	0.147421	1.27911
MS12		AMNET	-88.4277	30.4294		2013	3.67347	2.51156	1.418	1.42419	3.22382	3.45125	0.141046	0.141063	1.28397
MS12		AMNET	-88.4277	30.4294		2014	3.97295	1.9426	1.38946	1.39538	3.67307	3.18796	0.233141	0.234041	1.28464
MS12		AMNET	-88.4277	30.4294		2015	5.03962	1.89207	1.32901	1.33595	4.3002	2.16496	0.154045	0.154489	1.26981
MS12		AMNET	-88.4277	30.4294		2016	2.2427	1.73459	1.3229	1.32687	2.65868	2.53513	0.132181	0.132301	1.06798
MS12		AMNET	-88.4277	30.4294		2017	0.75605	1.24305	1.30098	1.30298	1.37133	2.21161	0.143651	0.143815	0.950368
MS12		AMNET	-88.4277	30.4294		2018	2.52562	0.88707	1.3133	1.31672	2.87476	1.94103	0.131976	0.132076	0.930431
MS12		AMNET	-88.4277	30.4294		2019	2.23373	0.848028	1.31571	1.31879	2.11796	1.79895	0.128324	0.128503	0.931006
MS12		AMNET	-88.4277	30.4294		2020	2.47372	0.584898	1.44274	1.4458	2.17354	1.25317	0.184373	0.184825	1.04275
MS99		AMNET	-88.4277	30.4294		2009	2.70116	2.06916	1.39314	1.39791	2.98634	3.47309	0.130054	0.1297	1.26278
MS99		AMNET	-88.4277	30.4294		2010	3.39636	1.48521	1.38153	1.38642	3.7248	2.89711	0.132678	0.13352	1.302
MS99		AMNET	-88.4277	30.4294		2011	3.0367	1.77425	1.45128	1.45609	3.02332	3.6092	0.16391	0.164172	1.28385
MS99		AMNET	-88.4277	30.4294		2012	2.92996	2.02892	1.37553	1.38049	2.65236	3.3135	0.141107	0.14133	1.27911
NH06		AMNET	-88.4277	30.4294		2009	3.20332	2.35037	1.34807	1.35362	3.07373	2.47228	0.236827	0.238861	1.26278
NH06		AMNET	-88.4277	30.4294		2010	2.6615	1.65927	1.30159	1.30591	2.09781	2.24061	0.158333	0.159359	1.302
NH06		AMNET	-88.4277	30.4294		2011	3.1288	1.26575	1.33228	1.33668	2.56412	1.57132	0.199561	0.200883	1.28385
NJ05		AMNET	-88.4277	30.4294		2009	2.489	0.747909	1.34853	1.35176	2.894	1.2601	0.115802	0.116689	1.26278
NJ05		AMNET	-88.4277	30.4294		2010	4.06546	0.845357	1.46131	1.46622	3.66651	1.76257	0.100178	0.100284	1.302
NJ30		AMNET	-74.4226	40.4728		2016	3.63697	2.74336	1.60407	1.61045	2.21385	2.42454	0.183025	0.183398	1.07384
NJ30		AMNET	-74.4226	40.4728		2017	3.59755	2.24737	1.71529	1.72114	2.58112	2.30618	0.313541	0.313388	0.962637
NJ30		AMNET	-74.4226	40.4728		2018	3.65181	1.14135	1.5474	1.55219	2.90862	1.72751	0.230678	0.230689	0.940838
NJ30		AMNET	-74.4226	40.4728		2019	3.76439	1.12062	1.47822	1.48311	3.34442	1.81537	0.212207	0.212144	0.941828
NJ30		AMNET	-74.4226	40.4728		2020	3.75687	1.64636	1.45077	1.45618	3.1038	2.3576	0.228979	0.228379	1.04941
NS01		AMNET	-65.2056	44.4328		2009	3.25928	1.35233	1.36108	1.36569	3.42377	2.19396	0.324618	0.325923	1.20852
NS01		AMNET	-65.2056	44.4328		2010	2.71123	0.407746	1.31247	1.31559	2.5526	0.909069	0.20392	0.204658	1.24335
NS01		AMNET	-65.2056	44.4328		2011	2.80411	0.277079	1.3852	1.38829	2.71555	0.723586	0.202712	0.203531	1.24504
NS01		AMNET	-65.2056	44.4328		2012	2.33703	0.224929	1.26858	1.27114	2.34982	0.730377	0.188972	0.189554	1.23793
NS01		AMNET	-65.2056	44.4328		2013	3.08168	0.361491	1.29938	1.30282	2.9904	0.789071	0.197137	0.198052	1.25015
NS01		AMNET	-65.2056	44.4328		2014	3.1439	0.226294	1.20418	1.20755	3.83947	0.884206	0.216238	0.217745	1.24639
NS01		AMNET	-65.2056	44.4328		2015	3.85672	0.336985	1.16766	1.17185	4.18195	0.990276	0.236441	0.238312	1.24106
NS01		AMNET	-65.2056	44.4328		2016	3.32975	0.458907	1.18395	1.18774	3.05824	1.03511	0.221103	0.222696	1.05252
NS01		AMNET	-65.2056	44.4328		2017	3.21109	0.326473	1.17052	1.17405	3.1431	0.9047	0.210901	0.212008	0.940138
NS01		AMNET	-65.2056	44.4328		2018	4.50935	0.432094	1.20228	1.20722	4.31178	0.970724	0.188422	0.189115	0.917257
NY06		AMNET	-73.8782	40.868		2008	4.0428	3.37344	1.45728	1.4647	2.77806	3.10755	0.434254	0.434085	1.28487
NY06		AMNET	-73.8782	40.868		2009	4.3408	3.65412	1.45507	1.46307	3.38336	3.42874	0.322425	0.323408	1.27806
NY06		AMNET	-73.8782	40.868		2010	4.94392	3.81035	1.43312	1.44188	3.37519	3.61371	0.290385	0.291381	1.29937
NY06		AMNET	-73.8782	40.868		2011	5.35847	3.16454	1.48668	1.4952	3.65394	3.49826	0.29676	0.297592	1.3207
NY06		AMNET	-73.8782	40.868		2012	4.59436	2.93495	1.6188	1.62633	3.39685	2.93824	0.445711	0.44554	1.30243
NY06		AMNET	-73.8782	40.868		2013	6.08265	3.35846	1.61209	1.62153	3.91872	2.62329	0.239306	0.239214	1.29776
NY06		AMNET	-73.8782	40.868		2014	5.47135	3.54114	1.98956	1.99858	3.5431	3.03715	0.554479	0.555883	1.2972
NY06		AMNET	-73.8782	40.868		2015	4.42059	3.25395	1.76638	1.77405	4.3868	2.76738	0.346409	0.347006	1.29499
NY06		AMNET	-73.8782	40.868		2016	6.38726	3.09068	1.81559	1.82507	4.96632	1.49994	0.159102	0.158401	1.07384
NY20		AMNET	-74.2231	43.9731		2009	2.09514	0.922891	1.23161	1.23463	2.36766	1.39864	0.288538	0.290111	1.24661
NY20		AMNET	-74.2231	43.9731		2010	4.02353	1.53408	1.32969	1.33525	2.31944	1.64112	0.310338	0.312196	1.27049
NY20		AMNET	-74.2231	43.9731		2011	3.8971	0.836795	1.22885	1.23359	3.2228	1.31953	0.241107	0.2425	1.28949
NY20		AMNET	-74.2231	43.9731		2012	3.97893	0.914641	1.31008	1.31498	2.79098	1.44445	0.278209	0.279049	1.27431
NY20		AMNET	-74.2231	43.9731		2013	3.66121	0.639113	1.27531	1.27961	2.99346	1.28444	0.249485	0.25081	1.27639
NY20		AMNET	-74.2231	43.9731		2014	3.88853	0.297859	1.15274	1.15693	2.85095	0.784542	0.245899	0.246984	1.27744
NY20		AMNET	-74.2231	43.9731		2015	3.53168	0.165224	1.16412	1.16782	3.0819	0.480288	0.267307	0.268112	1.27684
NY20		AMNET	-74.2231	43.9731		2016	4.45231	0.230854	1.12676	1.13144	3.77705	0.394141	0.280661	0.281083	1.0664
NY20		AMNET	-74.2231	43.9731		2017	3.55756	0.36439	1.10006	1.10398	3.15342	0.793606	0.265911	0.266655	0.953582
NY43		AMNET	-77.5482	43.1463		2008	6.22053	4.28624	1.37306	1.38357	3.85793	3.65025	0.148838	0.149769	1.28102
NY43		AMNET	-77.5482	43.1463		2009	6.75685	3.71437	1.42516	1.43563	4.40064	3.60558	0.192784	0.192945	1.26686
NY43		AMNET	-77.5482	43.1463		2010	7.77533	4.39251	1.37119	1.38336	5.8363	6.04741	0.136508	0.140799	1.28833
NY43		AMNET	-77.5482	43.1463		2011	5.76939	1.93449	1.30752	1.31522	4.1115	2.61532	0.159579	0.16064	1.30985
NY43		AMNET	-77.5482	43.1463		2012	5.3138	1.57848	1.43704	1.44393	3.91358	1.8889	0.485201	0.48467	1.30078
NY43		AMNET	-77.5482	43.1463		2013	6.68954	2.13278	1.47919	1.48802	3.19504	2.0697	0.155749	0.156122	1.29486
NY43		AMNET	-77.5482	43.1463		2014	6.59251	2.44977	1.68956	1.69861	5.8153	2.44061	0.965608	0.965483	1.29688
NY43		AMNET	-77.5482	43.1463		2015	5.81875	2.544	1.46015	1.46851	4.36688	2.49165	0.457839	0.457833	1.30029
NY43		AMNET	-77.5482	43.1463		2016	8.82908	1.52161	1.36872	1.37907	5.45333	0.933093	0.127365	0.125167	1.06501
NY95		AMNET	-77.5482	43.1463		2009	4.86009	2.47257	1.61134	1.61867	3.50293	2.72486	0.317867	0.317807	1.26686
OH02		AMNET	-82.1182	39.3078		2009	4.98829	3.48447	1.30809	1.31656	3.96767	5.40246	0.144722	0.146453	1.53704
OH02		AMNET	-82.1182	39.3078		2010	5.32968	3.21003	1.41321	1.42175	3.70785	3.72595	0.188114	0.189021	1.58514
OH02		AMNET	-82.1182	39.3078		2011	4.94724	2.82043	1.37655	1.38432	3.48197	3.29354	0.240622	0.241931	1.59442
OH02		AMNET	-82.1182	39.3078		2013	4.31715	2.37255	1.4079	1.41459	4.33941	3.49204	0.193154	0.19421	1.4714
OH02		AMNET	-82.1182	39.3078		2014	6.08711	2.87992	1.5733	1.58227	4.07783	3.20643	0.191921	0.192279	1.46115
OH02		AMNET	-82.1182	39.3078		2015	6.07652	2.16845	1.47139	1.47963	4.57826	2.92145	0.258691	0.26084	1.44362
OH02		AMNET	-82.1182	39.3078		2016	3.44164	1.78785	1.43211	1.43734	3.20002	2.31836	0.193676	0.194318	1.09719
OH02		AMNET	-82.1182	39.3078		2017	3.22899	1.93115	1.36612	1.37128	2.21775	2.05075	0.238493	0.239655	0.984646
OH02		AMNET	-82.1182	39.3078		2018	5.59131	1.1405	1.34623	1.35296	3.04351	1.73765	0.0539261	0.0518425	0.962495
OH02		AMNET	-82.1182	39.3078		2019	2.82537	1.90499	1.56528	1.57001	2.3562	2.13514	0.285326	0.286342	0.969028
OH02		AMNET	-82.1182	39.3078		2020	4.33987	1.67771	1.60126	1.60728	3.4682	2.36032	0.121896	0.121083	1.06848
OH52		AMNET	-82.827	41.6582		2013	4.33567	2.96088	1.72507	1.73236	3.50274	2.96824	0.37951	0.379381	1.35882
OH52		AMNET	-82.827	41.6582		2014	4.24658	3.09933	1.94168	1.94903	4.12826	3.98184	0.757903	0.75894	1.36197
OH52		AMNET	-82.827	41.6582		2015	5.26106	1.90598	1.63608	1.64325	3.96736	2.34639	0.441092	0.441888	1.36134
OH52		AMNET	-82.827	41.6582		2016	4.44242	1.18345	1.47863	1.48425	3.48311	2.05251	0.278573	0.278277	1.07581
OH52		AMNET	-82.827	41.6582		2017	3.66663	1.66869	1.332	1.33734	3.41371	2.33986	0.238705	0.23894	0.963859
OH52		AMNET	-82.827	41.6582		2018	2.92925	1.46346	1.29197	1.29636	3.16995	2.00703	0.431201	0.431735	0.940035
OH52		AMNET	-82.827	41.6582		2019	2.9844	2.42131	1.26101	1.26642	3.46542	2.78008	0.334425	0.335312	0.942964
OH52		AMNET	-82.827	41.6582		2020	3.40734	2.48652	1.21699	1.22289	2.65861	3.21055	0.294128	0.294938	1.04475
OK99		AMNET	-94.67	35.7508		2009	3.65823	1.55619	1.30463	1.30985	2.33041	1.93184	0.184566	0.185784	1.31955
OK99		AMNET	-94.67	35.7508		2010	3.58412	1.43209	1.38451	1.38953	2.27929	2.14499	0.190295	0.190656	1.3423
OK99		AMNET	-94.67	35.7508		2011	3.89352	1.82691	1.34612	1.35184	2.52711	2.87288	0.190264	0.190915	1.32653
OK99		AMNET	-94.67	35.7508		2012	3.65092	1.56919	1.29583	1.30105	2.26509	2.45572	0.201985	0.202605	1.31947
OK99		AMNET	-94.67	35.7508		2013	3.53594	0.868715	1.12262	1.12703	2.61489	1.69357	0.196502	0.198207	1.30952
OK99		AMNET	-94.67	35.7508		2014	3.74593	1.69865	1.13516	1.14061	1.97068	1.95328	0.15744	0.158389	1.30402
OK99		AMNET	-94.67	35.7508		2015	4.82346	0.770843	1.27228	1.27787	3.49294	1.46124	0.119745	0.120821	1.3018
PA13		AMNET	-78.56	40.457		2011	0.293971	1.61002	1.02126	1.02317	1.47353	2.91078	0.236312	0.2353	1.34331
UT96		AMNET	-78.56	40.457		2009	8.1157	4.2577	1.50279	1.51517	6.57604	5.5105	0.168909	0.169918	1.29619
UT96		AMNET	-78.56	40.457		2010	6.32045	2.26034	1.64504	1.65362	4.94537	3.5234	0.241471	0.242524	1.31903
UT96		AMNET	-78.56	40.457		2011	6.34391	2.86938	1.64364	1.65285	3.76211	2.94244	0.19916	0.198775	1.34331
UT97		AMNET	-111.961	40.7118		2008	8.30233	9.80624	1.74833	1.76644	2.98608	4.17817	0.175965	0.176493	1.32096
UT97		AMNET	-111.961	40.7118		2009	5.54308	5.52767	2.05332	2.06439	3.74818	5.18331	0.34898	0.349871	1.32427
UT97		AMNET	-111.961	40.7118		2010	1.54212	8.4153	2.00331	2.01327	1.70795	7.73148	0.287128	0.288729	1.37124
UT97		AMNET	-111.961	40.7118		2011	5.2565	5.61936	1.77917	1.79004	3.6229	7.10145	0.347425	0.347649	1.35725
UT97		AMNET	-111.961	40.7118		2012	5.4915	4.61751	1.76666	1.77677	3.92548	5.18446	0.354431	0.355136	1.35269
UT97		AMNET	-111.961	40.7118		2013	7.44001	5.52888	1.82713	1.8401	4.47295	5.62016	0.438807	0.439131	1.35259
UT97		AMNET	-111.961	40.7118		2014	6.42593	4.90568	1.74846	1.75979	3.68869	5.00168	0.276897	0.276348	1.34389
UT97		AMNET	-111.961	40.7118		2015	5.51452	3.82665	1.76197	1.77132	2.77779	4.44045	0.250923	0.252103	1.34637
UT97		AMNET	-111.961	40.7118		2016	4.20058	3.98767	1.64828	1.65646	3.24772	5.44613	0.379064	0.379293	1.13447
UT97		AMNET	-111.961	40.7118		2017	0.867424	2.78785	1.60694	1.61059	1.65517	3.85635	0.29075	0.294673	1.02187
VT99		AMNET	-72.8684	44.5283		2009	4.28233	1.05874	1.32395	1.32929	3.52196	2.12557	0.211995	0.214305	1.25414
VT99		AMNET	-72.8684	44.5283		2010	2.53457	1.41755	1.47826	1.48221	3.4746	2.34799	0.155407	0.157388	1.28951
VT99		AMNET	-72.8684	44.5283		2011	2.06594	0.72324	1.42969	1.43248	3.26544	1.67309	0.20042	0.201423	1.29487
VT99		AMNET	-72.8684	44.5283		2012	2.39386	0.456937	1.26457	1.26742	3.63549	0.979558	0.162424	0.163746	1.28854
VT99		AMNET	-72.8684	44.5283		2013	2.93802	0.626848	1.03362	1.03719	3.61483	1.37333	0.132305	0.133771	1.28357
VT99		AMNET	-72.8684	44.5283		2014	3.91503	0.712298	1.32382	1.32845	3.46177	1.36415	0.185132	0.185359	1.2833
VT99		AMNET	-72.8684	44.5283		2015	3.30448	0.797924	1.27036	1.27446	3.35511	1.62773	0.169415	0.170449	1.2843
VT99		AMNET	-72.8684	44.5283		2016	0.703533	1.88253	1.40067	1.40325	1.33362	1.66857	0.047665	0.047578	1.05781
WI07		AMNET	-88.621	43.466		2011	5.50242	1.17857	1.32312	1.3298	3.56805	1.92964	0.162163	0.163061	1.32266
WI07		AMNET	-88.621	43.466		2012	5.12474	1.28212	1.48128	1.48769	3.29579	1.83956	0.151983	0.152461	1.31375
WI07		AMNET	-88.621	43.466		2013	5.95506	1.35922	1.52465	1.53197	4.00533	1.98627	0.214373	0.21553	1.29959
WI07		AMNET	-88.621	43.466		2014	5.00949	0.671588	1.42408	1.42976	4.01424	1.29209	0.233645	0.23473	1.30471
WI07		AMNET	-88.621	43.466		2015	6.74941	1.10085	1.49682	1.50467	4.25457	1.57103	0.19195	0.192967	1.30977
WI07		AMNET	-88.621	43.466		2016	4.70745	0.371018	1.42283	1.4279	3.95346	0.954278	0.211205	0.212379	1.07512
WI07		AMNET	-88.621	43.466		2017	5.3227	1.15444	1.38557	1.39204	3.95955	1.92997	0.194471	0.19529	0.964502
WV99		AMNET	-79.4522	39.1191		2009	1.95012	4.17455	1.58706	1.59319	4.16435	4.14616	0.129727	0.131564	1.37067
WV99		AMNET	-79.4522	39.1191		2011	1.1209	0.582055	1.06219	1.06389	2.59651	1.30448	0.163459	0.163341	1.42025
WV99		AMNET	-79.4522	39.1191		2012	2.4784	0.917196	1.23602	1.23942	1.85121	1.77017	0.185345	0.186172	1.40056
PAL	Pallas	GMOS	24.2397	68	340	2013				1.45				0.11	1.21524
RAO	Rao	GMOS	11.9141	57.3938	5	2013				1.43				0.16	1.27067
LIS	Listvyanka	GMOS	104.893	51.8467	670	2013				1.34				0.38	1.37945
MCH	Mt. Changbai	GMOS	128.113	42.4003	741	2013				1.78				0.48	1.81212
LON	Longobucco	GMOS	16.6135	39.3941	1379	2013				1.43				0.33	1.2883
MWA	Mt. Waliguan	GMOS	100.898	36.2867	3816	2013				1.33				0.64	1.5101
MIN	Minamata	GMOS	130.404	32.2306	20	2013				1.86				0.4	1.53723
EVK	Ev-K2	GMOS	86.8133	27.9586	5050	2013				1.11				0.42	1.33563
CHE	Cape Hedo	GMOS	128.251	26.8643	60	2013				1.74				0.38	1.41293
MAL	Mt. Ailao	GMOS	101.03	24.5379	2503	2013				2.04				0.64	2.13391
KOD	Kodaicanal	GMOS	77.4652	10.2317	2333	2013				1.54				0.2	1.42556
PAL	Pallas	GMOS	24.2397	68	340	2014				1.47				0.17	1.21656
RAO	Rao	GMOS	11.9141	57.3938	5	2014				1.48				0.23	1.26962
LIS	Listvyanka	GMOS	104.893	51.8467	670	2014				1.39				0.4	1.37609
CMA	Col Margherita	GMOS	11.7934	46.3671	2545	2014				1.69				0.29	1.36547
MCH	Mt. Changbai	GMOS	128.113	42.4003	741	2014				1.57				0.42	1.79566
MWA	Mt. Waliguan	GMOS	100.898	36.2867	3816	2014				1.31				0.6	1.54208
MIN	Minamata	GMOS	130.404	32.2306	20	2014				1.91				0.4	1.55693
EVK	Ev-K2	GMOS	86.8133	27.9586	5050	2014				1.33				0.22	1.34129
CHE	Cape Hedo	GMOS	128.251	26.8643	60	2014				1.78				0.35	1.4188
MAL	Mt. Ailao	GMOS	101.03	24.5379	2503	2014				1.33				0.4	2.18993
KOD	Kodaicanal	GMOS	77.4652	10.2317	2333	2014				1.54				0.36	1.44592
Chongming,Shanghai			121.968	31.5369	10	2014				2.68				1.07	2.09603		Tang et al. (2018)
Chongming,Shanghai			121.968	31.5369	10	2015				2.14				0.82	2.20512		Tang et al. (2018)
Chongming,Shanghai			121.968	31.5369	10	2016				1.6				0.56	1.12548		Tang et al. (2018)
Mt.Ailao			101.017	24.533	2450	2011				2.09	2.2	28	2.3	0.63	1.85686		Zhang et al. (2015b)
Mt.Changbai			128.112	42.402	740	2013				1.66				0.48	1.81212		Sprovieri et al. (2016)
Mt.Changbai			128.112	42.402	740	2014				1.48				0.42	1.79566		Sprovieri et al. (2016)
Mt.Qomolangma			86.948	28.365	4276	2016				1.42	21.4	19.1	13.4	0.37	1.00902		Lin et al. (2019)
Nam Co			90.9919	30.7789	4730	2014				0.95	0.85	60.28	2.91	0.37	1.2644		De Foy et al. (2016)
Nam Co			90.9919	30.7789	4730	2013				1.33				0.24	1.28043		Yin et al. (2018)

## Sheet: Wet dep at coring location(sim)
CoreID	Year	Modelled wet deposition flux (mg/m2/yr)
Beal2015_Mount Logan	1980	0.0101048
Chellman2017_Upper Fremont Glacier	1980	0.0183993
Eyrikh2017_Belukha glacier	1980	0.0071248
Kang2016_Mt. Geladaindong	1980	0.00427896
Li2014_29K	1980	0.00563645
Li2014_29L	1980	0.00298089
Zheng2014_Agassiz	1980	0.0043088
Zheng2014_Mt. Oxford	1980	0.00286009
Zheng2014_NEEM-2010-S3	1980	0.00199326
Beal2014_Yanacocha	1980	0.0227168
Bindler2001_Lake53	1980	0.00648103
Bindler2001_Lake70	1980	0.00648103
Bindler2001_Nunatak	1980	0.00487261
Conaway2012_LakeTanganyika	1980	0.0155073
Corella2021_Marbore	1980	0.0171339
Daga2016_LakeFutalaufquen	1980	0.0328577
Engels2018_Sampaloc	1980	0.0149252
Engels2018_Yambo	1980	0.0149252
Engstrom2007_August	1980	0.01671
Engstrom2007_Bean	1980	0.01671
Engstrom2007_Bear	1980	0.01671
Engstrom2007_Dyers	1980	0.00967794
Engstrom2007_LittleTrout	1980	0.01671
Engstrom2007_Locator	1980	0.01671
Engstrom2007_Loiten	1980	0.01671
Engstrom2007_Ninemile	1980	0.00967794
Engstrom2007_Nipisiquit	1980	0.00967794
Engstrom2007_Shoepack	1980	0.01671
Engstrom2007_Tettegouche	1980	0.01671
Engstrom2007_Tooth	1980	0.01671
Engstrom2007_Wilson	1980	0.00967794
Engstrom2007_Wolf	1980	0.00967794
Evenset2007_Ellasjoen	1980	0.00532955
Fitzgerald2005_Efficient	1980	0.00814175
Fitzgerald2005_Forgetful	1980	0.00814175
Fitzgerald2005_Perfect	1980	0.00814175
Fitzgerald2005_Relaxing	1980	0.00814175
Fitzgerald2005_Surprise	1980	0.00814175
Fong2019_MacRitchieReservoir	1980	0.0127081
Guedron2019_Lake Chungara	1980	0.0147531
Guevara2010_LakeMoreno	1980	0.0328577
Guevara2010_LakeToncek	1980	0.0328577
Hermanson1993_Imitavik	1980	0.00956131
Huang2020_Gokyo	1980	0.00949424
Kamman2002_DudleyPond	1980	0.0183984
Kamman2002_GilmanPond	1980	0.0133357
Kamman2002_HighPond	1980	0.0183984
Kamman2002_IntervalePond	1980	0.0183984
Kamman2002_McConnellPond	1980	0.0183984
Kamman2002_SessionsPond	1980	0.0133357
Kamman2002_SpringLake	1980	0.0183984
Kamman2002_WallingfordPond	1980	0.0183984
Kamman2002_WheelerPond	1980	0.0183984
Kamman2002_WillardPond	1980	0.0183984
Kang2016_BanggongCo	1980	0.00416771
Kang2016_Gosainkunda	1980	0.0156486
Kang2016_LinggeCo	1980	0.0038762
Kang2016_NamCo	1980	0.00633974
Kang2016_QiangyongCo	1980	0.011105
Kang2016_Tanglha	1980	0.00561502
Lamborg2002_Beaverskin	1980	0.0070261
Lamborg2002_BigDamEast	1980	0.0070261
Lamborg2002_Hochstetter	1980	0.0187241
Lamborg2002_Kangaroo	1980	0.0187241
Lamborg2002_Sarah	1980	0.00845039
Lamborg2002_UpperSilver	1980	0.00990833
Landers1995_Schrader	1980	0.00919665
Landers1995_Wonder	1980	0.0112951
Lent1996_DevilsLake	1980	0.0161716
Lockhart1993_Hawk	1980	0.00989114
Lockhart1993_Lake375	1980	0.0141774
Lockhart1995_Amituk	1980	0.009302
Lockhart1995_Kusawa	1980	0.00837051
Lockhart1995_LacBalot	1980	0.00985272
Lockhart1998_GreatBear	1980	0.00684134
Lockhart1998_Lindeman	1980	0.0092301
Lockhart1998_LittleAtlin	1980	0.0092301
Lockhart1998_SteTherese	1980	0.00964173
Lockhart1998_Yaya	1980	0.00767656
Lorey1999_LittleEchoPond	1980	0.0189219
Norton1997_SargentMountainPond	1980	0.0070261
Outridge2011_Kotyk	1980	0.0141573
Outridge2011_Meridian N	1980	0.0141573
Outridge2011_Meridian S	1980	0.0141573
Outridge2011_Persian	1980	0.0141573
Outridge2011_Sask4	1980	0.0119152
Pompeani2018_CupperFallsLake	1980	0.00598638
Roberts2019_BigDamEast	1980	0.00990833
Roberts2019_Cobrielle	1980	0.00990833
Roberts2019_Hilchemakaar	1980	0.00990833
Roberts2019_Peskowesk	1980	0.00990833
Roberts2021_Brisebois	1980	0.0152092
Roberts2021_Cabin	1980	0.0180309
Roberts2021_Cobrielle	1980	0.00990833
Roberts2021_Control	1980	0.0180309
Roberts2021_des Iles	1980	0.0124023
Roberts2021_East Dam	1980	0.00990833
Roberts2021_Hilch	1980	0.00990833
Roberts2021_L240	1980	0.0141774
Roberts2021_L337	1980	0.0141774
Roberts2021_L373	1980	0.0141774
Roberts2021_L378	1980	0.0141774
Roberts2021_L442	1980	0.0141774
Roberts2021_Megantic	1980	0.017412
Roberts2021_Mountain Goat	1980	0.0180309
Roberts2021_Peskowesk	1980	0.00990833
Roberts2021_Plastic	1980	0.0166518
Roberts2021_Scout-1	1980	0.0092301
Roberts2021_Summit	1980	0.0160211
Roberts2021_T1111	1980	0.00912895
Roberts2021_Trumpeter	1980	0.0180309
Roberts2021_Wolf	1980	0.0127025
Rose2020_LETS2 Lake	1980	0.0147413
Rossmann2010_LakeMichigan	1980	0.0203523
Ruiz-Fernandez2003_LiriosLake	1980	0.0229661
Ruiz-Fernandez2007_VRUI	1980	0.0227326
Rybak1989_Lake817	1980	0.0132995
Sarkar2015_CP	1980	0.0189219
Sarkar2015_WPP	1980	0.0189219
Schneider2021_LakeGlenbawn	1980	0.0221772
Schneider2021_TraralgonReservoir	1980	0.0138991
Swain1992_Cedar	1980	0.0139168
Swain1992_Dunnigan	1980	0.01671
Swain1992_Kjostad	1980	0.01671
Swain1992_LittleRock	1980	0.0120364
Swain1992_Meander	1980	0.01671
Swain1992_Mountain	1980	0.0155237
Swain1992_Thrush	1980	0.00967794
Wiklund2017_ELA5LakeAverage	1980	0.0141573
Yang2002_Lochnagar	1980	0.0329845
Yang2003_BanburyReservoir	1980	0.0508912
Yang2003_BurnmoorTarn	1980	0.0567261
Yang2003_LlynLlagi	1980	0.0172868
Yang2003_LochChon	1980	0.0200718
Yang2003_LochGrannoch	1980	0.0200718
Yang2003_Lochnagar	1980	0.0329845
Yang2010a_Bujuku	1980	0.0173559
Yang2010a_Kitandara	1980	0.0173559
Yang2010a_Mahoma	1980	0.0173559
Yang2010b_Cuo E	1980	0.00561502
Yang2010b_Gaihai	1980	0.00551128
Yang2010b_Kemen Co	1980	0.0156486
Yang2010b_Nam Co	1980	0.00633974
Yang2010b_Peku Co	1980	0.0156486
Yang2010b_Qinghai	1980	0.00633341
Yang2016_Fuxing island Park	1980	0.00463575
Yang2016_Luxun Park	1980	0.00463575
Yang2016_Xinjiangwan Park	1980	0.00463575
Yu2017_CH2012	1980	0.0149753
Zeng2014_Lake Sayram	1980	0.0112994
Zeng2017_Huguangyan Lake	1980	0.014806
Zhu2020_Qiangyong	1980	0.011105
Asmund2000_Greenland coast_16964	1980	0.00812589
Asmund2000_Greenland coast_18890	1980	0.00429025
Asmund2000_Greenland coast_18891	1980	0.00863223
Asmund2000_Greenland coast_4001	1980	0.0091973
Asmund2000_Greenland coast_4072	1980	0.00835295
Asmund2000_Greenland coast_4074	1980	0.0100188
Asmund2000_Greenland coast_5045	1980	0.00173694
Asmund2000_Greenland coast_5064	1980	0.00730442
Asmund2000_Greenland coast_5081	1980	0.00902128
Asmund2000_Greenland coast_5096	1980	0.00760041
Asmund2000_Greenland coast_7417	1980	0.0053738
Asmund2000_Greenland coast_7446	1980	0.00812589
Asmund2000_Greenland coast_7447	1980	0.00812589
Asmund2000_Greenland coast_7466	1980	0.00812589
Asmund2000_Greenland coast_7467	1980	0.00615753
Asmund2000_Greenland coast_7469	1980	0.00615753
Duan2015_East China Sea_A5	1980	0.0028357
Kim2019_EastChinaSea	1980	0.0028357
Kim2019_EastSea	1980	0.00506749
Kim2019_OkhotskBay	1980	0.00749874
Kim2019_YellowSea	1980	0.00166213
Lockhart1998_HudsonBay_Fogo4	1980	0.0061686
Mil-Homens2008_Core 3567	1980	0.00377592
Mil-Homens2008_Core 3569	1980	0.00377592
Xu2009_LDW02	1980	0.00556906
Biester2003_GC1	1980	0.0217877
Biester2003_Pbr2	1980	0.0165009
Biester2003_Sky1	1980	0.0217877
Coggins2006_Knockroe	1980	0.0114752
Coggins2006_Letterfrack	1980	0.0114752
Ettler2008_Brdy Hills 1	1980	0.0312586
Ettler2008_Brdy Hills 2	1980	0.0312586
Ettler2008_Brdy Hills 3	1980	0.0312586
Jensen1991_Aspvreten	1980	0.0132321
Jensen1991_Birkenes	1980	0.0116555
Jensen1991_Karvatn	1980	0.0103811
Jensen1991_Overbygd	1980	0.0119574
Jensen1991_Rorvik	1980	0.0184878
Jensen1991_Vindeln	1980	0.0107311
Li2016_Dajiuhu	1980	0.0143905
Martinez-cortizas1999_Penido Vello bog	1980	0.0112075
Norton1997_BH	1980	0.0070261
Outridge2011_SK4_5	1980	0.0119152
Rose2020_LETS2 Peat	1980	0.0147413
Shotyk2003_DK	1980	0.0147837
Shotyk2003_GL	1980	0.00508402
Tang2012_Xiaoxingan Mountain	1980	0.0110376
Perez-Rodriguez2019_Limnopolar	1980	0.00941113
Perez-Rodriguez2018_Sandhavn	1980	0.00760041
Engstrom2014_Negrilla	1980	0.0188425
Engstrom2014_El Junco	1980	0.00322097
Engstrom2014_Tahoe	1980	0.0211416
Engstrom2014_FallenLeaf	1980	0.0248943
Engstrom2014_Challa	1980	0.0206403
Engstrom2014_Loiten	1980	0.01671
Engstrom2014_Locator	1980	0.01671
Engstrom2014_Tomtit	1980	0.0140805
Engstrom2014_Topsail	1980	0.011765
Engstrom2014_Clever	1980	0.0140805
Engstrom2014_Frank	1980	0.0140805
Engstrom2014_Rectangle	1980	0.0151555
Engstrom2014_Cliff	1980	0.0151555
Engstrom2014_Sapsucker	1980	0.0151555
Engstrom2014_Goldeneye	1980	0.0151555
Yang2023_WAGP1	1980	0.0129802
Yang2023_BFWP	1980	0.00777751
Yang2023_YCH	1980	0.0208882
Yang2023_OLOM	1980	0.0276715
Yang2023_VERDE	1980	0.0224751
Enrico2017_Pinet	1980	0.012951
Li2020_AMS	1980	0.00513091
Li2020_SCB	1980	0.0118768
Li2020_HBT	1980	0.0123665
Li2020_AND	1980	0.0123665
Beal2015_Mount Logan	1981	0.0111675
Chellman2017_Upper Fremont Glacier	1981	0.0177458
Eyrikh2017_Belukha glacier	1981	0.00682617
Kang2016_Mt. Geladaindong	1981	0.00460157
Li2014_29K	1981	0.00470776
Li2014_29L	1981	0.00254737
Zheng2014_Agassiz	1981	0.00408119
Zheng2014_Mt. Oxford	1981	0.00330879
Zheng2014_NEEM-2010-S3	1981	0.0017894
Beal2014_Yanacocha	1981	0.0215334
Bindler2001_Lake53	1981	0.00730345
Bindler2001_Lake70	1981	0.00730345
Bindler2001_Nunatak	1981	0.00538769
Conaway2012_LakeTanganyika	1981	0.014629
Corella2021_Marbore	1981	0.0164534
Daga2016_LakeFutalaufquen	1981	0.0309545
Engels2018_Sampaloc	1981	0.0138763
Engels2018_Yambo	1981	0.0138763
Engstrom2007_August	1981	0.0164999
Engstrom2007_Bean	1981	0.0164999
Engstrom2007_Bear	1981	0.0164999
Engstrom2007_Dyers	1981	0.00924899
Engstrom2007_LittleTrout	1981	0.0164999
Engstrom2007_Locator	1981	0.0164999
Engstrom2007_Loiten	1981	0.0164999
Engstrom2007_Ninemile	1981	0.00924899
Engstrom2007_Nipisiquit	1981	0.00924899
Engstrom2007_Shoepack	1981	0.0164999
Engstrom2007_Tettegouche	1981	0.0164999
Engstrom2007_Tooth	1981	0.0164999
Engstrom2007_Wilson	1981	0.00924899
Engstrom2007_Wolf	1981	0.00924899
Evenset2007_Ellasjoen	1981	0.00546253
Fitzgerald2005_Efficient	1981	0.00794604
Fitzgerald2005_Forgetful	1981	0.00794604
Fitzgerald2005_Perfect	1981	0.00794604
Fitzgerald2005_Relaxing	1981	0.00794604
Fitzgerald2005_Surprise	1981	0.00794604
Fong2019_MacRitchieReservoir	1981	0.0123197
Guedron2019_Lake Chungara	1981	0.0142356
Guevara2010_LakeMoreno	1981	0.0309545
Guevara2010_LakeToncek	1981	0.0309545
Hermanson1993_Imitavik	1981	0.00806443
Huang2020_Gokyo	1981	0.00781695
Kamman2002_DudleyPond	1981	0.0182707
Kamman2002_GilmanPond	1981	0.0133153
Kamman2002_HighPond	1981	0.0182707
Kamman2002_IntervalePond	1981	0.0182707
Kamman2002_McConnellPond	1981	0.0182707
Kamman2002_SessionsPond	1981	0.0133153
Kamman2002_SpringLake	1981	0.0182707
Kamman2002_WallingfordPond	1981	0.0182707
Kamman2002_WheelerPond	1981	0.0182707
Kamman2002_WillardPond	1981	0.0182707
Kang2016_BanggongCo	1981	0.00371062
Kang2016_Gosainkunda	1981	0.0131939
Kang2016_LinggeCo	1981	0.00423586
Kang2016_NamCo	1981	0.00603907
Kang2016_QiangyongCo	1981	0.00956569
Kang2016_Tanglha	1981	0.00611118
Lamborg2002_Beaverskin	1981	0.00738369
Lamborg2002_BigDamEast	1981	0.00738369
Lamborg2002_Hochstetter	1981	0.0185134
Lamborg2002_Kangaroo	1981	0.0185134
Lamborg2002_Sarah	1981	0.00829002
Lamborg2002_UpperSilver	1981	0.00972462
Landers1995_Schrader	1981	0.00814505
Landers1995_Wonder	1981	0.0116952
Lent1996_DevilsLake	1981	0.0168945
Lockhart1993_Hawk	1981	0.00950383
Lockhart1993_Lake375	1981	0.013928
Lockhart1995_Amituk	1981	0.00887643
Lockhart1995_Kusawa	1981	0.00882972
Lockhart1995_LacBalot	1981	0.00975959
Lockhart1998_GreatBear	1981	0.00664767
Lockhart1998_Lindeman	1981	0.00919106
Lockhart1998_LittleAtlin	1981	0.00919106
Lockhart1998_SteTherese	1981	0.00901376
Lockhart1998_Yaya	1981	0.00708089
Lorey1999_LittleEchoPond	1981	0.0187641
Norton1997_SargentMountainPond	1981	0.00738369
Outridge2011_Kotyk	1981	0.01399
Outridge2011_Meridian N	1981	0.01399
Outridge2011_Meridian S	1981	0.01399
Outridge2011_Persian	1981	0.01399
Outridge2011_Sask4	1981	0.0110337
Pompeani2018_CupperFallsLake	1981	0.00538591
Roberts2019_BigDamEast	1981	0.00972462
Roberts2019_Cobrielle	1981	0.00972462
Roberts2019_Hilchemakaar	1981	0.00972462
Roberts2019_Peskowesk	1981	0.00972462
Roberts2021_Brisebois	1981	0.0141157
Roberts2021_Cabin	1981	0.0178885
Roberts2021_Cobrielle	1981	0.00972462
Roberts2021_Control	1981	0.0178885
Roberts2021_des Iles	1981	0.0124289
Roberts2021_East Dam	1981	0.00972462
Roberts2021_Hilch	1981	0.00972462
Roberts2021_L240	1981	0.013928
Roberts2021_L337	1981	0.013928
Roberts2021_L373	1981	0.013928
Roberts2021_L378	1981	0.013928
Roberts2021_L442	1981	0.013928
Roberts2021_Megantic	1981	0.0176674
Roberts2021_Mountain Goat	1981	0.0178885
Roberts2021_Peskowesk	1981	0.00972462
Roberts2021_Plastic	1981	0.0162683
Roberts2021_Scout-1	1981	0.00919106
Roberts2021_Summit	1981	0.0148017
Roberts2021_T1111	1981	0.00845671
Roberts2021_Trumpeter	1981	0.0178885
Roberts2021_Wolf	1981	0.0125805
Rose2020_LETS2 Lake	1981	0.014829
Rossmann2010_LakeMichigan	1981	0.0209474
Ruiz-Fernandez2003_LiriosLake	1981	0.0222779
Ruiz-Fernandez2007_VRUI	1981	0.02378
Rybak1989_Lake817	1981	0.0134061
Sarkar2015_CP	1981	0.0187641
Sarkar2015_WPP	1981	0.0187641
Schneider2021_LakeGlenbawn	1981	0.0211027
Schneider2021_TraralgonReservoir	1981	0.013933
Swain1992_Cedar	1981	0.0142273
Swain1992_Dunnigan	1981	0.0164999
Swain1992_Kjostad	1981	0.0164999
Swain1992_LittleRock	1981	0.0119903
Swain1992_Meander	1981	0.0164999
Swain1992_Mountain	1981	0.0156826
Swain1992_Thrush	1981	0.00924899
Wiklund2017_ELA5LakeAverage	1981	0.01399
Yang2002_Lochnagar	1981	0.0302345
Yang2003_BanburyReservoir	1981	0.0501874
Yang2003_BurnmoorTarn	1981	0.0533957
Yang2003_LlynLlagi	1981	0.0165732
Yang2003_LochChon	1981	0.0188868
Yang2003_LochGrannoch	1981	0.0188868
Yang2003_Lochnagar	1981	0.0302345
Yang2010a_Bujuku	1981	0.0163681
Yang2010a_Kitandara	1981	0.0163681
Yang2010a_Mahoma	1981	0.0163681
Yang2010b_Cuo E	1981	0.00611118
Yang2010b_Gaihai	1981	0.00524011
Yang2010b_Kemen Co	1981	0.0131939
Yang2010b_Nam Co	1981	0.00603907
Yang2010b_Peku Co	1981	0.0131939
Yang2010b_Qinghai	1981	0.00619044
Yang2016_Fuxing island Park	1981	0.0040915
Yang2016_Luxun Park	1981	0.0040915
Yang2016_Xinjiangwan Park	1981	0.0040915
Yu2017_CH2012	1981	0.0154875
Zeng2014_Lake Sayram	1981	0.0103037
Zeng2017_Huguangyan Lake	1981	0.0154668
Zhu2020_Qiangyong	1981	0.00956569
Asmund2000_Greenland coast_16964	1981	0.00763823
Asmund2000_Greenland coast_18890	1981	0.00382602
Asmund2000_Greenland coast_18891	1981	0.00805811
Asmund2000_Greenland coast_4001	1981	0.0103244
Asmund2000_Greenland coast_4072	1981	0.00729227
Asmund2000_Greenland coast_4074	1981	0.00932444
Asmund2000_Greenland coast_5045	1981	0.00172328
Asmund2000_Greenland coast_5064	1981	0.00737909
Asmund2000_Greenland coast_5081	1981	0.00782156
Asmund2000_Greenland coast_5096	1981	0.00838735
Asmund2000_Greenland coast_7417	1981	0.00478784
Asmund2000_Greenland coast_7446	1981	0.00763823
Asmund2000_Greenland coast_7447	1981	0.00763823
Asmund2000_Greenland coast_7466	1981	0.00763823
Asmund2000_Greenland coast_7467	1981	0.00693224
Asmund2000_Greenland coast_7469	1981	0.00693224
Duan2015_East China Sea_A5	1981	0.00217718
Kim2019_EastChinaSea	1981	0.00217718
Kim2019_EastSea	1981	0.00487144
Kim2019_OkhotskBay	1981	0.00683461
Kim2019_YellowSea	1981	0.00141753
Lockhart1998_HudsonBay_Fogo4	1981	0.00569804
Mil-Homens2008_Core 3567	1981	0.0045345
Mil-Homens2008_Core 3569	1981	0.0045345
Xu2009_LDW02	1981	0.00547404
Biester2003_GC1	1981	0.0201498
Biester2003_Pbr2	1981	0.0165534
Biester2003_Sky1	1981	0.0201498
Coggins2006_Knockroe	1981	0.0104743
Coggins2006_Letterfrack	1981	0.0104743
Ettler2008_Brdy Hills 1	1981	0.0322971
Ettler2008_Brdy Hills 2	1981	0.0322971
Ettler2008_Brdy Hills 3	1981	0.0322971
Jensen1991_Aspvreten	1981	0.0129562
Jensen1991_Birkenes	1981	0.0115342
Jensen1991_Karvatn	1981	0.00975647
Jensen1991_Overbygd	1981	0.0107088
Jensen1991_Rorvik	1981	0.0181222
Jensen1991_Vindeln	1981	0.0107142
Li2016_Dajiuhu	1981	0.0141798
Martinez-cortizas1999_Penido Vello bog	1981	0.0109635
Norton1997_BH	1981	0.00738369
Outridge2011_SK4_5	1981	0.0110337
Rose2020_LETS2 Peat	1981	0.014829
Shotyk2003_DK	1981	0.0144354
Shotyk2003_GL	1981	0.00456225
Tang2012_Xiaoxingan Mountain	1981	0.0116739
Perez-Rodriguez2019_Limnopolar	1981	0.00972653
Perez-Rodriguez2018_Sandhavn	1981	0.00838735
Engstrom2014_Negrilla	1981	0.0179079
Engstrom2014_El Junco	1981	0.00400462
Engstrom2014_Tahoe	1981	0.0208186
Engstrom2014_FallenLeaf	1981	0.0250756
Engstrom2014_Challa	1981	0.0193793
Engstrom2014_Loiten	1981	0.0164999
Engstrom2014_Locator	1981	0.0164999
Engstrom2014_Tomtit	1981	0.0114997
Engstrom2014_Topsail	1981	0.00946121
Engstrom2014_Clever	1981	0.0114997
Engstrom2014_Frank	1981	0.0114997
Engstrom2014_Rectangle	1981	0.0158449
Engstrom2014_Cliff	1981	0.0158449
Engstrom2014_Sapsucker	1981	0.0158449
Engstrom2014_Goldeneye	1981	0.0158449
Yang2023_WAGP1	1981	0.0125473
Yang2023_BFWP	1981	0.00919806
Yang2023_YCH	1981	0.0203553
Yang2023_OLOM	1981	0.0261713
Yang2023_VERDE	1981	0.0208511
Enrico2017_Pinet	1981	0.0123804
Li2020_AMS	1981	0.00609636
Li2020_SCB	1981	0.0100542
Li2020_HBT	1981	0.012319
Li2020_AND	1981	0.012319
Beal2015_Mount Logan	1982	0.00814648
Chellman2017_Upper Fremont Glacier	1982	0.0149784
Eyrikh2017_Belukha glacier	1982	0.00732798
Kang2016_Mt. Geladaindong	1982	0.00469759
Li2014_29K	1982	0.00480336
Li2014_29L	1982	0.00322904
Zheng2014_Agassiz	1982	0.00410899
Zheng2014_Mt. Oxford	1982	0.00286834
Zheng2014_NEEM-2010-S3	1982	0.00172479
Beal2014_Yanacocha	1982	0.0228665
Bindler2001_Lake53	1982	0.00690807
Bindler2001_Lake70	1982	0.00690807
Bindler2001_Nunatak	1982	0.00434821
Conaway2012_LakeTanganyika	1982	0.0145664
Corella2021_Marbore	1982	0.0158822
Daga2016_LakeFutalaufquen	1982	0.0291161
Engels2018_Sampaloc	1982	0.0143277
Engels2018_Yambo	1982	0.0143277
Engstrom2007_August	1982	0.0161391
Engstrom2007_Bean	1982	0.0161391
Engstrom2007_Bear	1982	0.0161391
Engstrom2007_Dyers	1982	0.010641
Engstrom2007_LittleTrout	1982	0.0161391
Engstrom2007_Locator	1982	0.0161391
Engstrom2007_Loiten	1982	0.0161391
Engstrom2007_Ninemile	1982	0.010641
Engstrom2007_Nipisiquit	1982	0.010641
Engstrom2007_Shoepack	1982	0.0161391
Engstrom2007_Tettegouche	1982	0.0161391
Engstrom2007_Tooth	1982	0.0161391
Engstrom2007_Wilson	1982	0.010641
Engstrom2007_Wolf	1982	0.010641
Evenset2007_Ellasjoen	1982	0.00512051
Fitzgerald2005_Efficient	1982	0.0075581
Fitzgerald2005_Forgetful	1982	0.0075581
Fitzgerald2005_Perfect	1982	0.0075581
Fitzgerald2005_Relaxing	1982	0.0075581
Fitzgerald2005_Surprise	1982	0.0075581
Fong2019_MacRitchieReservoir	1982	0.0125972
Guedron2019_Lake Chungara	1982	0.0134041
Guevara2010_LakeMoreno	1982	0.0291161
Guevara2010_LakeToncek	1982	0.0291161
Hermanson1993_Imitavik	1982	0.0101895
Huang2020_Gokyo	1982	0.00842071
Kamman2002_DudleyPond	1982	0.0170704
Kamman2002_GilmanPond	1982	0.0122773
Kamman2002_HighPond	1982	0.0170704
Kamman2002_IntervalePond	1982	0.0170704
Kamman2002_McConnellPond	1982	0.0170704
Kamman2002_SessionsPond	1982	0.0122773
Kamman2002_SpringLake	1982	0.0170704
Kamman2002_WallingfordPond	1982	0.0170704
Kamman2002_WheelerPond	1982	0.0170704
Kamman2002_WillardPond	1982	0.0170704
Kang2016_BanggongCo	1982	0.00389534
Kang2016_Gosainkunda	1982	0.0136844
Kang2016_LinggeCo	1982	0.00444905
Kang2016_NamCo	1982	0.00619217
Kang2016_QiangyongCo	1982	0.0108479
Kang2016_Tanglha	1982	0.00601136
Lamborg2002_Beaverskin	1982	0.00701124
Lamborg2002_BigDamEast	1982	0.00701124
Lamborg2002_Hochstetter	1982	0.0178693
Lamborg2002_Kangaroo	1982	0.0178693
Lamborg2002_Sarah	1982	0.00800874
Lamborg2002_UpperSilver	1982	0.00966637
Landers1995_Schrader	1982	0.00922982
Landers1995_Wonder	1982	0.0106802
Lent1996_DevilsLake	1982	0.0155227
Lockhart1993_Hawk	1982	0.0106792
Lockhart1993_Lake375	1982	0.0135072
Lockhart1995_Amituk	1982	0.00941329
Lockhart1995_Kusawa	1982	0.00731075
Lockhart1995_LacBalot	1982	0.00930695
Lockhart1998_GreatBear	1982	0.00599604
Lockhart1998_Lindeman	1982	0.00813142
Lockhart1998_LittleAtlin	1982	0.00813142
Lockhart1998_SteTherese	1982	0.00865618
Lockhart1998_Yaya	1982	0.00912253
Lorey1999_LittleEchoPond	1982	0.018173
Norton1997_SargentMountainPond	1982	0.00701124
Outridge2011_Kotyk	1982	0.0121752
Outridge2011_Meridian N	1982	0.0121752
Outridge2011_Meridian S	1982	0.0121752
Outridge2011_Persian	1982	0.0121752
Outridge2011_Sask4	1982	0.0106714
Pompeani2018_CupperFallsLake	1982	0.00721559
Roberts2019_BigDamEast	1982	0.00966637
Roberts2019_Cobrielle	1982	0.00966637
Roberts2019_Hilchemakaar	1982	0.00966637
Roberts2019_Peskowesk	1982	0.00966637
Roberts2021_Brisebois	1982	0.0147509
Roberts2021_Cabin	1982	0.0140851
Roberts2021_Cobrielle	1982	0.00966637
Roberts2021_Control	1982	0.0140851
Roberts2021_des Iles	1982	0.0118732
Roberts2021_East Dam	1982	0.00966637
Roberts2021_Hilch	1982	0.00966637
Roberts2021_L240	1982	0.0135072
Roberts2021_L337	1982	0.0135072
Roberts2021_L373	1982	0.0135072
Roberts2021_L378	1982	0.0135072
Roberts2021_L442	1982	0.0135072
Roberts2021_Megantic	1982	0.0160005
Roberts2021_Mountain Goat	1982	0.0140851
Roberts2021_Peskowesk	1982	0.00966637
Roberts2021_Plastic	1982	0.0161783
Roberts2021_Scout-1	1982	0.00813142
Roberts2021_Summit	1982	0.0145052
Roberts2021_T1111	1982	0.00866449
Roberts2021_Trumpeter	1982	0.0140851
Roberts2021_Wolf	1982	0.0113521
Rose2020_LETS2 Lake	1982	0.0139743
Rossmann2010_LakeMichigan	1982	0.0199406
Ruiz-Fernandez2003_LiriosLake	1982	0.0214555
Ruiz-Fernandez2007_VRUI	1982	0.023386
Rybak1989_Lake817	1982	0.0138313
Sarkar2015_CP	1982	0.018173
Sarkar2015_WPP	1982	0.018173
Schneider2021_LakeGlenbawn	1982	0.0208676
Schneider2021_TraralgonReservoir	1982	0.0133452
Swain1992_Cedar	1982	0.0134438
Swain1992_Dunnigan	1982	0.0161391
Swain1992_Kjostad	1982	0.0161391
Swain1992_LittleRock	1982	0.0115099
Swain1992_Meander	1982	0.0161391
Swain1992_Mountain	1982	0.0147574
Swain1992_Thrush	1982	0.010641
Wiklund2017_ELA5LakeAverage	1982	0.0121752
Yang2002_Lochnagar	1982	0.0321258
Yang2003_BanburyReservoir	1982	0.048865
Yang2003_BurnmoorTarn	1982	0.055921
Yang2003_LlynLlagi	1982	0.0158456
Yang2003_LochChon	1982	0.0193158
Yang2003_LochGrannoch	1982	0.0193158
Yang2003_Lochnagar	1982	0.0321258
Yang2010a_Bujuku	1982	0.0167837
Yang2010a_Kitandara	1982	0.0167837
Yang2010a_Mahoma	1982	0.0167837
Yang2010b_Cuo E	1982	0.00601136
Yang2010b_Gaihai	1982	0.00508723
Yang2010b_Kemen Co	1982	0.0136844
Yang2010b_Nam Co	1982	0.00619217
Yang2010b_Peku Co	1982	0.0136844
Yang2010b_Qinghai	1982	0.00603739
Yang2016_Fuxing island Park	1982	0.00439153
Yang2016_Luxun Park	1982	0.00439153
Yang2016_Xinjiangwan Park	1982	0.00439153
Yu2017_CH2012	1982	0.0142692
Zeng2014_Lake Sayram	1982	0.00973377
Zeng2017_Huguangyan Lake	1982	0.0152003
Zhu2020_Qiangyong	1982	0.0108479
Asmund2000_Greenland coast_16964	1982	0.00794121
Asmund2000_Greenland coast_18890	1982	0.00323915
Asmund2000_Greenland coast_18891	1982	0.00850562
Asmund2000_Greenland coast_4001	1982	0.0107294
Asmund2000_Greenland coast_4072	1982	0.0080979
Asmund2000_Greenland coast_4074	1982	0.0102992
Asmund2000_Greenland coast_5045	1982	0.00199241
Asmund2000_Greenland coast_5064	1982	0.00695494
Asmund2000_Greenland coast_5081	1982	0.0074936
Asmund2000_Greenland coast_5096	1982	0.00785949
Asmund2000_Greenland coast_7417	1982	0.00424071
Asmund2000_Greenland coast_7446	1982	0.00794121
Asmund2000_Greenland coast_7447	1982	0.00794121
Asmund2000_Greenland coast_7466	1982	0.00794121
Asmund2000_Greenland coast_7467	1982	0.00947833
Asmund2000_Greenland coast_7469	1982	0.00947833
Duan2015_East China Sea_A5	1982	0.00223137
Kim2019_EastChinaSea	1982	0.00223137
Kim2019_EastSea	1982	0.0045651
Kim2019_OkhotskBay	1982	0.00674522
Kim2019_YellowSea	1982	0.00140995
Lockhart1998_HudsonBay_Fogo4	1982	0.00708894
Mil-Homens2008_Core 3567	1982	0.00353344
Mil-Homens2008_Core 3569	1982	0.00353344
Xu2009_LDW02	1982	0.00576273
Biester2003_GC1	1982	0.0208613
Biester2003_Pbr2	1982	0.0169245
Biester2003_Sky1	1982	0.0208613
Coggins2006_Knockroe	1982	0.0106172
Coggins2006_Letterfrack	1982	0.0106172
Ettler2008_Brdy Hills 1	1982	0.0305524
Ettler2008_Brdy Hills 2	1982	0.0305524
Ettler2008_Brdy Hills 3	1982	0.0305524
Jensen1991_Aspvreten	1982	0.0128374
Jensen1991_Birkenes	1982	0.0128876
Jensen1991_Karvatn	1982	0.0108445
Jensen1991_Overbygd	1982	0.0106667
Jensen1991_Rorvik	1982	0.0185211
Jensen1991_Vindeln	1982	0.00965027
Li2016_Dajiuhu	1982	0.0144045
Martinez-cortizas1999_Penido Vello bog	1982	0.0109201
Norton1997_BH	1982	0.00701124
Outridge2011_SK4_5	1982	0.0106714
Rose2020_LETS2 Peat	1982	0.0139743
Shotyk2003_DK	1982	0.0159152
Shotyk2003_GL	1982	0.0048781
Tang2012_Xiaoxingan Mountain	1982	0.0115812
Perez-Rodriguez2019_Limnopolar	1982	0.0100368
Perez-Rodriguez2018_Sandhavn	1982	0.00785949
Engstrom2014_Negrilla	1982	0.0179926
Engstrom2014_El Junco	1982	0.00390497
Engstrom2014_Tahoe	1982	0.0196402
Engstrom2014_FallenLeaf	1982	0.0237263
Engstrom2014_Challa	1982	0.0201792
Engstrom2014_Loiten	1982	0.0161391
Engstrom2014_Locator	1982	0.0161391
Engstrom2014_Tomtit	1982	0.0154049
Engstrom2014_Topsail	1982	0.0134303
Engstrom2014_Clever	1982	0.0154049
Engstrom2014_Frank	1982	0.0154049
Engstrom2014_Rectangle	1982	0.0125001
Engstrom2014_Cliff	1982	0.0125001
Engstrom2014_Sapsucker	1982	0.0125001
Engstrom2014_Goldeneye	1982	0.0125001
Yang2023_WAGP1	1982	0.0112565
Yang2023_BFWP	1982	0.00809557
Yang2023_YCH	1982	0.0200685
Yang2023_OLOM	1982	0.0256794
Yang2023_VERDE	1982	0.0203405
Enrico2017_Pinet	1982	0.0117169
Li2020_AMS	1982	0.00584654
Li2020_SCB	1982	0.00988462
Li2020_HBT	1982	0.0124104
Li2020_AND	1982	0.0124104
Beal2015_Mount Logan	1983	0.0086789
Chellman2017_Upper Fremont Glacier	1983	0.0150098
Eyrikh2017_Belukha glacier	1983	0.00735063
Kang2016_Mt. Geladaindong	1983	0.00482342
Li2014_29K	1983	0.00523594
Li2014_29L	1983	0.00288199
Zheng2014_Agassiz	1983	0.00421684
Zheng2014_Mt. Oxford	1983	0.00256972
Zheng2014_NEEM-2010-S3	1983	0.00153442
Beal2014_Yanacocha	1983	0.0253484
Bindler2001_Lake53	1983	0.00831656
Bindler2001_Lake70	1983	0.00831656
Bindler2001_Nunatak	1983	0.00548562
Conaway2012_LakeTanganyika	1983	0.0152012
Corella2021_Marbore	1983	0.015334
Daga2016_LakeFutalaufquen	1983	0.0265295
Engels2018_Sampaloc	1983	0.0144263
Engels2018_Yambo	1983	0.0144263
Engstrom2007_August	1983	0.0164423
Engstrom2007_Bean	1983	0.0164423
Engstrom2007_Bear	1983	0.0164423
Engstrom2007_Dyers	1983	0.00949957
Engstrom2007_LittleTrout	1983	0.0164423
Engstrom2007_Locator	1983	0.0164423
Engstrom2007_Loiten	1983	0.0164423
Engstrom2007_Ninemile	1983	0.00949957
Engstrom2007_Nipisiquit	1983	0.00949957
Engstrom2007_Shoepack	1983	0.0164423
Engstrom2007_Tettegouche	1983	0.0164423
Engstrom2007_Tooth	1983	0.0164423
Engstrom2007_Wilson	1983	0.00949957
Engstrom2007_Wolf	1983	0.00949957
Evenset2007_Ellasjoen	1983	0.00501811
Fitzgerald2005_Efficient	1983	0.00774951
Fitzgerald2005_Forgetful	1983	0.00774951
Fitzgerald2005_Perfect	1983	0.00774951
Fitzgerald2005_Relaxing	1983	0.00774951
Fitzgerald2005_Surprise	1983	0.00774951
Fong2019_MacRitchieReservoir	1983	0.013203
Guedron2019_Lake Chungara	1983	0.0138862
Guevara2010_LakeMoreno	1983	0.0265295
Guevara2010_LakeToncek	1983	0.0265295
Hermanson1993_Imitavik	1983	0.00906099
Huang2020_Gokyo	1983	0.00906194
Kamman2002_DudleyPond	1983	0.0179119
Kamman2002_GilmanPond	1983	0.0128609
Kamman2002_HighPond	1983	0.0179119
Kamman2002_IntervalePond	1983	0.0179119
Kamman2002_McConnellPond	1983	0.0179119
Kamman2002_SessionsPond	1983	0.0128609
Kamman2002_SpringLake	1983	0.0179119
Kamman2002_WallingfordPond	1983	0.0179119
Kamman2002_WheelerPond	1983	0.0179119
Kamman2002_WillardPond	1983	0.0179119
Kang2016_BanggongCo	1983	0.00440627
Kang2016_Gosainkunda	1983	0.0150604
Kang2016_LinggeCo	1983	0.00453651
Kang2016_NamCo	1983	0.00646124
Kang2016_QiangyongCo	1983	0.0108623
Kang2016_Tanglha	1983	0.00621671
Lamborg2002_Beaverskin	1983	0.00698095
Lamborg2002_BigDamEast	1983	0.00698095
Lamborg2002_Hochstetter	1983	0.0184053
Lamborg2002_Kangaroo	1983	0.0184053
Lamborg2002_Sarah	1983	0.00891167
Lamborg2002_UpperSilver	1983	0.0100271
Landers1995_Schrader	1983	0.00882304
Landers1995_Wonder	1983	0.0111479
Lent1996_DevilsLake	1983	0.0160066
Lockhart1993_Hawk	1983	0.0108738
Lockhart1993_Lake375	1983	0.0135685
Lockhart1995_Amituk	1983	0.00961813
Lockhart1995_Kusawa	1983	0.00748955
Lockhart1995_LacBalot	1983	0.00848516
Lockhart1998_GreatBear	1983	0.00558606
Lockhart1998_Lindeman	1983	0.00837677
Lockhart1998_LittleAtlin	1983	0.00837677
Lockhart1998_SteTherese	1983	0.00802491
Lockhart1998_Yaya	1983	0.00713963
Lorey1999_LittleEchoPond	1983	0.017653
Norton1997_SargentMountainPond	1983	0.00698095
Outridge2011_Kotyk	1983	0.0128774
Outridge2011_Meridian N	1983	0.0128774
Outridge2011_Meridian S	1983	0.0128774
Outridge2011_Persian	1983	0.0128774
Outridge2011_Sask4	1983	0.0113222
Pompeani2018_CupperFallsLake	1983	0.00591311
Roberts2019_BigDamEast	1983	0.0100271
Roberts2019_Cobrielle	1983	0.0100271
Roberts2019_Hilchemakaar	1983	0.0100271
Roberts2019_Peskowesk	1983	0.0100271
Roberts2021_Brisebois	1983	0.0146035
Roberts2021_Cabin	1983	0.0168981
Roberts2021_Cobrielle	1983	0.0100271
Roberts2021_Control	1983	0.0168981
Roberts2021_des Iles	1983	0.0119108
Roberts2021_East Dam	1983	0.0100271
Roberts2021_Hilch	1983	0.0100271
Roberts2021_L240	1983	0.0135685
Roberts2021_L337	1983	0.0135685
Roberts2021_L373	1983	0.0135685
Roberts2021_L378	1983	0.0135685
Roberts2021_L442	1983	0.0135685
Roberts2021_Megantic	1983	0.0168061
Roberts2021_Mountain Goat	1983	0.0168981
Roberts2021_Peskowesk	1983	0.0100271
Roberts2021_Plastic	1983	0.0159364
Roberts2021_Scout-1	1983	0.00837677
Roberts2021_Summit	1983	0.0157823
Roberts2021_T1111	1983	0.00958635
Roberts2021_Trumpeter	1983	0.0168981
Roberts2021_Wolf	1983	0.0122531
Rose2020_LETS2 Lake	1983	0.0145978
Rossmann2010_LakeMichigan	1983	0.0191932
Ruiz-Fernandez2003_LiriosLake	1983	0.022928
Ruiz-Fernandez2007_VRUI	1983	0.0244172
Rybak1989_Lake817	1983	0.012653
Sarkar2015_CP	1983	0.017653
Sarkar2015_WPP	1983	0.017653
Schneider2021_LakeGlenbawn	1983	0.0212971
Schneider2021_TraralgonReservoir	1983	0.0144627
Swain1992_Cedar	1983	0.0138386
Swain1992_Dunnigan	1983	0.0164423
Swain1992_Kjostad	1983	0.0164423
Swain1992_LittleRock	1983	0.0120956
Swain1992_Meander	1983	0.0164423
Swain1992_Mountain	1983	0.0157444
Swain1992_Thrush	1983	0.00949957
Wiklund2017_ELA5LakeAverage	1983	0.0128774
Yang2002_Lochnagar	1983	0.0298
Yang2003_BanburyReservoir	1983	0.0482491
Yang2003_BurnmoorTarn	1983	0.0553218
Yang2003_LlynLlagi	1983	0.0160299
Yang2003_LochChon	1983	0.0185482
Yang2003_LochGrannoch	1983	0.0185482
Yang2003_Lochnagar	1983	0.0298
Yang2010a_Bujuku	1983	0.0169091
Yang2010a_Kitandara	1983	0.0169091
Yang2010a_Mahoma	1983	0.0169091
Yang2010b_Cuo E	1983	0.00621671
Yang2010b_Gaihai	1983	0.00510217
Yang2010b_Kemen Co	1983	0.0150604
Yang2010b_Nam Co	1983	0.00646124
Yang2010b_Peku Co	1983	0.0150604
Yang2010b_Qinghai	1983	0.00604755
Yang2016_Fuxing island Park	1983	0.00464397
Yang2016_Luxun Park	1983	0.00464397
Yang2016_Xinjiangwan Park	1983	0.00464397
Yu2017_CH2012	1983	0.0151358
Zeng2014_Lake Sayram	1983	0.0106865
Zeng2017_Huguangyan Lake	1983	0.0155626
Zhu2020_Qiangyong	1983	0.0108623
Asmund2000_Greenland coast_16964	1983	0.00837164
Asmund2000_Greenland coast_18890	1983	0.00359239
Asmund2000_Greenland coast_18891	1983	0.00874665
Asmund2000_Greenland coast_4001	1983	0.0122029
Asmund2000_Greenland coast_4072	1983	0.00900363
Asmund2000_Greenland coast_4074	1983	0.0103527
Asmund2000_Greenland coast_5045	1983	0.00198637
Asmund2000_Greenland coast_5064	1983	0.0077697
Asmund2000_Greenland coast_5081	1983	0.00851434
Asmund2000_Greenland coast_5096	1983	0.00993907
Asmund2000_Greenland coast_7417	1983	0.00426095
Asmund2000_Greenland coast_7446	1983	0.00837164
Asmund2000_Greenland coast_7447	1983	0.00837164
Asmund2000_Greenland coast_7466	1983	0.00837164
Asmund2000_Greenland coast_7467	1983	0.0117856
Asmund2000_Greenland coast_7469	1983	0.0117856
Duan2015_East China Sea_A5	1983	0.00238779
Kim2019_EastChinaSea	1983	0.00238779
Kim2019_EastSea	1983	0.00496705
Kim2019_OkhotskBay	1983	0.00693653
Kim2019_YellowSea	1983	0.00171014
Lockhart1998_HudsonBay_Fogo4	1983	0.00759291
Mil-Homens2008_Core 3567	1983	0.00420641
Mil-Homens2008_Core 3569	1983	0.00420641
Xu2009_LDW02	1983	0.00578582
Biester2003_GC1	1983	0.0196745
Biester2003_Pbr2	1983	0.0162723
Biester2003_Sky1	1983	0.0196745
Coggins2006_Knockroe	1983	0.0102461
Coggins2006_Letterfrack	1983	0.0102461
Ettler2008_Brdy Hills 1	1983	0.031877
Ettler2008_Brdy Hills 2	1983	0.031877
Ettler2008_Brdy Hills 3	1983	0.031877
Jensen1991_Aspvreten	1983	0.0136057
Jensen1991_Birkenes	1983	0.0110282
Jensen1991_Karvatn	1983	0.0114793
Jensen1991_Overbygd	1983	0.010941
Jensen1991_Rorvik	1983	0.0180642
Jensen1991_Vindeln	1983	0.00971127
Li2016_Dajiuhu	1983	0.0145179
Martinez-cortizas1999_Penido Vello bog	1983	0.0107608
Norton1997_BH	1983	0.00698095
Outridge2011_SK4_5	1983	0.0113222
Rose2020_LETS2 Peat	1983	0.0145978
Shotyk2003_DK	1983	0.015095
Shotyk2003_GL	1983	0.00547752
Tang2012_Xiaoxingan Mountain	1983	0.01188
Perez-Rodriguez2019_Limnopolar	1983	0.0073947
Perez-Rodriguez2018_Sandhavn	1983	0.00993907
Engstrom2014_Negrilla	1983	0.0191885
Engstrom2014_El Junco	1983	0.00774875
Engstrom2014_Tahoe	1983	0.0207457
Engstrom2014_FallenLeaf	1983	0.0247758
Engstrom2014_Challa	1983	0.0197357
Engstrom2014_Loiten	1983	0.0164423
Engstrom2014_Locator	1983	0.0164423
Engstrom2014_Tomtit	1983	0.0118884
Engstrom2014_Topsail	1983	0.0109633
Engstrom2014_Clever	1983	0.0118884
Engstrom2014_Frank	1983	0.0118884
Engstrom2014_Rectangle	1983	0.0143288
Engstrom2014_Cliff	1983	0.0143288
Engstrom2014_Sapsucker	1983	0.0143288
Engstrom2014_Goldeneye	1983	0.0143288
Yang2023_WAGP1	1983	0.0134823
Yang2023_BFWP	1983	0.0085454
Yang2023_YCH	1983	0.0222407
Yang2023_OLOM	1983	0.0274856
Yang2023_VERDE	1983	0.0222288
Enrico2017_Pinet	1983	0.0111391
Li2020_AMS	1983	0.00587291
Li2020_SCB	1983	0.0100718
Li2020_HBT	1983	0.0119773
Li2020_AND	1983	0.0119773
Beal2015_Mount Logan	1984	0.00803201
Chellman2017_Upper Fremont Glacier	1984	0.0149621
Eyrikh2017_Belukha glacier	1984	0.00697995
Kang2016_Mt. Geladaindong	1984	0.00557627
Li2014_29K	1984	0.00497599
Li2014_29L	1984	0.0025972
Zheng2014_Agassiz	1984	0.00371368
Zheng2014_Mt. Oxford	1984	0.00257608
Zheng2014_NEEM-2010-S3	1984	0.00150277
Beal2014_Yanacocha	1984	0.0200958
Bindler2001_Lake53	1984	0.00706678
Bindler2001_Lake70	1984	0.00706678
Bindler2001_Nunatak	1984	0.00435282
Conaway2012_LakeTanganyika	1984	0.0148553
Corella2021_Marbore	1984	0.0159522
Daga2016_LakeFutalaufquen	1984	0.0283032
Engels2018_Sampaloc	1984	0.0140298
Engels2018_Yambo	1984	0.0140298
Engstrom2007_August	1984	0.0161215
Engstrom2007_Bean	1984	0.0161215
Engstrom2007_Bear	1984	0.0161215
Engstrom2007_Dyers	1984	0.0100691
Engstrom2007_LittleTrout	1984	0.0161215
Engstrom2007_Locator	1984	0.0161215
Engstrom2007_Loiten	1984	0.0161215
Engstrom2007_Ninemile	1984	0.0100691
Engstrom2007_Nipisiquit	1984	0.0100691
Engstrom2007_Shoepack	1984	0.0161215
Engstrom2007_Tettegouche	1984	0.0161215
Engstrom2007_Tooth	1984	0.0161215
Engstrom2007_Wilson	1984	0.0100691
Engstrom2007_Wolf	1984	0.0100691
Evenset2007_Ellasjoen	1984	0.00469371
Fitzgerald2005_Efficient	1984	0.00745991
Fitzgerald2005_Forgetful	1984	0.00745991
Fitzgerald2005_Perfect	1984	0.00745991
Fitzgerald2005_Relaxing	1984	0.00745991
Fitzgerald2005_Surprise	1984	0.00745991
Fong2019_MacRitchieReservoir	1984	0.0147683
Guedron2019_Lake Chungara	1984	0.0132152
Guevara2010_LakeMoreno	1984	0.0283032
Guevara2010_LakeToncek	1984	0.0283032
Hermanson1993_Imitavik	1984	0.00821433
Huang2020_Gokyo	1984	0.00902185
Kamman2002_DudleyPond	1984	0.0169164
Kamman2002_GilmanPond	1984	0.012006
Kamman2002_HighPond	1984	0.0169164
Kamman2002_IntervalePond	1984	0.0169164
Kamman2002_McConnellPond	1984	0.0169164
Kamman2002_SessionsPond	1984	0.012006
Kamman2002_SpringLake	1984	0.0169164
Kamman2002_WallingfordPond	1984	0.0169164
Kamman2002_WheelerPond	1984	0.0169164
Kamman2002_WillardPond	1984	0.0169164
Kang2016_BanggongCo	1984	0.00461132
Kang2016_Gosainkunda	1984	0.0143055
Kang2016_LinggeCo	1984	0.0052859
Kang2016_NamCo	1984	0.00726207
Kang2016_QiangyongCo	1984	0.0113887
Kang2016_Tanglha	1984	0.00729471
Lamborg2002_Beaverskin	1984	0.00643365
Lamborg2002_BigDamEast	1984	0.00643365
Lamborg2002_Hochstetter	1984	0.0185574
Lamborg2002_Kangaroo	1984	0.0185574
Lamborg2002_Sarah	1984	0.00824667
Lamborg2002_UpperSilver	1984	0.00933484
Landers1995_Schrader	1984	0.00825728
Landers1995_Wonder	1984	0.0108481
Lent1996_DevilsLake	1984	0.0155576
Lockhart1993_Hawk	1984	0.00999885
Lockhart1993_Lake375	1984	0.0136116
Lockhart1995_Amituk	1984	0.00982106
Lockhart1995_Kusawa	1984	0.00725724
Lockhart1995_LacBalot	1984	0.00951976
Lockhart1998_GreatBear	1984	0.00668382
Lockhart1998_Lindeman	1984	0.00819814
Lockhart1998_LittleAtlin	1984	0.00819814
Lockhart1998_SteTherese	1984	0.00879939
Lockhart1998_Yaya	1984	0.00644403
Lorey1999_LittleEchoPond	1984	0.0168901
Norton1997_SargentMountainPond	1984	0.00643365
Outridge2011_Kotyk	1984	0.0130513
Outridge2011_Meridian N	1984	0.0130513
Outridge2011_Meridian S	1984	0.0130513
Outridge2011_Persian	1984	0.0130513
Outridge2011_Sask4	1984	0.0115685
Pompeani2018_CupperFallsLake	1984	0.00608784
Roberts2019_BigDamEast	1984	0.00933484
Roberts2019_Cobrielle	1984	0.00933484
Roberts2019_Hilchemakaar	1984	0.00933484
Roberts2019_Peskowesk	1984	0.00933484
Roberts2021_Brisebois	1984	0.0148934
Roberts2021_Cabin	1984	0.0167524
Roberts2021_Cobrielle	1984	0.00933484
Roberts2021_Control	1984	0.0167524
Roberts2021_des Iles	1984	0.0113968
Roberts2021_East Dam	1984	0.00933484
Roberts2021_Hilch	1984	0.00933484
Roberts2021_L240	1984	0.0136116
Roberts2021_L337	1984	0.0136116
Roberts2021_L373	1984	0.0136116
Roberts2021_L378	1984	0.0136116
Roberts2021_L442	1984	0.0136116
Roberts2021_Megantic	1984	0.0158932
Roberts2021_Mountain Goat	1984	0.0167524
Roberts2021_Peskowesk	1984	0.00933484
Roberts2021_Plastic	1984	0.0155247
Roberts2021_Scout-1	1984	0.00819814
Roberts2021_Summit	1984	0.0151469
Roberts2021_T1111	1984	0.00955805
Roberts2021_Trumpeter	1984	0.0167524
Roberts2021_Wolf	1984	0.0121496
Rose2020_LETS2 Lake	1984	0.0140552
Rossmann2010_LakeMichigan	1984	0.0201344
Ruiz-Fernandez2003_LiriosLake	1984	0.0218883
Ruiz-Fernandez2007_VRUI	1984	0.0229806
Rybak1989_Lake817	1984	0.013683
Sarkar2015_CP	1984	0.0168901
Sarkar2015_WPP	1984	0.0168901
Schneider2021_LakeGlenbawn	1984	0.0207132
Schneider2021_TraralgonReservoir	1984	0.0134416
Swain1992_Cedar	1984	0.0132305
Swain1992_Dunnigan	1984	0.0161215
Swain1992_Kjostad	1984	0.0161215
Swain1992_LittleRock	1984	0.0122349
Swain1992_Meander	1984	0.0161215
Swain1992_Mountain	1984	0.0146254
Swain1992_Thrush	1984	0.0100691
Wiklund2017_ELA5LakeAverage	1984	0.0130513
Yang2002_Lochnagar	1984	0.0281598
Yang2003_BanburyReservoir	1984	0.042391
Yang2003_BurnmoorTarn	1984	0.053837
Yang2003_LlynLlagi	1984	0.0150103
Yang2003_LochChon	1984	0.0180102
Yang2003_LochGrannoch	1984	0.0180102
Yang2003_Lochnagar	1984	0.0281598
Yang2010a_Bujuku	1984	0.0169955
Yang2010a_Kitandara	1984	0.0169955
Yang2010a_Mahoma	1984	0.0169955
Yang2010b_Cuo E	1984	0.00729471
Yang2010b_Gaihai	1984	0.00547926
Yang2010b_Kemen Co	1984	0.0143055
Yang2010b_Nam Co	1984	0.00726207
Yang2010b_Peku Co	1984	0.0143055
Yang2010b_Qinghai	1984	0.00649822
Yang2016_Fuxing island Park	1984	0.00433004
Yang2016_Luxun Park	1984	0.00433004
Yang2016_Xinjiangwan Park	1984	0.00433004
Yu2017_CH2012	1984	0.0138193
Zeng2014_Lake Sayram	1984	0.0103458
Zeng2017_Huguangyan Lake	1984	0.0144475
Zhu2020_Qiangyong	1984	0.0113887
Asmund2000_Greenland coast_16964	1984	0.00836627
Asmund2000_Greenland coast_18890	1984	0.00327925
Asmund2000_Greenland coast_18891	1984	0.00882745
Asmund2000_Greenland coast_4001	1984	0.0126158
Asmund2000_Greenland coast_4072	1984	0.00849182
Asmund2000_Greenland coast_4074	1984	0.0103643
Asmund2000_Greenland coast_5045	1984	0.0023824
Asmund2000_Greenland coast_5064	1984	0.00893053
Asmund2000_Greenland coast_5081	1984	0.00963801
Asmund2000_Greenland coast_5096	1984	0.0080284
Asmund2000_Greenland coast_7417	1984	0.00389985
Asmund2000_Greenland coast_7446	1984	0.00836627
Asmund2000_Greenland coast_7447	1984	0.00836627
Asmund2000_Greenland coast_7466	1984	0.00836627
Asmund2000_Greenland coast_7467	1984	0.00924227
Asmund2000_Greenland coast_7469	1984	0.00924227
Duan2015_East China Sea_A5	1984	0.00183025
Kim2019_EastChinaSea	1984	0.00183025
Kim2019_EastSea	1984	0.00461179
Kim2019_OkhotskBay	1984	0.00570628
Kim2019_YellowSea	1984	0.00175196
Lockhart1998_HudsonBay_Fogo4	1984	0.00546068
Mil-Homens2008_Core 3567	1984	0.00410025
Mil-Homens2008_Core 3569	1984	0.00410025
Xu2009_LDW02	1984	0.00606344
Biester2003_GC1	1984	0.0177511
Biester2003_Pbr2	1984	0.0141888
Biester2003_Sky1	1984	0.0177511
Coggins2006_Knockroe	1984	0.0101327
Coggins2006_Letterfrack	1984	0.0101327
Ettler2008_Brdy Hills 1	1984	0.0321954
Ettler2008_Brdy Hills 2	1984	0.0321954
Ettler2008_Brdy Hills 3	1984	0.0321954
Jensen1991_Aspvreten	1984	0.0139511
Jensen1991_Birkenes	1984	0.0125097
Jensen1991_Karvatn	1984	0.0100257
Jensen1991_Overbygd	1984	0.0108639
Jensen1991_Rorvik	1984	0.0185635
Jensen1991_Vindeln	1984	0.0106186
Li2016_Dajiuhu	1984	0.0145646
Martinez-cortizas1999_Penido Vello bog	1984	0.011447
Norton1997_BH	1984	0.00643365
Outridge2011_SK4_5	1984	0.0115685
Rose2020_LETS2 Peat	1984	0.0140552
Shotyk2003_DK	1984	0.0158355
Shotyk2003_GL	1984	0.00439814
Tang2012_Xiaoxingan Mountain	1984	0.011545
Perez-Rodriguez2019_Limnopolar	1984	0.00718153
Perez-Rodriguez2018_Sandhavn	1984	0.0080284
Engstrom2014_Negrilla	1984	0.0150142
Engstrom2014_El Junco	1984	0.00314165
Engstrom2014_Tahoe	1984	0.0193676
Engstrom2014_FallenLeaf	1984	0.0229922
Engstrom2014_Challa	1984	0.0203044
Engstrom2014_Loiten	1984	0.0161215
Engstrom2014_Locator	1984	0.0161215
Engstrom2014_Tomtit	1984	0.0153201
Engstrom2014_Topsail	1984	0.0119835
Engstrom2014_Clever	1984	0.0153201
Engstrom2014_Frank	1984	0.0153201
Engstrom2014_Rectangle	1984	0.0137341
Engstrom2014_Cliff	1984	0.0137341
Engstrom2014_Sapsucker	1984	0.0137341
Engstrom2014_Goldeneye	1984	0.0137341
Yang2023_WAGP1	1984	0.0123495
Yang2023_BFWP	1984	0.0075386
Yang2023_YCH	1984	0.0203707
Yang2023_OLOM	1984	0.0271185
Yang2023_VERDE	1984	0.0201103
Enrico2017_Pinet	1984	0.0119688
Li2020_AMS	1984	0.0063117
Li2020_SCB	1984	0.00987501
Li2020_HBT	1984	0.0104929
Li2020_AND	1984	0.0104929
Beal2015_Mount Logan	1985	0.00893749
Chellman2017_Upper Fremont Glacier	1985	0.0164664
Eyrikh2017_Belukha glacier	1985	0.00702426
Kang2016_Mt. Geladaindong	1985	0.00476511
Li2014_29K	1985	0.00484036
Li2014_29L	1985	0.00277592
Zheng2014_Agassiz	1985	0.00397662
Zheng2014_Mt. Oxford	1985	0.00250646
Zheng2014_NEEM-2010-S3	1985	0.00187727
Beal2014_Yanacocha	1985	0.0213826
Bindler2001_Lake53	1985	0.00620517
Bindler2001_Lake70	1985	0.00620517
Bindler2001_Nunatak	1985	0.00478737
Conaway2012_LakeTanganyika	1985	0.0144427
Corella2021_Marbore	1985	0.0155591
Daga2016_LakeFutalaufquen	1985	0.0300467
Engels2018_Sampaloc	1985	0.0153598
Engels2018_Yambo	1985	0.0153598
Engstrom2007_August	1985	0.0160541
Engstrom2007_Bean	1985	0.0160541
Engstrom2007_Bear	1985	0.0160541
Engstrom2007_Dyers	1985	0.0101911
Engstrom2007_LittleTrout	1985	0.0160541
Engstrom2007_Locator	1985	0.0160541
Engstrom2007_Loiten	1985	0.0160541
Engstrom2007_Ninemile	1985	0.0101911
Engstrom2007_Nipisiquit	1985	0.0101911
Engstrom2007_Shoepack	1985	0.0160541
Engstrom2007_Tettegouche	1985	0.0160541
Engstrom2007_Tooth	1985	0.0160541
Engstrom2007_Wilson	1985	0.0101911
Engstrom2007_Wolf	1985	0.0101911
Evenset2007_Ellasjoen	1985	0.00609101
Fitzgerald2005_Efficient	1985	0.00812637
Fitzgerald2005_Forgetful	1985	0.00812637
Fitzgerald2005_Perfect	1985	0.00812637
Fitzgerald2005_Relaxing	1985	0.00812637
Fitzgerald2005_Surprise	1985	0.00812637
Fong2019_MacRitchieReservoir	1985	0.0147666
Guedron2019_Lake Chungara	1985	0.0132085
Guevara2010_LakeMoreno	1985	0.0300467
Guevara2010_LakeToncek	1985	0.0300467
Hermanson1993_Imitavik	1985	0.00948988
Huang2020_Gokyo	1985	0.00892874
Kamman2002_DudleyPond	1985	0.01752
Kamman2002_GilmanPond	1985	0.0123165
Kamman2002_HighPond	1985	0.01752
Kamman2002_IntervalePond	1985	0.01752
Kamman2002_McConnellPond	1985	0.01752
Kamman2002_SessionsPond	1985	0.0123165
Kamman2002_SpringLake	1985	0.01752
Kamman2002_WallingfordPond	1985	0.01752
Kamman2002_WheelerPond	1985	0.01752
Kamman2002_WillardPond	1985	0.01752
Kang2016_BanggongCo	1985	0.00449325
Kang2016_Gosainkunda	1985	0.0147747
Kang2016_LinggeCo	1985	0.0048203
Kang2016_NamCo	1985	0.00680958
Kang2016_QiangyongCo	1985	0.0105967
Kang2016_Tanglha	1985	0.0064808
Lamborg2002_Beaverskin	1985	0.00645168
Lamborg2002_BigDamEast	1985	0.00645168
Lamborg2002_Hochstetter	1985	0.0184523
Lamborg2002_Kangaroo	1985	0.0184523
Lamborg2002_Sarah	1985	0.00850666
Lamborg2002_UpperSilver	1985	0.0092529
Landers1995_Schrader	1985	0.00863683
Landers1995_Wonder	1985	0.0108283
Lent1996_DevilsLake	1985	0.0159506
Lockhart1993_Hawk	1985	0.0101639
Lockhart1993_Lake375	1985	0.0133018
Lockhart1995_Amituk	1985	0.00878808
Lockhart1995_Kusawa	1985	0.00706024
Lockhart1995_LacBalot	1985	0.00992116
Lockhart1998_GreatBear	1985	0.00647248
Lockhart1998_Lindeman	1985	0.00787763
Lockhart1998_LittleAtlin	1985	0.00787763
Lockhart1998_SteTherese	1985	0.00893861
Lockhart1998_Yaya	1985	0.00702911
Lorey1999_LittleEchoPond	1985	0.0175868
Norton1997_SargentMountainPond	1985	0.00645168
Outridge2011_Kotyk	1985	0.0133977
Outridge2011_Meridian N	1985	0.0133977
Outridge2011_Meridian S	1985	0.0133977
Outridge2011_Persian	1985	0.0133977
Outridge2011_Sask4	1985	0.0112984
Pompeani2018_CupperFallsLake	1985	0.00668428
Roberts2019_BigDamEast	1985	0.0092529
Roberts2019_Cobrielle	1985	0.0092529
Roberts2019_Hilchemakaar	1985	0.0092529
Roberts2019_Peskowesk	1985	0.0092529
Roberts2021_Brisebois	1985	0.014327
Roberts2021_Cabin	1985	0.016903
Roberts2021_Cobrielle	1985	0.0092529
Roberts2021_Control	1985	0.016903
Roberts2021_des Iles	1985	0.0116229
Roberts2021_East Dam	1985	0.0092529
Roberts2021_Hilch	1985	0.0092529
Roberts2021_L240	1985	0.0133018
Roberts2021_L337	1985	0.0133018
Roberts2021_L373	1985	0.0133018
Roberts2021_L378	1985	0.0133018
Roberts2021_L442	1985	0.0133018
Roberts2021_Megantic	1985	0.0161737
Roberts2021_Mountain Goat	1985	0.016903
Roberts2021_Peskowesk	1985	0.0092529
Roberts2021_Plastic	1985	0.0163449
Roberts2021_Scout-1	1985	0.00787763
Roberts2021_Summit	1985	0.0157752
Roberts2021_T1111	1985	0.00890371
Roberts2021_Trumpeter	1985	0.016903
Roberts2021_Wolf	1985	0.0120938
Rose2020_LETS2 Lake	1985	0.0150451
Rossmann2010_LakeMichigan	1985	0.0211081
Ruiz-Fernandez2003_LiriosLake	1985	0.022056
Ruiz-Fernandez2007_VRUI	1985	0.0231496
Rybak1989_Lake817	1985	0.0124957
Sarkar2015_CP	1985	0.0175868
Sarkar2015_WPP	1985	0.0175868
Schneider2021_LakeGlenbawn	1985	0.0210054
Schneider2021_TraralgonReservoir	1985	0.013661
Swain1992_Cedar	1985	0.0134438
Swain1992_Dunnigan	1985	0.0160541
Swain1992_Kjostad	1985	0.0160541
Swain1992_LittleRock	1985	0.0120081
Swain1992_Meander	1985	0.0160541
Swain1992_Mountain	1985	0.0149497
Swain1992_Thrush	1985	0.0101911
Wiklund2017_ELA5LakeAverage	1985	0.0133977
Yang2002_Lochnagar	1985	0.0296584
Yang2003_BanburyReservoir	1985	0.0451005
Yang2003_BurnmoorTarn	1985	0.0519375
Yang2003_LlynLlagi	1985	0.0164233
Yang2003_LochChon	1985	0.0188721
Yang2003_LochGrannoch	1985	0.0188721
Yang2003_Lochnagar	1985	0.0296584
Yang2010a_Bujuku	1985	0.0161919
Yang2010a_Kitandara	1985	0.0161919
Yang2010a_Mahoma	1985	0.0161919
Yang2010b_Cuo E	1985	0.0064808
Yang2010b_Gaihai	1985	0.00561966
Yang2010b_Kemen Co	1985	0.0147747
Yang2010b_Nam Co	1985	0.00680958
Yang2010b_Peku Co	1985	0.0147747
Yang2010b_Qinghai	1985	0.00651151
Yang2016_Fuxing island Park	1985	0.00486879
Yang2016_Luxun Park	1985	0.00486879
Yang2016_Xinjiangwan Park	1985	0.00486879
Yu2017_CH2012	1985	0.0146299
Zeng2014_Lake Sayram	1985	0.0102845
Zeng2017_Huguangyan Lake	1985	0.0160792
Zhu2020_Qiangyong	1985	0.0105967
Asmund2000_Greenland coast_16964	1985	0.00704775
Asmund2000_Greenland coast_18890	1985	0.00373222
Asmund2000_Greenland coast_18891	1985	0.00790089
Asmund2000_Greenland coast_4001	1985	0.00948827
Asmund2000_Greenland coast_4072	1985	0.00779763
Asmund2000_Greenland coast_4074	1985	0.00972571
Asmund2000_Greenland coast_5045	1985	0.00147613
Asmund2000_Greenland coast_5064	1985	0.00686683
Asmund2000_Greenland coast_5081	1985	0.00864845
Asmund2000_Greenland coast_5096	1985	0.00721191
Asmund2000_Greenland coast_7417	1985	0.00514701
Asmund2000_Greenland coast_7446	1985	0.00704775
Asmund2000_Greenland coast_7447	1985	0.00704775
Asmund2000_Greenland coast_7466	1985	0.00704775
Asmund2000_Greenland coast_7467	1985	0.00570982
Asmund2000_Greenland coast_7469	1985	0.00570982
Duan2015_East China Sea_A5	1985	0.00239824
Kim2019_EastChinaSea	1985	0.00239824
Kim2019_EastSea	1985	0.00539978
Kim2019_OkhotskBay	1985	0.00598992
Kim2019_YellowSea	1985	0.00188828
Lockhart1998_HudsonBay_Fogo4	1985	0.00574389
Mil-Homens2008_Core 3567	1985	0.00418193
Mil-Homens2008_Core 3569	1985	0.00418193
Xu2009_LDW02	1985	0.00616275
Biester2003_GC1	1985	0.0195188
Biester2003_Pbr2	1985	0.0160021
Biester2003_Sky1	1985	0.0195188
Coggins2006_Knockroe	1985	0.011295
Coggins2006_Letterfrack	1985	0.011295
Ettler2008_Brdy Hills 1	1985	0.0308498
Ettler2008_Brdy Hills 2	1985	0.0308498
Ettler2008_Brdy Hills 3	1985	0.0308498
Jensen1991_Aspvreten	1985	0.0136216
Jensen1991_Birkenes	1985	0.0114189
Jensen1991_Karvatn	1985	0.0105995
Jensen1991_Overbygd	1985	0.0107714
Jensen1991_Rorvik	1985	0.0177363
Jensen1991_Vindeln	1985	0.0101494
Li2016_Dajiuhu	1985	0.0141345
Martinez-cortizas1999_Penido Vello bog	1985	0.0108205
Norton1997_BH	1985	0.00645168
Outridge2011_SK4_5	1985	0.0112984
Rose2020_LETS2 Peat	1985	0.0150451
Shotyk2003_DK	1985	0.0151747
Shotyk2003_GL	1985	0.00471184
Tang2012_Xiaoxingan Mountain	1985	0.0122726
Perez-Rodriguez2019_Limnopolar	1985	0.00688624
Perez-Rodriguez2018_Sandhavn	1985	0.00721191
Engstrom2014_Negrilla	1985	0.0156358
Engstrom2014_El Junco	1985	0.00262366
Engstrom2014_Tahoe	1985	0.0190759
Engstrom2014_FallenLeaf	1985	0.0230258
Engstrom2014_Challa	1985	0.0190228
Engstrom2014_Loiten	1985	0.0160541
Engstrom2014_Locator	1985	0.0160541
Engstrom2014_Tomtit	1985	0.0139111
Engstrom2014_Topsail	1985	0.0117109
Engstrom2014_Clever	1985	0.0139111
Engstrom2014_Frank	1985	0.0139111
Engstrom2014_Rectangle	1985	0.0134572
Engstrom2014_Cliff	1985	0.0134572
Engstrom2014_Sapsucker	1985	0.0134572
Engstrom2014_Goldeneye	1985	0.0134572
Yang2023_WAGP1	1985	0.0121723
Yang2023_BFWP	1985	0.00803645
Yang2023_YCH	1985	0.0191341
Yang2023_OLOM	1985	0.0263711
Yang2023_VERDE	1985	0.0208966
Enrico2017_Pinet	1985	0.0118426
Li2020_AMS	1985	0.00566306
Li2020_SCB	1985	0.00983089
Li2020_HBT	1985	0.0118476
Li2020_AND	1985	0.0118476
Beal2015_Mount Logan	1986	0.0086867
Chellman2017_Upper Fremont Glacier	1986	0.0163068
Eyrikh2017_Belukha glacier	1986	0.00742431
Kang2016_Mt. Geladaindong	1986	0.00458021
Li2014_29K	1986	0.00518108
Li2014_29L	1986	0.00250991
Zheng2014_Agassiz	1986	0.00389962
Zheng2014_Mt. Oxford	1986	0.00247986
Zheng2014_NEEM-2010-S3	1986	0.00167299
Beal2014_Yanacocha	1986	0.0227482
Bindler2001_Lake53	1986	0.00741335
Bindler2001_Lake70	1986	0.00741335
Bindler2001_Nunatak	1986	0.00488206
Conaway2012_LakeTanganyika	1986	0.0155324
Corella2021_Marbore	1986	0.0158208
Daga2016_LakeFutalaufquen	1986	0.0296081
Engels2018_Sampaloc	1986	0.0155348
Engels2018_Yambo	1986	0.0155348
Engstrom2007_August	1986	0.0161741
Engstrom2007_Bean	1986	0.0161741
Engstrom2007_Bear	1986	0.0161741
Engstrom2007_Dyers	1986	0.0101283
Engstrom2007_LittleTrout	1986	0.0161741
Engstrom2007_Locator	1986	0.0161741
Engstrom2007_Loiten	1986	0.0161741
Engstrom2007_Ninemile	1986	0.0101283
Engstrom2007_Nipisiquit	1986	0.0101283
Engstrom2007_Shoepack	1986	0.0161741
Engstrom2007_Tettegouche	1986	0.0161741
Engstrom2007_Tooth	1986	0.0161741
Engstrom2007_Wilson	1986	0.0101283
Engstrom2007_Wolf	1986	0.0101283
Evenset2007_Ellasjoen	1986	0.00544957
Fitzgerald2005_Efficient	1986	0.00736392
Fitzgerald2005_Forgetful	1986	0.00736392
Fitzgerald2005_Perfect	1986	0.00736392
Fitzgerald2005_Relaxing	1986	0.00736392
Fitzgerald2005_Surprise	1986	0.00736392
Fong2019_MacRitchieReservoir	1986	0.013329
Guedron2019_Lake Chungara	1986	0.0128449
Guevara2010_LakeMoreno	1986	0.0296081
Guevara2010_LakeToncek	1986	0.0296081
Hermanson1993_Imitavik	1986	0.00916416
Huang2020_Gokyo	1986	0.0084573
Kamman2002_DudleyPond	1986	0.016941
Kamman2002_GilmanPond	1986	0.0118072
Kamman2002_HighPond	1986	0.016941
Kamman2002_IntervalePond	1986	0.016941
Kamman2002_McConnellPond	1986	0.016941
Kamman2002_SessionsPond	1986	0.0118072
Kamman2002_SpringLake	1986	0.016941
Kamman2002_WallingfordPond	1986	0.016941
Kamman2002_WheelerPond	1986	0.016941
Kamman2002_WillardPond	1986	0.016941
Kang2016_BanggongCo	1986	0.00399045
Kang2016_Gosainkunda	1986	0.0147184
Kang2016_LinggeCo	1986	0.00439687
Kang2016_NamCo	1986	0.00669256
Kang2016_QiangyongCo	1986	0.00989905
Kang2016_Tanglha	1986	0.00634469
Lamborg2002_Beaverskin	1986	0.00615171
Lamborg2002_BigDamEast	1986	0.00615171
Lamborg2002_Hochstetter	1986	0.0184708
Lamborg2002_Kangaroo	1986	0.0184708
Lamborg2002_Sarah	1986	0.00864228
Lamborg2002_UpperSilver	1986	0.00906738
Landers1995_Schrader	1986	0.00838941
Landers1995_Wonder	1986	0.0108574
Lent1996_DevilsLake	1986	0.0150575
Lockhart1993_Hawk	1986	0.00999317
Lockhart1993_Lake375	1986	0.0134673
Lockhart1995_Amituk	1986	0.00865953
Lockhart1995_Kusawa	1986	0.00727342
Lockhart1995_LacBalot	1986	0.00944948
Lockhart1998_GreatBear	1986	0.00616278
Lockhart1998_Lindeman	1986	0.00793254
Lockhart1998_LittleAtlin	1986	0.00793254
Lockhart1998_SteTherese	1986	0.00905784
Lockhart1998_Yaya	1986	0.00731318
Lorey1999_LittleEchoPond	1986	0.017377
Norton1997_SargentMountainPond	1986	0.00615171
Outridge2011_Kotyk	1986	0.0130096
Outridge2011_Meridian N	1986	0.0130096
Outridge2011_Meridian S	1986	0.0130096
Outridge2011_Persian	1986	0.0130096
Outridge2011_Sask4	1986	0.0111929
Pompeani2018_CupperFallsLake	1986	0.00645806
Roberts2019_BigDamEast	1986	0.00906738
Roberts2019_Cobrielle	1986	0.00906738
Roberts2019_Hilchemakaar	1986	0.00906738
Roberts2019_Peskowesk	1986	0.00906738
Roberts2021_Brisebois	1986	0.0147681
Roberts2021_Cabin	1986	0.0161401
Roberts2021_Cobrielle	1986	0.00906738
Roberts2021_Control	1986	0.0161401
Roberts2021_des Iles	1986	0.0120587
Roberts2021_East Dam	1986	0.00906738
Roberts2021_Hilch	1986	0.00906738
Roberts2021_L240	1986	0.0134673
Roberts2021_L337	1986	0.0134673
Roberts2021_L373	1986	0.0134673
Roberts2021_L378	1986	0.0134673
Roberts2021_L442	1986	0.0134673
Roberts2021_Megantic	1986	0.0163819
Roberts2021_Mountain Goat	1986	0.0161401
Roberts2021_Peskowesk	1986	0.00906738
Roberts2021_Plastic	1986	0.0160277
Roberts2021_Scout-1	1986	0.00793254
Roberts2021_Summit	1986	0.0162431
Roberts2021_T1111	1986	0.00926594
Roberts2021_Trumpeter	1986	0.0161401
Roberts2021_Wolf	1986	0.0119383
Rose2020_LETS2 Lake	1986	0.0150475
Rossmann2010_LakeMichigan	1986	0.0183188
Ruiz-Fernandez2003_LiriosLake	1986	0.0223105
Ruiz-Fernandez2007_VRUI	1986	0.0246456
Rybak1989_Lake817	1986	0.0151903
Sarkar2015_CP	1986	0.017377
Sarkar2015_WPP	1986	0.017377
Schneider2021_LakeGlenbawn	1986	0.0210835
Schneider2021_TraralgonReservoir	1986	0.0131889
Swain1992_Cedar	1986	0.0137945
Swain1992_Dunnigan	1986	0.0161741
Swain1992_Kjostad	1986	0.0161741
Swain1992_LittleRock	1986	0.0120952
Swain1992_Meander	1986	0.0161741
Swain1992_Mountain	1986	0.0152955
Swain1992_Thrush	1986	0.0101283
Wiklund2017_ELA5LakeAverage	1986	0.0130096
Yang2002_Lochnagar	1986	0.0296091
Yang2003_BanburyReservoir	1986	0.0461972
Yang2003_BurnmoorTarn	1986	0.0507112
Yang2003_LlynLlagi	1986	0.0160994
Yang2003_LochChon	1986	0.0181823
Yang2003_LochGrannoch	1986	0.0181823
Yang2003_Lochnagar	1986	0.0296091
Yang2010a_Bujuku	1986	0.0168552
Yang2010a_Kitandara	1986	0.0168552
Yang2010a_Mahoma	1986	0.0168552
Yang2010b_Cuo E	1986	0.00634469
Yang2010b_Gaihai	1986	0.00504168
Yang2010b_Kemen Co	1986	0.0147184
Yang2010b_Nam Co	1986	0.00669256
Yang2010b_Peku Co	1986	0.0147184
Yang2010b_Qinghai	1986	0.0061257
Yang2016_Fuxing island Park	1986	0.00459385
Yang2016_Luxun Park	1986	0.00459385
Yang2016_Xinjiangwan Park	1986	0.00459385
Yu2017_CH2012	1986	0.014711
Zeng2014_Lake Sayram	1986	0.00989258
Zeng2017_Huguangyan Lake	1986	0.0148989
Zhu2020_Qiangyong	1986	0.00989905
Asmund2000_Greenland coast_16964	1986	0.007728
Asmund2000_Greenland coast_18890	1986	0.00392144
Asmund2000_Greenland coast_18891	1986	0.00919059
Asmund2000_Greenland coast_4001	1986	0.0113505
Asmund2000_Greenland coast_4072	1986	0.00828078
Asmund2000_Greenland coast_4074	1986	0.0100138
Asmund2000_Greenland coast_5045	1986	0.0020876
Asmund2000_Greenland coast_5064	1986	0.00670616
Asmund2000_Greenland coast_5081	1986	0.00750955
Asmund2000_Greenland coast_5096	1986	0.00691207
Asmund2000_Greenland coast_7417	1986	0.00510937
Asmund2000_Greenland coast_7446	1986	0.007728
Asmund2000_Greenland coast_7447	1986	0.007728
Asmund2000_Greenland coast_7466	1986	0.007728
Asmund2000_Greenland coast_7467	1986	0.0074291
Asmund2000_Greenland coast_7469	1986	0.0074291
Duan2015_East China Sea_A5	1986	0.00219915
Kim2019_EastChinaSea	1986	0.00219915
Kim2019_EastSea	1986	0.00489359
Kim2019_OkhotskBay	1986	0.0068447
Kim2019_YellowSea	1986	0.00177508
Lockhart1998_HudsonBay_Fogo4	1986	0.00573513
Mil-Homens2008_Core 3567	1986	0.00382365
Mil-Homens2008_Core 3569	1986	0.00382365
Xu2009_LDW02	1986	0.00594961
Biester2003_GC1	1986	0.0195853
Biester2003_Pbr2	1986	0.0157765
Biester2003_Sky1	1986	0.0195853
Coggins2006_Knockroe	1986	0.0113187
Coggins2006_Letterfrack	1986	0.0113187
Ettler2008_Brdy Hills 1	1986	0.0320044
Ettler2008_Brdy Hills 2	1986	0.0320044
Ettler2008_Brdy Hills 3	1986	0.0320044
Jensen1991_Aspvreten	1986	0.0140885
Jensen1991_Birkenes	1986	0.0127404
Jensen1991_Karvatn	1986	0.0105444
Jensen1991_Overbygd	1986	0.0110521
Jensen1991_Rorvik	1986	0.0181715
Jensen1991_Vindeln	1986	0.0104925
Li2016_Dajiuhu	1986	0.014434
Martinez-cortizas1999_Penido Vello bog	1986	0.010271
Norton1997_BH	1986	0.00615171
Outridge2011_SK4_5	1986	0.0111929
Rose2020_LETS2 Peat	1986	0.0150475
Shotyk2003_DK	1986	0.0155573
Shotyk2003_GL	1986	0.00445657
Tang2012_Xiaoxingan Mountain	1986	0.0119626
Perez-Rodriguez2019_Limnopolar	1986	0.00908955
Perez-Rodriguez2018_Sandhavn	1986	0.00691207
Engstrom2014_Negrilla	1986	0.0166617
Engstrom2014_El Junco	1986	0.0035889
Engstrom2014_Tahoe	1986	0.0205099
Engstrom2014_FallenLeaf	1986	0.0247146
Engstrom2014_Challa	1986	0.0195797
Engstrom2014_Loiten	1986	0.0161741
Engstrom2014_Locator	1986	0.0161741
Engstrom2014_Tomtit	1986	0.0164001
Engstrom2014_Topsail	1986	0.0132534
Engstrom2014_Clever	1986	0.0164001
Engstrom2014_Frank	1986	0.0164001
Engstrom2014_Rectangle	1986	0.012605
Engstrom2014_Cliff	1986	0.012605
Engstrom2014_Sapsucker	1986	0.012605
Engstrom2014_Goldeneye	1986	0.012605
Yang2023_WAGP1	1986	0.0132503
Yang2023_BFWP	1986	0.00818231
Yang2023_YCH	1986	0.0205453
Yang2023_OLOM	1986	0.0262643
Yang2023_VERDE	1986	0.0206252
Enrico2017_Pinet	1986	0.011387
Li2020_AMS	1986	0.00551374
Li2020_SCB	1986	0.0107467
Li2020_HBT	1986	0.0117052
Li2020_AND	1986	0.0117052
Beal2015_Mount Logan	1987	0.00968355
Chellman2017_Upper Fremont Glacier	1987	0.0167646
Eyrikh2017_Belukha glacier	1987	0.00739966
Kang2016_Mt. Geladaindong	1987	0.00533103
Li2014_29K	1987	0.00592156
Li2014_29L	1987	0.00312368
Zheng2014_Agassiz	1987	0.00387565
Zheng2014_Mt. Oxford	1987	0.00284359
Zheng2014_NEEM-2010-S3	1987	0.00160245
Beal2014_Yanacocha	1987	0.0246806
Bindler2001_Lake53	1987	0.00769727
Bindler2001_Lake70	1987	0.00769727
Bindler2001_Nunatak	1987	0.00474787
Conaway2012_LakeTanganyika	1987	0.0149207
Corella2021_Marbore	1987	0.0170746
Daga2016_LakeFutalaufquen	1987	0.0287302
Engels2018_Sampaloc	1987	0.0156341
Engels2018_Yambo	1987	0.0156341
Engstrom2007_August	1987	0.0170541
Engstrom2007_Bean	1987	0.0170541
Engstrom2007_Bear	1987	0.0170541
Engstrom2007_Dyers	1987	0.0099797
Engstrom2007_LittleTrout	1987	0.0170541
Engstrom2007_Locator	1987	0.0170541
Engstrom2007_Loiten	1987	0.0170541
Engstrom2007_Ninemile	1987	0.0099797
Engstrom2007_Nipisiquit	1987	0.0099797
Engstrom2007_Shoepack	1987	0.0170541
Engstrom2007_Tettegouche	1987	0.0170541
Engstrom2007_Tooth	1987	0.0170541
Engstrom2007_Wilson	1987	0.0099797
Engstrom2007_Wolf	1987	0.0099797
Evenset2007_Ellasjoen	1987	0.00532216
Fitzgerald2005_Efficient	1987	0.00797134
Fitzgerald2005_Forgetful	1987	0.00797134
Fitzgerald2005_Perfect	1987	0.00797134
Fitzgerald2005_Relaxing	1987	0.00797134
Fitzgerald2005_Surprise	1987	0.00797134
Fong2019_MacRitchieReservoir	1987	0.0136734
Guedron2019_Lake Chungara	1987	0.015557
Guevara2010_LakeMoreno	1987	0.0287302
Guevara2010_LakeToncek	1987	0.0287302
Hermanson1993_Imitavik	1987	0.00831927
Huang2020_Gokyo	1987	0.0084454
Kamman2002_DudleyPond	1987	0.0170183
Kamman2002_GilmanPond	1987	0.0118408
Kamman2002_HighPond	1987	0.0170183
Kamman2002_IntervalePond	1987	0.0170183
Kamman2002_McConnellPond	1987	0.0170183
Kamman2002_SessionsPond	1987	0.0118408
Kamman2002_SpringLake	1987	0.0170183
Kamman2002_WallingfordPond	1987	0.0170183
Kamman2002_WheelerPond	1987	0.0170183
Kamman2002_WillardPond	1987	0.0170183
Kang2016_BanggongCo	1987	0.00449618
Kang2016_Gosainkunda	1987	0.0140141
Kang2016_LinggeCo	1987	0.00504528
Kang2016_NamCo	1987	0.00689742
Kang2016_QiangyongCo	1987	0.0110046
Kang2016_Tanglha	1987	0.00703856
Lamborg2002_Beaverskin	1987	0.00630512
Lamborg2002_BigDamEast	1987	0.00630512
Lamborg2002_Hochstetter	1987	0.0186906
Lamborg2002_Kangaroo	1987	0.0186906
Lamborg2002_Sarah	1987	0.00878919
Lamborg2002_UpperSilver	1987	0.0093076
Landers1995_Schrader	1987	0.0088292
Landers1995_Wonder	1987	0.0107425
Lent1996_DevilsLake	1987	0.0161679
Lockhart1993_Hawk	1987	0.00975785
Lockhart1993_Lake375	1987	0.0143664
Lockhart1995_Amituk	1987	0.00942478
Lockhart1995_Kusawa	1987	0.00808189
Lockhart1995_LacBalot	1987	0.0098822
Lockhart1998_GreatBear	1987	0.00679866
Lockhart1998_Lindeman	1987	0.00878171
Lockhart1998_LittleAtlin	1987	0.00878171
Lockhart1998_SteTherese	1987	0.00921165
Lockhart1998_Yaya	1987	0.0071494
Lorey1999_LittleEchoPond	1987	0.0169905
Norton1997_SargentMountainPond	1987	0.00630512
Outridge2011_Kotyk	1987	0.0144467
Outridge2011_Meridian N	1987	0.0144467
Outridge2011_Meridian S	1987	0.0144467
Outridge2011_Persian	1987	0.0144467
Outridge2011_Sask4	1987	0.0119519
Pompeani2018_CupperFallsLake	1987	0.00553545
Roberts2019_BigDamEast	1987	0.0093076
Roberts2019_Cobrielle	1987	0.0093076
Roberts2019_Hilchemakaar	1987	0.0093076
Roberts2019_Peskowesk	1987	0.0093076
Roberts2021_Brisebois	1987	0.0156037
Roberts2021_Cabin	1987	0.0180114
Roberts2021_Cobrielle	1987	0.0093076
Roberts2021_Control	1987	0.0180114
Roberts2021_des Iles	1987	0.0119571
Roberts2021_East Dam	1987	0.0093076
Roberts2021_Hilch	1987	0.0093076
Roberts2021_L240	1987	0.0143664
Roberts2021_L337	1987	0.0143664
Roberts2021_L373	1987	0.0143664
Roberts2021_L378	1987	0.0143664
Roberts2021_L442	1987	0.0143664
Roberts2021_Megantic	1987	0.0161568
Roberts2021_Mountain Goat	1987	0.0180114
Roberts2021_Peskowesk	1987	0.0093076
Roberts2021_Plastic	1987	0.0161335
Roberts2021_Scout-1	1987	0.00878171
Roberts2021_Summit	1987	0.0173321
Roberts2021_T1111	1987	0.00954324
Roberts2021_Trumpeter	1987	0.0180114
Roberts2021_Wolf	1987	0.0132016
Rose2020_LETS2 Lake	1987	0.0154774
Rossmann2010_LakeMichigan	1987	0.0182207
Ruiz-Fernandez2003_LiriosLake	1987	0.0238283
Ruiz-Fernandez2007_VRUI	1987	0.0242293
Rybak1989_Lake817	1987	0.0136192
Sarkar2015_CP	1987	0.0169905
Sarkar2015_WPP	1987	0.0169905
Schneider2021_LakeGlenbawn	1987	0.0215874
Schneider2021_TraralgonReservoir	1987	0.013957
Swain1992_Cedar	1987	0.0139089
Swain1992_Dunnigan	1987	0.0170541
Swain1992_Kjostad	1987	0.0170541
Swain1992_LittleRock	1987	0.0128951
Swain1992_Meander	1987	0.0170541
Swain1992_Mountain	1987	0.0153091
Swain1992_Thrush	1987	0.0099797
Wiklund2017_ELA5LakeAverage	1987	0.0144467
Yang2002_Lochnagar	1987	0.0302985
Yang2003_BanburyReservoir	1987	0.047062
Yang2003_BurnmoorTarn	1987	0.0542114
Yang2003_LlynLlagi	1987	0.017305
Yang2003_LochChon	1987	0.0187092
Yang2003_LochGrannoch	1987	0.0187092
Yang2003_Lochnagar	1987	0.0302985
Yang2010a_Bujuku	1987	0.0175731
Yang2010a_Kitandara	1987	0.0175731
Yang2010a_Mahoma	1987	0.0175731
Yang2010b_Cuo E	1987	0.00703856
Yang2010b_Gaihai	1987	0.00523363
Yang2010b_Kemen Co	1987	0.0140141
Yang2010b_Nam Co	1987	0.00689742
Yang2010b_Peku Co	1987	0.0140141
Yang2010b_Qinghai	1987	0.0062097
Yang2016_Fuxing island Park	1987	0.00576729
Yang2016_Luxun Park	1987	0.00576729
Yang2016_Xinjiangwan Park	1987	0.00576729
Yu2017_CH2012	1987	0.0148717
Zeng2014_Lake Sayram	1987	0.0106224
Zeng2017_Huguangyan Lake	1987	0.0159357
Zhu2020_Qiangyong	1987	0.0110046
Asmund2000_Greenland coast_16964	1987	0.00856398
Asmund2000_Greenland coast_18890	1987	0.00379079
Asmund2000_Greenland coast_18891	1987	0.00901749
Asmund2000_Greenland coast_4001	1987	0.0127841
Asmund2000_Greenland coast_4072	1987	0.00795603
Asmund2000_Greenland coast_4074	1987	0.00946462
Asmund2000_Greenland coast_5045	1987	0.00148324
Asmund2000_Greenland coast_5064	1987	0.00875946
Asmund2000_Greenland coast_5081	1987	0.00951099
Asmund2000_Greenland coast_5096	1987	0.00790029
Asmund2000_Greenland coast_7417	1987	0.00456468
Asmund2000_Greenland coast_7446	1987	0.00856398
Asmund2000_Greenland coast_7447	1987	0.00856398
Asmund2000_Greenland coast_7466	1987	0.00856398
Asmund2000_Greenland coast_7467	1987	0.00818257
Asmund2000_Greenland coast_7469	1987	0.00818257
Duan2015_East China Sea_A5	1987	0.00279255
Kim2019_EastChinaSea	1987	0.00279255
Kim2019_EastSea	1987	0.0054953
Kim2019_OkhotskBay	1987	0.00683511
Kim2019_YellowSea	1987	0.00203384
Lockhart1998_HudsonBay_Fogo4	1987	0.00611668
Mil-Homens2008_Core 3567	1987	0.00495659
Mil-Homens2008_Core 3569	1987	0.00495659
Xu2009_LDW02	1987	0.00624746
Biester2003_GC1	1987	0.0194931
Biester2003_Pbr2	1987	0.0166452
Biester2003_Sky1	1987	0.0194931
Coggins2006_Knockroe	1987	0.0109081
Coggins2006_Letterfrack	1987	0.0109081
Ettler2008_Brdy Hills 1	1987	0.0319326
Ettler2008_Brdy Hills 2	1987	0.0319326
Ettler2008_Brdy Hills 3	1987	0.0319326
Jensen1991_Aspvreten	1987	0.0133081
Jensen1991_Birkenes	1987	0.0110435
Jensen1991_Karvatn	1987	0.0106492
Jensen1991_Overbygd	1987	0.0116593
Jensen1991_Rorvik	1987	0.017292
Jensen1991_Vindeln	1987	0.0107614
Li2016_Dajiuhu	1987	0.0148592
Martinez-cortizas1999_Penido Vello bog	1987	0.0114239
Norton1997_BH	1987	0.00630512
Outridge2011_SK4_5	1987	0.0119519
Rose2020_LETS2 Peat	1987	0.0154774
Shotyk2003_DK	1987	0.0142388
Shotyk2003_GL	1987	0.00534513
Tang2012_Xiaoxingan Mountain	1987	0.0125217
Perez-Rodriguez2019_Limnopolar	1987	0.00846477
Perez-Rodriguez2018_Sandhavn	1987	0.00790029
Engstrom2014_Negrilla	1987	0.0195846
Engstrom2014_El Junco	1987	0.00529869
Engstrom2014_Tahoe	1987	0.0221427
Engstrom2014_FallenLeaf	1987	0.0274045
Engstrom2014_Challa	1987	0.0199897
Engstrom2014_Loiten	1987	0.0170541
Engstrom2014_Locator	1987	0.0170541
Engstrom2014_Tomtit	1987	0.0130202
Engstrom2014_Topsail	1987	0.0101569
Engstrom2014_Clever	1987	0.0130202
Engstrom2014_Frank	1987	0.0130202
Engstrom2014_Rectangle	1987	0.0150222
Engstrom2014_Cliff	1987	0.0150222
Engstrom2014_Sapsucker	1987	0.0150222
Engstrom2014_Goldeneye	1987	0.0150222
Yang2023_WAGP1	1987	0.0129714
Yang2023_BFWP	1987	0.0090134
Yang2023_YCH	1987	0.0201824
Yang2023_OLOM	1987	0.0274719
Yang2023_VERDE	1987	0.0211358
Enrico2017_Pinet	1987	0.0122
Li2020_AMS	1987	0.00652489
Li2020_SCB	1987	0.00947025
Li2020_HBT	1987	0.0121715
Li2020_AND	1987	0.0121715
Beal2015_Mount Logan	1988	0.0102836
Chellman2017_Upper Fremont Glacier	1988	0.0170386
Eyrikh2017_Belukha glacier	1988	0.00758503
Kang2016_Mt. Geladaindong	1988	0.00546828
Li2014_29K	1988	0.00573005
Li2014_29L	1988	0.00314112
Zheng2014_Agassiz	1988	0.00421333
Zheng2014_Mt. Oxford	1988	0.00319997
Zheng2014_NEEM-2010-S3	1988	0.00190405
Beal2014_Yanacocha	1988	0.0224002
Bindler2001_Lake53	1988	0.00709317
Bindler2001_Lake70	1988	0.00709317
Bindler2001_Nunatak	1988	0.00507613
Conaway2012_LakeTanganyika	1988	0.0154348
Corella2021_Marbore	1988	0.0160421
Daga2016_LakeFutalaufquen	1988	0.0279331
Engels2018_Sampaloc	1988	0.0166776
Engels2018_Yambo	1988	0.0166776
Engstrom2007_August	1988	0.0170417
Engstrom2007_Bean	1988	0.0170417
Engstrom2007_Bear	1988	0.0170417
Engstrom2007_Dyers	1988	0.0102626
Engstrom2007_LittleTrout	1988	0.0170417
Engstrom2007_Locator	1988	0.0170417
Engstrom2007_Loiten	1988	0.0170417
Engstrom2007_Ninemile	1988	0.0102626
Engstrom2007_Nipisiquit	1988	0.0102626
Engstrom2007_Shoepack	1988	0.0170417
Engstrom2007_Tettegouche	1988	0.0170417
Engstrom2007_Tooth	1988	0.0170417
Engstrom2007_Wilson	1988	0.0102626
Engstrom2007_Wolf	1988	0.0102626
Evenset2007_Ellasjoen	1988	0.0058084
Fitzgerald2005_Efficient	1988	0.00812931
Fitzgerald2005_Forgetful	1988	0.00812931
Fitzgerald2005_Perfect	1988	0.00812931
Fitzgerald2005_Relaxing	1988	0.00812931
Fitzgerald2005_Surprise	1988	0.00812931
Fong2019_MacRitchieReservoir	1988	0.0156357
Guedron2019_Lake Chungara	1988	0.0150087
Guevara2010_LakeMoreno	1988	0.0279331
Guevara2010_LakeToncek	1988	0.0279331
Hermanson1993_Imitavik	1988	0.00764993
Huang2020_Gokyo	1988	0.00907319
Kamman2002_DudleyPond	1988	0.017915
Kamman2002_GilmanPond	1988	0.0127254
Kamman2002_HighPond	1988	0.017915
Kamman2002_IntervalePond	1988	0.017915
Kamman2002_McConnellPond	1988	0.017915
Kamman2002_SessionsPond	1988	0.0127254
Kamman2002_SpringLake	1988	0.017915
Kamman2002_WallingfordPond	1988	0.017915
Kamman2002_WheelerPond	1988	0.017915
Kamman2002_WillardPond	1988	0.017915
Kang2016_BanggongCo	1988	0.00451034
Kang2016_Gosainkunda	1988	0.0155152
Kang2016_LinggeCo	1988	0.0051438
Kang2016_NamCo	1988	0.00706336
Kang2016_QiangyongCo	1988	0.0110882
Kang2016_Tanglha	1988	0.00714362
Lamborg2002_Beaverskin	1988	0.00733364
Lamborg2002_BigDamEast	1988	0.00733364
Lamborg2002_Hochstetter	1988	0.0187566
Lamborg2002_Kangaroo	1988	0.0187566
Lamborg2002_Sarah	1988	0.00784016
Lamborg2002_UpperSilver	1988	0.0105992
Landers1995_Schrader	1988	0.0078327
Landers1995_Wonder	1988	0.0113008
Lent1996_DevilsLake	1988	0.0161813
Lockhart1993_Hawk	1988	0.0104002
Lockhart1993_Lake375	1988	0.0145385
Lockhart1995_Amituk	1988	0.0094555
Lockhart1995_Kusawa	1988	0.00829783
Lockhart1995_LacBalot	1988	0.00983108
Lockhart1998_GreatBear	1988	0.00652447
Lockhart1998_Lindeman	1988	0.00880427
Lockhart1998_LittleAtlin	1988	0.00880427
Lockhart1998_SteTherese	1988	0.0090889
Lockhart1998_Yaya	1988	0.00697494
Lorey1999_LittleEchoPond	1988	0.0182019
Norton1997_SargentMountainPond	1988	0.00733364
Outridge2011_Kotyk	1988	0.0141103
Outridge2011_Meridian N	1988	0.0141103
Outridge2011_Meridian S	1988	0.0141103
Outridge2011_Persian	1988	0.0141103
Outridge2011_Sask4	1988	0.0117853
Pompeani2018_CupperFallsLake	1988	0.0066606
Roberts2019_BigDamEast	1988	0.0105992
Roberts2019_Cobrielle	1988	0.0105992
Roberts2019_Hilchemakaar	1988	0.0105992
Roberts2019_Peskowesk	1988	0.0105992
Roberts2021_Brisebois	1988	0.0164522
Roberts2021_Cabin	1988	0.0181722
Roberts2021_Cobrielle	1988	0.0105992
Roberts2021_Control	1988	0.0181722
Roberts2021_des Iles	1988	0.0123943
Roberts2021_East Dam	1988	0.0105992
Roberts2021_Hilch	1988	0.0105992
Roberts2021_L240	1988	0.0145385
Roberts2021_L337	1988	0.0145385
Roberts2021_L373	1988	0.0145385
Roberts2021_L378	1988	0.0145385
Roberts2021_L442	1988	0.0145385
Roberts2021_Megantic	1988	0.0168852
Roberts2021_Mountain Goat	1988	0.0181722
Roberts2021_Peskowesk	1988	0.0105992
Roberts2021_Plastic	1988	0.017686
Roberts2021_Scout-1	1988	0.00880427
Roberts2021_Summit	1988	0.0173167
Roberts2021_T1111	1988	0.00954435
Roberts2021_Trumpeter	1988	0.0181722
Roberts2021_Wolf	1988	0.013329
Rose2020_LETS2 Lake	1988	0.0155126
Rossmann2010_LakeMichigan	1988	0.0193171
Ruiz-Fernandez2003_LiriosLake	1988	0.0229215
Ruiz-Fernandez2007_VRUI	1988	0.025841
Rybak1989_Lake817	1988	0.0151572
Sarkar2015_CP	1988	0.0182019
Sarkar2015_WPP	1988	0.0182019
Schneider2021_LakeGlenbawn	1988	0.0223807
Schneider2021_TraralgonReservoir	1988	0.0147091
Swain1992_Cedar	1988	0.0144968
Swain1992_Dunnigan	1988	0.0170417
Swain1992_Kjostad	1988	0.0170417
Swain1992_LittleRock	1988	0.0121031
Swain1992_Meander	1988	0.0170417
Swain1992_Mountain	1988	0.0147976
Swain1992_Thrush	1988	0.0102626
Wiklund2017_ELA5LakeAverage	1988	0.0141103
Yang2002_Lochnagar	1988	0.0298375
Yang2003_BanburyReservoir	1988	0.0456589
Yang2003_BurnmoorTarn	1988	0.0540024
Yang2003_LlynLlagi	1988	0.0154856
Yang2003_LochChon	1988	0.018948
Yang2003_LochGrannoch	1988	0.018948
Yang2003_Lochnagar	1988	0.0298375
Yang2010a_Bujuku	1988	0.0167036
Yang2010a_Kitandara	1988	0.0167036
Yang2010a_Mahoma	1988	0.0167036
Yang2010b_Cuo E	1988	0.00714362
Yang2010b_Gaihai	1988	0.00547777
Yang2010b_Kemen Co	1988	0.0155152
Yang2010b_Nam Co	1988	0.00706336
Yang2010b_Peku Co	1988	0.0155152
Yang2010b_Qinghai	1988	0.00670326
Yang2016_Fuxing island Park	1988	0.00464195
Yang2016_Luxun Park	1988	0.00464195
Yang2016_Xinjiangwan Park	1988	0.00464195
Yu2017_CH2012	1988	0.0161344
Zeng2014_Lake Sayram	1988	0.0108551
Zeng2017_Huguangyan Lake	1988	0.0164867
Zhu2020_Qiangyong	1988	0.0110882
Asmund2000_Greenland coast_16964	1988	0.00804936
Asmund2000_Greenland coast_18890	1988	0.00381834
Asmund2000_Greenland coast_18891	1988	0.00851796
Asmund2000_Greenland coast_4001	1988	0.0111678
Asmund2000_Greenland coast_4072	1988	0.00815685
Asmund2000_Greenland coast_4074	1988	0.0094391
Asmund2000_Greenland coast_5045	1988	0.00169569
Asmund2000_Greenland coast_5064	1988	0.00718933
Asmund2000_Greenland coast_5081	1988	0.00805478
Asmund2000_Greenland coast_5096	1988	0.00886938
Asmund2000_Greenland coast_7417	1988	0.00521612
Asmund2000_Greenland coast_7446	1988	0.00804936
Asmund2000_Greenland coast_7447	1988	0.00804936
Asmund2000_Greenland coast_7466	1988	0.00804936
Asmund2000_Greenland coast_7467	1988	0.00737397
Asmund2000_Greenland coast_7469	1988	0.00737397
Duan2015_East China Sea_A5	1988	0.00190936
Kim2019_EastChinaSea	1988	0.00190936
Kim2019_EastSea	1988	0.00532715
Kim2019_OkhotskBay	1988	0.00640197
Kim2019_YellowSea	1988	0.00170701
Lockhart1998_HudsonBay_Fogo4	1988	0.00573741
Mil-Homens2008_Core 3567	1988	0.00403381
Mil-Homens2008_Core 3569	1988	0.00403381
Xu2009_LDW02	1988	0.00646738
Biester2003_GC1	1988	0.0212257
Biester2003_Pbr2	1988	0.0185822
Biester2003_Sky1	1988	0.0212257
Coggins2006_Knockroe	1988	0.0101273
Coggins2006_Letterfrack	1988	0.0101273
Ettler2008_Brdy Hills 1	1988	0.0322604
Ettler2008_Brdy Hills 2	1988	0.0322604
Ettler2008_Brdy Hills 3	1988	0.0322604
Jensen1991_Aspvreten	1988	0.0137173
Jensen1991_Birkenes	1988	0.0121244
Jensen1991_Karvatn	1988	0.0114275
Jensen1991_Overbygd	1988	0.0118245
Jensen1991_Rorvik	1988	0.0182456
Jensen1991_Vindeln	1988	0.0104935
[truncated: 7,267 more rows]
