# Supplementary material for: Mercury records from natural archives reveal ecosystem responses to changing atmospheric deposition
Source: Natl Sci Rev. 2024 Nov 19;11(12):nwae417. doi: 10.1093/nsr/nwae417 (PMC11660912; doi:10.1093/nsr/nwae417)
Supplement: nwae417_Supplemental_Files [file nwae417_supplemental_files.zip › SI Dataset S3 Figure and Table Source Data.xlsx]

## Sheet: Info
SI Dataset S3
Mercury records from natural archives reveal ecosystem responses to changing atmospheric deposition
Qinqin Chen1,2, Qingru Wu1,2, Yuying Cui1,2, Shuxiao Wang1,2*
1 State Key Joint Laboratory of Environmental Simulation and Pollution Control, School of Environment, Tsinghua University, Beijing, 100080, China
2 State Environmental Protection Key Laboratory of Sources and Control of Air Pollution Complex, Beijing, 100084, China
*Correspondence: shxwang@tsinghua.edu.cn

## Sheet: Fig 1 data
CoreID	TypeOfArchive	1980 Sediment accumulation/Model deposition
Beal2015_Mount Logan	Ice core	0.0264231
Chellman2017_Upper Fremont Glacier	Ice core	1.25497
Eyrikh2017_Belukha glacier	Ice core	0.135076
Kang2016_Mt. Geladaindong	Ice core	no data
Li2014_29K	Ice core	no data
Li2014_29L	Ice core	0.025663
Zheng2014_Agassiz	Ice core	0.00951959
Zheng2014_Mt. Oxford	Ice core	0.0181695
Zheng2014_NEEM-2010-S3	Ice core	0.201449
Beal2014_Yanacocha	Lake core	0.197085
Bindler2001_Lake53	Lake core	0.820071
Bindler2001_Lake70	Lake core	1.16202
Bindler2001_Nunatak	Lake core	1.76826
Conaway2012_LakeTanganyika	Lake core	0.255947
Corella2021_Marbore	Lake core	2.58249
Daga2016_LakeFutalaufquen	Lake core	0.916336
Engels2018_Sampaloc	Lake core	1.93602
Engels2018_Yambo	Lake core	8.13361
Engstrom2007_August	Lake core	3.07455
Engstrom2007_Bean	Lake core	2.06087
Engstrom2007_Bear	Lake core	1.2385
Engstrom2007_Dyers	Lake core	8.09097
Engstrom2007_LittleTrout	Lake core	1.24886
Engstrom2007_Locator	Lake core	1.11815
Engstrom2007_Loiten	Lake core	1.10053
Engstrom2007_Ninemile	Lake core	5.23862
Engstrom2007_Nipisiquit	Lake core	3.29697
Engstrom2007_Shoepack	Lake core	2.71295
Engstrom2007_Tettegouche	Lake core	2.78217
Engstrom2007_Tooth	Lake core	1.73499
Engstrom2007_Wilson	Lake core	4.54487
Engstrom2007_Wolf	Lake core	3.71617
Evenset2007_Ellasjoen	Lake core	15.5886
Fitzgerald2005_Efficient	Lake core	0.953875
Fitzgerald2005_Forgetful	Lake core	0.650023
Fitzgerald2005_Perfect	Lake core	0.996249
Fitzgerald2005_Relaxing	Lake core	1.483
Fitzgerald2005_Surprise	Lake core	1.69763
Fong2019_MacRitchieReservoir	Lake core	49.1911
Guedron2019_Lake Chungara	Lake core	0.689553
Guevara2010_LakeMoreno	Lake core	1.30613
Guevara2010_LakeToncek	Lake core	0.958261
Hermanson1993_Imitavik	Lake core	1.12907
Huang2020_Gokyo	Lake core	2.51439
Kamman2002_DudleyPond	Lake core	2.48611
Kamman2002_GilmanPond	Lake core	1.63412
Kamman2002_HighPond	Lake core	2.05543
Kamman2002_IntervalePond	Lake core	1.68916
Kamman2002_McConnellPond	Lake core	4.31624
Kamman2002_SessionsPond	Lake core	2.46879
Kamman2002_SpringLake	Lake core	2.03984
Kamman2002_WallingfordPond	Lake core	3.20549
Kamman2002_WheelerPond	Lake core	4.00615
Kamman2002_WillardPond	Lake core	1.4314
Kang2016_BanggongCo	Lake core	0.306861
Kang2016_Gosainkunda	Lake core	1.72366
Kang2016_LinggeCo	Lake core	1.34583
Kang2016_NamCo	Lake core	2.32495
Kang2016_QiangyongCo	Lake core	0.826865
Kang2016_Tanglha	Lake core	3.05325
Lamborg2002_Beaverskin	Lake core	0.635636
Lamborg2002_BigDamEast	Lake core	1.86097
Lamborg2002_Hochstetter	Lake core	1.75451
Lamborg2002_Kangaroo	Lake core	0.45948
Lamborg2002_Sarah	Lake core	0.920395
Lamborg2002_UpperSilver	Lake core	0.847919
Landers1995_Schrader	Lake core	0.788745
Landers1995_Wonder	Lake core	0.147407
Lent1996_DevilsLake	Lake core	3.11585
Lockhart1993_Hawk	Lake core	0.633826
Lockhart1993_Lake375	Lake core	1.44975
Lockhart1995_Amituk	Lake core	2.56089
Lockhart1995_Kusawa	Lake core	0.99623
Lockhart1995_LacBalot	Lake core	0.437909
Lockhart1998_GreatBear	Lake core	1.60341
Lockhart1998_Lindeman	Lake core	5.55347
Lockhart1998_LittleAtlin	Lake core	7.7802
Lockhart1998_SteTherese	Lake core	9.97836
Lockhart1998_Yaya	Lake core	7.27745
Lorey1999_LittleEchoPond	Lake core	0.287026
Norton1997_SargentMountainPond	Lake core	13.5674
Pompeani2018_CupperFallsLake	Lake core	5.04582
Roberts2019_BigDamEast	Lake core	0.710646
Roberts2019_Cobrielle	Lake core	0.41627
Roberts2019_Hilchemakaar	Lake core	1.00797
Roberts2019_Peskowesk	Lake core	0.783944
Roberts2021_Brisebois	Lake core	0.914578
Roberts2021_Cabin	Lake core	0.261634
Roberts2021_Cobrielle	Lake core	0.395374
Roberts2021_Control	Lake core	0.402318
Roberts2021_des Iles	Lake core	0.260972
Roberts2021_East Dam	Lake core	0.69058
Roberts2021_Hilch	Lake core	1.02823
Roberts2021_L240	Lake core	0.488102
Roberts2021_L337	Lake core	0.463944
Roberts2021_L373	Lake core	0.294695
Roberts2021_L378	Lake core	0.310824
Roberts2021_L442	Lake core	0.317407
Roberts2021_Megantic	Lake core	1.09887
Roberts2021_Mountain Goat	Lake core	0.813602
Roberts2021_Peskowesk	Lake core	0.728175
Roberts2021_Plastic	Lake core	0.884391
Roberts2021_Scout-1	Lake core	0.0760556
Roberts2021_Summit	Lake core	0.654346
Roberts2021_T1111	Lake core	0.258988
Roberts2021_Trumpeter	Lake core	0.315222
Roberts2021_Wolf	Lake core	0.268451
Rose2020_LETS2 Lake	Lake core	4.26538
Rossmann2010_LakeMichigan	Lake core	1.07332
Ruiz-Fernandez2003_LiriosLake	Lake core	8.1042
Ruiz-Fernandez2007_VRUI	Lake core	5.62317
Rybak1989_Lake817	Lake core	no data
Sarkar2015_CP	Lake core	0.757978
Sarkar2015_WPP	Lake core	1.28327
Schneider2021_LakeGlenbawn	Lake core	3.18729
Schneider2021_TraralgonReservoir	Lake core	3.49629
Swain1992_Cedar	Lake core	1.40485
Swain1992_Dunnigan	Lake core	1.08441
Swain1992_Kjostad	Lake core	4.63802
Swain1992_LittleRock	Lake core	5.13772
Swain1992_Meander	Lake core	1.25976
Swain1992_Mountain	Lake core	3.30986
Swain1992_Thrush	Lake core	1.59265
Wiklund2017_ELA5LakeAverage	Lake core	0.619327
Yang2002_Lochnagar	Lake core	0.546672
Yang2003_BanburyReservoir	Lake core	12.0888
Yang2003_BurnmoorTarn	Lake core	0.377895
Yang2003_LlynLlagi	Lake core	2.68106
Yang2003_LochChon	Lake core	5.35204
Yang2003_LochGrannoch	Lake core	3.64585
Yang2003_Lochnagar	Lake core	0.474904
Yang2010a_Bujuku	Lake core	3.38079
Yang2010a_Kitandara	Lake core	1.47662
Yang2010a_Mahoma	Lake core	0.87662
Yang2010b_Cuo E	Lake core	0.66553
Yang2010b_Gaihai	Lake core	2.64888
Yang2010b_Kemen Co	Lake core	0.149638
Yang2010b_Nam Co	Lake core	0.12752
Yang2010b_Qinghai	Lake core	0.968726
Yang2016_Fuxing island Park	Lake core	47.3379
Yang2016_Luxun Park	Lake core	155.642
Yang2016_Xinjiangwan Park	Lake core	43.7301
Yu2017_CH2012	Lake core	9.01324
Zeng2014_Lake Sayram	Lake core	3.12789
Zeng2017_Huguangyan Lake	Lake core	0.945291
Zhu2020_Qiangyong	Lake core	2.49436
Perez-Rodriguez2019_Limnopolar	Lake core	1.23569
Engstrom2014_Negrilla	Lake core	1.63362
Engstrom2014_El Junco	Lake core	10.1307
Engstrom2014_Tahoe	Lake core	0.672295
Engstrom2014_FallenLeaf	Lake core	0.464281
Engstrom2014_Challa	Lake core	0.590388
Engstrom2014_Loiten	Lake core	1.06547
Engstrom2014_Locator	Lake core	1.19096
Engstrom2014_Tomtit	Lake core	1.52355
Engstrom2014_Topsail	Lake core	1.19838
Engstrom2014_Clever	Lake core	0.894818
Engstrom2014_Frank	Lake core	1.30538
Engstrom2014_Rectangle	Lake core	0.700766
Engstrom2014_Cliff	Lake core	0.731513
Engstrom2014_Sapsucker	Lake core	0.712354
Engstrom2014_Goldeneye	Lake core	0.986953
Yang2023_WAGP1	Lake core	0.38658
Yang2023_BFWP	Lake core	3.89907
Yang2023_YCH	Lake core	0.644697
Yang2023_OLOM	Lake core	2.61897
Yang2023_VERDE	Lake core	1.17124
Lindeberg2006_Lake B	Lake core	1.56544
Asmund2000_Greenland coast_16964	Marine core	1.09072
Asmund2000_Greenland coast_18890	Marine core	1.35399
Asmund2000_Greenland coast_18891	Marine core	0.669282
Asmund2000_Greenland coast_4001	Marine core	20.9549
Asmund2000_Greenland coast_4072	Marine core	1.50524
Asmund2000_Greenland coast_4074	Marine core	2.6354
Asmund2000_Greenland coast_5045	Marine core	55.0569
Asmund2000_Greenland coast_5064	Marine core	4.68725
Asmund2000_Greenland coast_5081	Marine core	9.80503
Asmund2000_Greenland coast_5096	Marine core	30.7477
Asmund2000_Greenland coast_7417	Marine core	44.3233
Asmund2000_Greenland coast_7446	Marine core	14.8983
Asmund2000_Greenland coast_7447	Marine core	8.12671
Asmund2000_Greenland coast_7466	Marine core	1.17963
Asmund2000_Greenland coast_7467	Marine core	12.6541
Asmund2000_Greenland coast_7469	Marine core	54.9592
Duan2015_East China Sea_A5	Marine core	27.0151
Kim2019_EastChinaSea	Marine core	29.2333
Kim2019_EastSea	Marine core	3.46267
Kim2019_OkhotskBay	Marine core	5.89811
Kim2019_YellowSea	Marine core	24.2108
Lockhart1998_HudsonBay_Fogo4	Marine core	6.62438
Mil-Homens2008_Core 3567	Marine core	37.1442
Mil-Homens2008_Core 3569	Marine core	30.4838
Xu2009_LDW02	Marine core	28.9252
Biester2003_GC1	Peat core	0.836863
Biester2003_Pbr2	Peat core	0.303617
Biester2003_Sky1	Peat core	0.29499
Coggins2006_Knockroe	Peat core	2.70376
Coggins2006_Letterfrack	Peat core	6.28856
Ettler2008_Brdy Hills 1	Peat core	1.4837
Ettler2008_Brdy Hills 2	Peat core	1.74887
Ettler2008_Brdy Hills 3	Peat core	2.53567
Jensen1991_Aspvreten	Peat core	0.555198
Jensen1991_Birkenes	Peat core	0.901891
Jensen1991_Karvatn	Peat core	0.648811
Jensen1991_Overbygd	Peat core	2.48599
Jensen1991_Rorvik	Peat core	0.769973
Jensen1991_Vindeln	Peat core	0.818168
Li2016_Dajiuhu	Peat core	2.72376
Martinez-cortizas1999_Penido Vello bog	Peat core	5.60683
Norton1997_BH	Peat core	13.0816
Outridge2011_SK4_5	Peat core	4.04246
Rose2020_LETS2 Peat	Peat core	6.51731
Shotyk2003_DK	Peat core	4.2769
Shotyk2003_GL	Peat core	4.12159
Tang2012_Xiaoxingan Mountain	Peat core	7.19605
Perez-Rodriguez2018_Sandhavn	Peat core	0.290133
Enrico2017_Pinet	Peat core	2.53034
Li2020_AMS	Peat core	3.30675
Li2020_SCB	Peat core	0.735584
Li2020_HBT	Peat core	0.672951
Li2020_AND	Peat core	0.891615

## Sheet: Fig 2 data
Region	Archive	Year	Core data count	GAM Predicted data count (temporal boundary 1980-2012)	Hg flux mean (mg/m2/yr)	CI-2.5%	CI-97.5%	If Hg flux mean contain GAM Predicted Flux	Plotted in Fig3?
Africa	Lake sediment core	2012	1	3	0.0456785	0.0358723	0.0554848	yes	Yes
Africa	Lake sediment core	2011	1	3	0.0407088	0.0259753	0.0554423	yes	Yes
Africa	Lake sediment core	2010	1	3	0.0445677	0.031196	0.0579394	yes	Yes
Africa	Lake sediment core	2009	1	3	0.0400742	0.0254841	0.0546643	yes	Yes
Africa	Lake sediment core	2008	1	3	0.0373527	0.0220521	0.0526534	yes	Yes
Africa	Lake sediment core	2007	1	3	0.0366581	0.0213064	0.0520099	yes	Yes
Africa	Lake sediment core	2006	1	3	0.0370665	0.0220275	0.0521055	yes	Yes
Africa	Lake sediment core	2005	1	3	0.0452766	0.0328673	0.0576858	yes	Yes
Africa	Lake sediment core	2004	1	3	0.0421678	0.0288216	0.055514	yes	Yes
Africa	Lake sediment core	2003	4	0	0.0502727	0.0304937	0.0700517	no	Yes
Africa	Lake sediment core	2002	4	0	0.051702	0.030959	0.0724449	no	Yes
Africa	Lake sediment core	2001	4	0	0.0530607	0.0312422	0.0748793	no	Yes
Africa	Lake sediment core	2000	5	0	0.0453515	0.0243463	0.0663566	no	Yes
Africa	Lake sediment core	1999	5	0	0.0431003	0.0247973	0.0614033	no	Yes
Africa	Lake sediment core	1998	6	0	0.0345754	0.0196097	0.0495412	no	Yes
Africa	Lake sediment core	1997	6	0	0.0341126	0.0191824	0.0490429	no	Yes
Africa	Lake sediment core	1996	6	0	0.0336537	0.0187523	0.0485551	no	Yes
Africa	Lake sediment core	1995	6	0	0.033058	0.0182047	0.0479113	no	Yes
Africa	Lake sediment core	1994	6	0	0.0334217	0.0181701	0.0486732	no	Yes
Africa	Lake sediment core	1993	6	0	0.0338635	0.0182269	0.0495	no	Yes
Africa	Lake sediment core	1992	6	0	0.0341811	0.0181268	0.0502355	no	Yes
Africa	Lake sediment core	1991	6	0	0.0345684	0.0181278	0.051009	no	Yes
Africa	Lake sediment core	1990	6	0	0.0349557	0.0181184	0.0517931	no	Yes
Africa	Lake sediment core	1989	6	0	0.033422	0.0179832	0.0488608	no	Yes
Africa	Lake sediment core	1988	6	0	0.0318883	0.0177452	0.0460313	no	Yes
Africa	Lake sediment core	1987	6	0	0.0325311	0.0177934	0.0472688	no	Yes
Africa	Lake sediment core	1986	6	0	0.0331739	0.0178061	0.0485417	no	Yes
Africa	Lake sediment core	1985	6	0	0.0338167	0.0177876	0.0498458	no	Yes
Africa	Lake sediment core	1984	6	0	0.0330043	0.0176864	0.0483222	no	Yes
Africa	Lake sediment core	1983	6	0	0.0321301	0.0174782	0.0467819	no	Yes
Africa	Lake sediment core	1982	6	0	0.0313568	0.0172718	0.0454418	no	Yes
Africa	Lake sediment core	1981	6	0	0.030549	0.0169776	0.0441203	no	Yes
Africa	Lake sediment core	1980	6	0	0.0297586	0.0166566	0.0428605	no	Yes
Africa	Lake sediment core	1979	6	0	0.0289985	0.0163255	0.0416715	no	Yes
Africa	Lake sediment core	1978	6	0	0.0297133	0.0164707	0.0429558	no	Yes
Africa	Lake sediment core	1977	6	0	0.030428	0.0165752	0.0442808	no	Yes
Africa	Lake sediment core	1976	6	0	0.0311217	0.0166158	0.0456275	no	Yes
Africa	Lake sediment core	1975	6	0	0.0318154	0.0166251	0.0470056	no	Yes
Africa	Lake sediment core	1974	6	0	0.032571	0.0166177	0.0485243	no	Yes
Africa	Lake sediment core	1973	6	0	0.0336276	0.0166812	0.0505741	no	Yes
Africa	Lake sediment core	1972	6	0	0.0342338	0.0167307	0.0517369	no	Yes
Africa	Lake sediment core	1971	6	0	0.03484	0.0167785	0.0529015	no	Yes
Africa	Lake sediment core	1970	5	0	0.0278466	0.00840803	0.0472851	no	Yes
Africa	Lake sediment core	1969	5	0	0.0278738	0.00791736	0.0478303	no	Yes
Africa	Lake sediment core	1968	5	0	0.0281866	0.00775507	0.0486181	no	Yes
Africa	Lake sediment core	1967	5	0	0.0281008	0.00769254	0.0485091	no	Yes
Africa	Lake sediment core	1966	5	0	0.0280151	0.00762939	0.0484007	no	Yes
Africa	Lake sediment core	1965	5	0	0.0279293	0.00756562	0.0482929	no	Yes
Africa	Lake sediment core	1964	5	0	0.0277546	0.00739913	0.04811	no	Yes
Africa	Lake sediment core	1963	5	0	0.0268859	0.00741028	0.0463615	no	Yes
Africa	Lake sediment core	1962	5	0	0.0260172	0.0074204	0.044614	no	Yes
Africa	Lake sediment core	1961	5	0	0.0251485	0.00742937	0.0428676	no	Yes
Africa	Lake sediment core	1960	5	0	0.024183	0.00731597	0.04105	no	Yes
Africa	Lake sediment core	1959	5	0	0.0233966	0.00715633	0.0396368	no	Yes
Africa	Lake sediment core	1958	5	0	0.0228021	0.007211	0.0383933	no	Yes
Africa	Lake sediment core	1957	5	0	0.0222077	0.00726316	0.0371523	no	Yes
Africa	Lake sediment core	1956	5	0	0.0216133	0.00731248	0.0359141	no	Yes
Africa	Lake sediment core	1955	5	0	0.0208914	0.0071912	0.0345916	no	Yes
Africa	Lake sediment core	1954	5	0	0.0204923	0.00748972	0.0334949	no	Yes
Africa	Lake sediment core	1953	5	0	0.0200282	0.00769808	0.0323584	no	Yes
Africa	Lake sediment core	1952	5	0	0.0195162	0.00785317	0.0311793	no	Yes
Africa	Lake sediment core	1951	5	0	0.0190692	0.00808585	0.0300525	no	Yes
Africa	Lake sediment core	1950	5	0	0.0186221	0.0083104	0.0289339	no	Yes
Africa	Lake sediment core	1949	5	0	0.0179805	0.00828829	0.0276727	no	Yes
Africa	Lake sediment core	1948	5	0	0.0173388	0.0082608	0.0264169	no	Yes
Africa	Lake sediment core	1947	5	0	0.0172345	0.00812961	0.0263394	no	Yes
Africa	Lake sediment core	1946	5	0	0.0172286	0.00812035	0.0263368	no	Yes
Africa	Lake sediment core	1945	5	0	0.0173086	0.00818911	0.0264281	no	Yes
Africa	Lake sediment core	1944	5	0	0.0173886	0.00825666	0.0265205	no	Yes
Africa	Lake sediment core	1943	5	0	0.0175251	0.00840137	0.0266489	no	Yes
Africa	Lake sediment core	1942	5	0	0.0176616	0.00854513	0.0267781	no	Yes
Africa	Lake sediment core	1941	5	0	0.0174974	0.00861008	0.0263848	no	Yes
Africa	Lake sediment core	1940	5	0	0.0173332	0.00867082	0.0259956	no	Yes
Africa	Lake sediment core	1939	5	0	0.017169	0.00872704	0.025611	no	Yes
Africa	Lake sediment core	1938	5	0	0.0170048	0.00877835	0.0252313	no	Yes
Africa	Lake sediment core	1937	5	0	0.0168406	0.00882437	0.0248568	no	Yes
Africa	Lake sediment core	1936	5	0	0.0167081	0.00889664	0.0245195	no	Yes
Africa	Lake sediment core	1935	5	0	0.0165755	0.0089614	0.0241897	no	Yes
Africa	Lake sediment core	1934	5	0	0.0165232	0.0091123	0.0239341	no	Yes
Africa	Lake sediment core	1933	5	0	0.0164708	0.00925202	0.0236896	no	Yes
Africa	Lake sediment core	1932	5	0	0.0164182	0.00937923	0.0234572	no	Yes
Africa	Lake sediment core	1931	5	0	0.0159662	0.00923299	0.0226994	no	Yes
Africa	Lake sediment core	1930	5	0	0.0155144	0.00908142	0.0219474	no	Yes
Africa	Lake sediment core	1929	5	0	0.0150124	0.00889051	0.0211342	no	Yes
Africa	Lake sediment core	1928	5	0	0.0145103	0.00868765	0.020333	no	Yes
Africa	Lake sediment core	1927	5	0	0.0140083	0.00847091	0.0195457	no	Yes
Africa	Lake sediment core	1926	5	0	0.0135797	0.00829801	0.0188613	no	Yes
Africa	Lake sediment core	1925	5	0	0.013284	0.00822506	0.0183428	no	Yes
Africa	Lake sediment core	1924	5	0	0.0132027	0.00831155	0.0180938	no	Yes
Africa	Lake sediment core	1923	5	0	0.0128687	0.00818329	0.0175542	no	Yes
Africa	Lake sediment core	1922	5	0	0.0122991	0.00802268	0.0165756	no	Yes
Africa	Lake sediment core	1921	5	0	0.011769	0.00785424	0.0156837	no	Yes
Africa	Lake sediment core	1920	5	0	0.0112837	0.00765429	0.0149131	no	Yes
Africa	Lake sediment core	1919	5	0	0.0113346	0.00761658	0.0150527	no	Yes
Africa	Lake sediment core	1918	5	0	0.0113406	0.00755809	0.0151231	no	Yes
Africa	Lake sediment core	1917	5	0	0.0114215	0.00754283	0.0153002	no	Yes
Africa	Lake sediment core	1916	5	0	0.0114954	0.00751157	0.0154792	no	Yes
Africa	Lake sediment core	1915	5	0	0.0115693	0.00747852	0.01566	no	Yes
Africa	Lake sediment core	1914	5	0	0.0116857	0.00750899	0.0158624	no	Yes
Africa	Lake sediment core	1913	5	0	0.0118021	0.00753838	0.0160658	no	Yes
Africa	Lake sediment core	1912	5	0	0.0119185	0.00756675	0.0162702	no	Yes
Africa	Lake sediment core	1911	5	0	0.0120349	0.00759416	0.0164757	no	Yes
Africa	Lake sediment core	1910	5	0	0.0119275	0.00745288	0.016402	no	Yes
Africa	Lake sediment core	1909	5	0	0.0118327	0.00729763	0.0163678	no	Yes
Africa	Lake sediment core	1908	5	0	0.0118367	0.00721401	0.0164594	no	Yes
Africa	Lake sediment core	1907	5	0	0.0118407	0.0071228	0.0165587	no	Yes
Africa	Lake sediment core	1906	5	0	0.0118056	0.00699872	0.0166125	no	Yes
Africa	Lake sediment core	1905	5	0	0.0117704	0.00686775	0.0166731	no	Yes
Africa	Lake sediment core	1904	5	0	0.0118848	0.00689243	0.0168772	no	Yes
Africa	Lake sediment core	1903	5	0	0.0119992	0.00691581	0.0170825	no	Yes
Africa	Lake sediment core	1902	5	0	0.0121135	0.00693795	0.0172891	no	Yes
Africa	Lake sediment core	1901	5	0	0.0122279	0.00695892	0.0174969	no	Yes
Africa	Lake sediment core	1900	5	0	0.0123423	0.00697877	0.0177058	no	Yes
Africa	Lake sediment core	1899	5	0	0.0124852	0.00701985	0.0179506	no	Yes
Africa	Lake sediment core	1898	5	0	0.0126282	0.00706064	0.0181958	no	Yes
Africa	Lake sediment core	1897	5	0	0.0127076	0.00703577	0.0183794	no	Yes
Africa	Lake sediment core	1896	5	0	0.0128142	0.00704898	0.0185795	no	Yes
Africa	Lake sediment core	1895	5	0	0.0129209	0.00706097	0.0187808	no	Yes
Africa	Lake sediment core	1894	5	0	0.0128642	0.00708606	0.0186424	no	Yes
Africa	Lake sediment core	1893	5	0	0.0128076	0.00710991	0.0185053	no	Yes
Africa	Lake sediment core	1892	5	0	0.0127509	0.00713247	0.0183694	no	Yes
Africa	Lake sediment core	1891	5	0	0.0125515	0.00704475	0.0180582	no	Yes
Africa	Lake sediment core	1890	5	0	0.0124467	0.00704677	0.0178467	no	Yes
Africa	Lake sediment core	1889	5	0	0.0123453	0.00705143	0.0176391	no	Yes
Africa	Lake sediment core	1888	5	0	0.0121608	0.0069802	0.0173414	no	Yes
Africa	Lake sediment core	1887	5	0	0.0119984	0.00689073	0.0171061	no	Yes
Africa	Lake sediment core	1886	5	0	0.011836	0.00679804	0.016874	no	Yes
Africa	Lake sediment core	1885	5	0	0.0116736	0.006702	0.0166453	no	Yes
Africa	Lake sediment core	1884	5	0	0.0115488	0.00663581	0.0164618	no	Yes
Africa	Lake sediment core	1883	5	0	0.0113354	0.00647319	0.0161976	no	Yes
Africa	Lake sediment core	1882	5	0	0.0112106	0.00639149	0.0160297	no	Yes
Africa	Lake sediment core	1881	5	0	0.0110012	0.00623911	0.0157634	no	Yes
Africa	Lake sediment core	1880	5	0	0.0108362	0.00613339	0.015539	no	Yes
Africa	Lake sediment core	1879	5	0	0.0106712	0.00602708	0.0153153	no	Yes
Africa	Lake sediment core	1878	5	0	0.0105062	0.00592016	0.0150922	no	Yes
Africa	Lake sediment core	1877	5	0	0.0105156	0.00580348	0.0152278	no	Yes
Africa	Lake sediment core	1876	5	0	0.0105346	0.00569524	0.015374	no	Yes
Africa	Lake sediment core	1875	5	0	0.010561	0.00559845	0.0155236	no	Yes
Africa	Lake sediment core	1874	5	0	0.0105874	0.00549964	0.0156751	no	Yes
Africa	Lake sediment core	1873	5	0	0.0106138	0.00539897	0.0158286	no	Yes
Africa	Lake sediment core	1872	5	0	0.0106359	0.00529319	0.0159787	no	Yes
Africa	Lake sediment core	1871	5	0	0.0107038	0.00523976	0.0161679	no	Yes
Africa	Lake sediment core	1870	5	0	0.0107718	0.00518506	0.0163585	no	Yes
Africa	Lake sediment core	1869	5	0	0.0108916	0.00520238	0.0165809	no	Yes
Africa	Lake sediment core	1868	5	0	0.0110114	0.00521866	0.0168042	no	Yes
Africa	Lake sediment core	1867	5	0	0.0111313	0.00523396	0.0170286	no	Yes
Africa	Lake sediment core	1866	5	0	0.0112511	0.00524834	0.0172539	no	Yes
Africa	Lake sediment core	1865	5	0	0.011371	0.00526184	0.0174801	no	Yes
Africa	Lake sediment core	1864	5	0	0.0114629	0.00523866	0.017687	no	Yes
Africa	Lake sediment core	1863	5	0	0.0115657	0.00522488	0.0179065	no	Yes
Africa	Lake sediment core	1862	5	0	0.0116686	0.00521063	0.0181265	no	Yes
Africa	Lake sediment core	1861	5	0	0.0116956	0.00521005	0.0181811	no	Yes
Africa	Lake sediment core	1860	5	0	0.0117226	0.00520941	0.0182357	no	Yes
Africa	Lake sediment core	1859	5	0	0.0117496	0.00520873	0.0182905	no	Yes
Africa	Lake sediment core	1858	5	0	0.0117766	0.00520799	0.0183452	no	Yes
Africa	Lake sediment core	1857	5	0	0.0118036	0.00520722	0.0184	no	Yes
Africa	Lake sediment core	1856	5	0	0.0118306	0.00520639	0.0184549	no	Yes
Africa	Lake sediment core	1855	5	0	0.0118576	0.00520551	0.0185097	no	Yes
Africa	Lake sediment core	1854	5	0	0.0118846	0.0052046	0.0185647	no	Yes
Africa	Lake sediment core	1853	5	0	0.0119117	0.00520363	0.0186197	no	Yes
Africa	Lake sediment core	1852	5	0	0.0119387	0.00520262	0.0186747	no	Yes
Africa	Lake sediment core	1851	5	0	0.0119678	0.00520394	0.0187318	no	Yes
Africa	Lake sediment core	1850	5	0	0.011997	0.00520522	0.0187889	no	Yes
Africa	Lake sediment core	1849	5	0	0.012024	0.00520409	0.018844	no	Yes
Africa	Lake sediment core	1848	5	0	0.0120511	0.00520291	0.0188992	no	Yes
Africa	Lake sediment core	1847	5	0	0.0120781	0.0052017	0.0189544	no	Yes
Africa	Lake sediment core	1846	5	0	0.0121051	0.00520044	0.0190097	no	Yes
Africa	Lake sediment core	1845	5	0	0.0121317	0.00519846	0.0190649	no	Yes
Africa	Lake sediment core	1844	5	0	0.0121583	0.00519644	0.0191201	no	Yes
Africa	Lake sediment core	1843	5	0	0.0120485	0.00522268	0.0188743	no	Yes
Africa	Lake sediment core	1842	5	0	0.0119387	0.00524859	0.0186287	no	Yes
Africa	Lake sediment core	1841	5	0	0.0118288	0.00527416	0.0183835	no	Yes
Africa	Lake sediment core	1840	5	0	0.0116923	0.00526335	0.0181212	no	Yes
Africa	Lake sediment core	1839	5	0	0.0115557	0.00525207	0.0178593	no	Yes
Africa	Lake sediment core	1838	5	0	0.0114191	0.00524026	0.017598	no	Yes
Africa	Lake sediment core	1837	5	0	0.0112825	0.00522791	0.0173372	no	Yes
Africa	Lake sediment core	1836	5	0	0.011146	0.00521498	0.017077	no	Yes
Africa	Lake sediment core	1835	4	0	0.00687906	0.00379303	0.00996509	no	Yes
Africa	Lake sediment core	1834	4	0	0.00684582	0.00375629	0.00993534	no	Yes
Africa	Lake sediment core	1833	4	0	0.00681257	0.00371924	0.0099059	no	Yes
Africa	Lake sediment core	1832	4	0	0.00677932	0.00368187	0.00987678	no	Yes
Africa	Lake sediment core	1831	4	0	0.00674608	0.00364418	0.00984798	no	Yes
Africa	Lake sediment core	1830	4	0	0.00671283	0.00360617	0.00981949	no	Yes
Africa	Lake sediment core	1829	4	0	0.00667959	0.00356785	0.00979132	no	Yes
Africa	Lake sediment core	1828	4	0	0.00664634	0.00352922	0.00976346	no	Yes
Africa	Lake sediment core	1827	4	0	0.00661309	0.00349028	0.0097359	no	Yes
Africa	Lake sediment core	1826	4	0	0.00657985	0.00345103	0.00970866	no	Yes
Africa	Lake sediment core	1825	4	0	0.0065466	0.00341148	0.00968173	no	Yes
Africa	Lake sediment core	1824	4	0	0.00651336	0.00337161	0.0096551	no	Yes
Africa	Lake sediment core	1823	4	0	0.00648011	0.00333145	0.00962877	no	Yes
Africa	Lake sediment core	1822	4	0	0.00644686	0.00329098	0.00960275	no	Yes
Africa	Lake sediment core	1821	4	0	0.00641362	0.00325021	0.00957702	no	Yes
Africa	Lake sediment core	1820	4	0	0.00646515	0.00332564	0.00960465	no	Yes
Africa	Lake sediment core	1819	4	0	0.00651668	0.00339935	0.00963401	no	Yes
Africa	Lake sediment core	1818	4	0	0.00656821	0.00347129	0.00966513	no	Yes
Africa	Lake sediment core	1817	4	0	0.00661974	0.00354144	0.00969805	no	Yes
Africa	Lake sediment core	1816	4	0	0.00667127	0.00360975	0.0097328	no	Yes
Africa	Lake sediment core	1815	4	0	0.00672281	0.00367621	0.00976941	no	Yes
Africa	Lake sediment core	1814	4	0	0.00670995	0.00366429	0.00975561	no	Yes
Africa	Lake sediment core	1813	4	0	0.0066971	0.00365237	0.00974183	no	Yes
Africa	Lake sediment core	1812	4	0	0.00668425	0.00364044	0.00972806	no	Yes
Africa	Lake sediment core	1811	4	0	0.0066714	0.0036285	0.0097143	no	Yes
Africa	Lake sediment core	1810	4	0	0.00665855	0.00361655	0.00970055	no	Yes
Africa	Lake sediment core	1809	4	0	0.0066457	0.00360458	0.00968681	no	Yes
Africa	Lake sediment core	1808	4	0	0.00663284	0.00359261	0.00967308	no	Yes
Africa	Lake sediment core	1807	4	0	0.00661999	0.00358062	0.00965936	no	Yes
Africa	Lake sediment core	1806	4	0	0.00660714	0.00356862	0.00964566	no	Yes
Africa	Lake sediment core	1805	4	0	0.00659429	0.00355662	0.00963196	no	Yes
Africa	Lake sediment core	1804	4	0	0.00658144	0.0035446	0.00961828	no	Yes
Africa	Lake sediment core	1803	4	0	0.00656859	0.00353257	0.0096046	no	Yes
Africa	Lake sediment core	1802	4	0	0.00655573	0.00352053	0.00959094	no	Yes
Africa	Lake sediment core	1801	4	0	0.0065434	0.00350953	0.00957727	no	Yes
Africa	Lake sediment core	1800	4	0	0.00653106	0.00349851	0.00956361	no	Yes
Africa	Lake sediment core	1799	4	0	0.00651821	0.00348644	0.00954998	no	Yes
Africa	Lake sediment core	1798	4	0	0.00650536	0.00347436	0.00953636	no	Yes
Africa	Lake sediment core	1797	4	0	0.00649251	0.00346226	0.00952275	no	Yes
Africa	Lake sediment core	1796	4	0	0.00647966	0.00345016	0.00950916	no	Yes
Africa	Lake sediment core	1795	4	0	0.0064668	0.00343804	0.00949557	no	Yes
Africa	Lake sediment core	1794	4	0	0.00645395	0.00342591	0.00948199	no	Yes
Africa	Lake sediment core	1793	4	0	0.0064411	0.00341377	0.00946843	no	Yes
Africa	Lake sediment core	1792	4	0	0.00643079	0.00340675	0.00945483	no	Yes
Africa	Lake sediment core	1791	4	0	0.00642048	0.00339971	0.00944125	no	Yes
Africa	Lake sediment core	1790	4	0	0.00641017	0.00339265	0.00942769	no	Yes
Africa	Lake sediment core	1789	4	0	0.00639986	0.00338557	0.00941414	no	Yes
Africa	Lake sediment core	1788	4	0	0.00638955	0.00337848	0.00940062	no	Yes
Africa	Lake sediment core	1787	4	0	0.00637924	0.00337136	0.00938712	no	Yes
Africa	Lake sediment core	1786	4	0	0.00636893	0.00336422	0.00937363	no	Yes
Africa	Lake sediment core	1785	4	0	0.00637184	0.00337392	0.00936975	no	Yes
Africa	Lake sediment core	1784	4	0	0.00637475	0.00338359	0.0093659	no	Yes
Africa	Lake sediment core	1783	4	0	0.00637765	0.00339323	0.00936207	no	Yes
Africa	Lake sediment core	1782	4	0	0.00638056	0.00340284	0.00935828	no	Yes
Africa	Lake sediment core	1781	4	0	0.00638347	0.00341242	0.00935452	no	Yes
Africa	Lake sediment core	1780	4	0	0.00638638	0.00342197	0.00935079	no	Yes
Africa	Lake sediment core	1779	4	0	0.00638929	0.00343149	0.00934709	no	Yes
Africa	Lake sediment core	1778	4	0	0.0063922	0.00344098	0.00934342	no	Yes
Africa	Lake sediment core	1777	4	0	0.00639511	0.00345044	0.00933978	no	Yes
Africa	Lake sediment core	1776	4	0	0.00639802	0.00345986	0.00933618	no	Yes
Africa	Lake sediment core	1775	4	0	0.00640093	0.00346925	0.0093326	no	Yes
Africa	Lake sediment core	1774	4	0	0.00640384	0.00347861	0.00932906	no	Yes
Africa	Lake sediment core	1773	4	0	0.00640675	0.00348794	0.00932555	no	Yes
Africa	Lake sediment core	1772	4	0	0.00640965	0.00349724	0.00932207	no	Yes
Africa	Lake sediment core	1771	4	0	0.00641256	0.0035065	0.00931862	no	Yes
Africa	Lake sediment core	1770	4	0	0.00641547	0.00351573	0.00931521	no	Yes
Africa	Lake sediment core	1769	4	0	0.00641838	0.00352493	0.00931183	no	Yes
Africa	Lake sediment core	1768	4	0	0.00642129	0.0035341	0.00930848	no	Yes
Africa	Lake sediment core	1767	4	0	0.0064242	0.00354323	0.00930517	no	Yes
Africa	Lake sediment core	1766	4	0	0.00642711	0.00355233	0.00930189	no	Yes
Africa	Lake sediment core	1765	4	0	0.00643002	0.00356139	0.00929865	no	Yes
Africa	Lake sediment core	1764	4	0	0.00643293	0.00357042	0.00929544	no	Yes
Africa	Lake sediment core	1763	4	0	0.00643584	0.00357941	0.00929226	no	Yes
Africa	Lake sediment core	1762	4	0	0.00643875	0.00358837	0.00928912	no	Yes
Africa	Lake sediment core	1761	4	0	0.00644165	0.0035973	0.00928601	no	Yes
Africa	Lake sediment core	1760	4	0	0.00644456	0.00360619	0.00928294	no	Yes
Africa	Lake sediment core	1759	4	0	0.00644747	0.00361505	0.0092799	no	Yes
Africa	Lake sediment core	1758	4	0	0.00644963	0.00362232	0.00927694	no	Yes
Africa	Lake sediment core	1757	4	0	0.0064381	0.00361369	0.00926251	no	Yes
Africa	Lake sediment core	1756	4	0	0.00642733	0.0036066	0.00924807	no	Yes
Africa	Lake sediment core	1755	4	0	0.00641656	0.00359948	0.00923365	no	Yes
Africa	Lake sediment core	1754	4	0	0.0064058	0.00359233	0.00921926	no	Yes
Africa	Lake sediment core	1753	4	0	0.00639503	0.00358517	0.00920488	no	Yes
Africa	Lake sediment core	1752	4	0	0.00638426	0.00357798	0.00919053	no	Yes
Africa	Lake sediment core	1751	4	0	0.00637491	0.0035719	0.00917792	no	Yes
Africa	Lake sediment core	1750	4	0	0.00636556	0.00356579	0.00916533	no	Yes
Africa	Lake sediment core	1749	4	0	0.00635479	0.00355854	0.00915105	no	Yes
Africa	Lake sediment core	1748	4	0	0.00634402	0.00355126	0.00913679	no	Yes
Africa	Lake sediment core	1747	4	0	0.00633325	0.00354396	0.00912255	no	Yes
Africa	Lake sediment core	1746	4	0	0.00632248	0.00353663	0.00910833	no	Yes
Africa	Lake sediment core	1745	4	0	0.00631171	0.00352928	0.00909414	no	Yes
Africa	Lake sediment core	1744	4	0	0.00630094	0.00352191	0.00907998	no	Yes
Africa	Lake sediment core	1743	4	0	0.00629017	0.00351452	0.00906583	no	Yes
Africa	Lake sediment core	1742	4	0	0.00627941	0.0035071	0.00905171	no	Yes
Africa	Lake sediment core	1741	4	0	0.00626864	0.00349966	0.00903761	no	Yes
Africa	Lake sediment core	1740	4	0	0.00625787	0.00349219	0.00902354	no	Yes
Africa	Lake sediment core	1739	4	0	0.0062471	0.00348471	0.00900949	no	Yes
Africa	Lake sediment core	1738	4	0	0.00623633	0.00347719	0.00899546	no	Yes
Africa	Lake sediment core	1737	4	0	0.00622556	0.00346966	0.00898146	no	Yes
Africa	Lake sediment core	1736	4	0	0.00621479	0.0034621	0.00896748	no	Yes
Africa	Lake sediment core	1735	4	0	0.00620391	0.00345438	0.00895344	no	Yes
Africa	Lake sediment core	1734	4	0	0.00619304	0.00344664	0.00893943	no	Yes
Africa	Lake sediment core	1733	4	0	0.00618216	0.00343888	0.00892545	no	Yes
Africa	Lake sediment core	1732	4	0	0.00617129	0.00343109	0.00891149	no	Yes
Africa	Lake sediment core	1731	4	0	0.00616041	0.00342327	0.00889755	no	Yes
Africa	Lake sediment core	1730	4	0	0.00614954	0.00341543	0.00888364	no	Yes
Africa	Lake sediment core	1729	4	0	0.00613866	0.00340757	0.00886976	no	Yes
Africa	Lake sediment core	1728	4	0	0.00612779	0.00339968	0.0088559	no	Yes
Africa	Lake sediment core	1727	4	0	0.00611691	0.00339176	0.00884206	no	Yes
Africa	Lake sediment core	1726	4	0	0.00610604	0.00338382	0.00882826	no	Yes
Africa	Lake sediment core	1725	4	0	0.00609516	0.00337585	0.00881447	no	Yes
Africa	Lake sediment core	1724	4	0	0.00608429	0.00336786	0.00880072	no	Yes
Africa	Lake sediment core	1723	4	0	0.00607151	0.00335607	0.00878694	no	Yes
Africa	Lake sediment core	1722	4	0	0.00605873	0.00334427	0.00877319	no	Yes
Africa	Lake sediment core	1721	4	0	0.00604595	0.00333245	0.00875946	no	Yes
Africa	Lake sediment core	1720	4	0	0.00603317	0.00332061	0.00874574	no	Yes
Africa	Lake sediment core	1719	4	0	0.0060204	0.00330875	0.00873204	no	Yes
Africa	Lake sediment core	1718	4	0	0.00600762	0.00329688	0.00871835	no	Yes
Africa	Lake sediment core	1717	4	0	0.00599484	0.00328499	0.00870469	no	Yes
Africa	Lake sediment core	1716	4	0	0.00598206	0.00327308	0.00869104	no	Yes
Africa	Lake sediment core	1715	4	0	0.00596928	0.00326115	0.00867741	no	Yes
Africa	Lake sediment core	1714	4	0	0.0059567	0.00324959	0.00866381	no	Yes
Africa	Lake sediment core	1713	4	0	0.00594412	0.00323801	0.00865023	no	Yes
Africa	Lake sediment core	1712	4	0	0.00593353	0.00322891	0.00863814	no	Yes
Africa	Lake sediment core	1711	4	0	0.00592293	0.0032198	0.00862606	no	Yes
Africa	Lake sediment core	1710	4	0	0.00591234	0.00321069	0.00861399	no	Yes
Africa	Lake sediment core	1709	4	0	0.00590175	0.00320157	0.00860193	no	Yes
Africa	Lake sediment core	1708	4	0	0.00589115	0.00319244	0.00858987	no	Yes
Africa	Lake sediment core	1707	4	0	0.00588056	0.0031833	0.00857782	no	Yes
Africa	Lake sediment core	1706	4	0	0.00586996	0.00317416	0.00856577	no	Yes
Africa	Lake sediment core	1705	4	0	0.00585937	0.003165	0.00855374	no	Yes
Africa	Lake sediment core	1704	4	0	0.00584878	0.00315585	0.00854171	no	Yes
Africa	Lake sediment core	1703	4	0	0.00583818	0.00314668	0.00852968	no	Yes
Africa	Lake sediment core	1702	4	0	0.00582759	0.00313751	0.00851767	no	Yes
Africa	Lake sediment core	1701	4	0	0.005817	0.00312833	0.00850566	no	Yes
Africa	Lake sediment core	1700	4	0	0.0058064	0.00311915	0.00849366	no	Yes
Antarctica	Ice core-Snow	2012	2	0	4.18014e-05	2.00781e-05	6.35248e-05	No	Yes
Antarctica	Ice core-Snow	2011	2	0	2.53241e-05	1.69201e-05	3.37281e-05	No	Yes
Antarctica	Ice core-Snow	2010	2	0	4.54513e-06	3.22403e-06	5.86623e-06	No	Yes
Antarctica	Ice core-Snow	2009	2	0	3.44705e-06	3.40799e-06	3.48611e-06	No	Yes
Antarctica	Ice core-Snow	2008	2	0	2.77812e-05	-3.56063e-06	5.9123e-05	No	Yes
Antarctica	Ice core-Snow	2007	2	0	1.14148e-05	5.32368e-06	1.75059e-05	No	Yes
Antarctica	Ice core-Snow	2006	2	0	1.27828e-05	9.35461e-06	1.62109e-05	No	Yes
Antarctica	Ice core-Snow	2005	2	0	2.78048e-05	2.47559e-05	3.08536e-05	No	Yes
Antarctica	Ice core-Snow	2004	2	0	2.56888e-05	1.82528e-05	3.31249e-05	No	Yes
Antarctica	Ice core-Snow	2003	2	0	1.67822e-05	1.67717e-05	1.67928e-05	No	Yes
Antarctica	Ice core-Snow	2002	2	0	1.82589e-05	1.80882e-05	1.84296e-05	No	Yes
Antarctica	Ice core-Snow	2001	2	0	1.37468e-05	1.22742e-05	1.52193e-05	No	Yes
Antarctica	Ice core-Snow	2000	2	0	1.30314e-05	1.29811e-05	1.30818e-05	No	Yes
Antarctica	Ice core-Snow	1999	2	0	2.07332e-05	1.76951e-05	2.37712e-05	No	Yes
Antarctica	Ice core-Snow	1998	2	0	2.39069e-05	2.34046e-05	2.44092e-05	No	Yes
Antarctica	Ice core-Snow	1997	2	0	3.55982e-05	2.62992e-05	4.48972e-05	No	Yes
Antarctica	Ice core-Snow	1996	2	0	4.01874e-05	2.4724e-05	5.56509e-05	No	Yes
Antarctica	Ice core-Snow	1995	2	0	5.67737e-05	4.44272e-05	6.91201e-05	No	Yes
Antarctica	Ice core-Snow	1994	2	0	7.68514e-05	7.58159e-05	7.7887e-05	No	Yes
Antarctica	Ice core-Snow	1993	2	0	3.47584e-05	2.53142e-05	4.42026e-05	No	Yes
Antarctica	Ice core-Snow	1992	2	0	5.8828e-05	7.40168e-06	0.000110254	No	Yes
Antarctica	Ice core-Snow	1991	2	0	3.48266e-05	9.35838e-06	6.02949e-05	No	Yes
Antarctica	Ice core-Snow	1990	2	0	3.60394e-05	2.99044e-05	4.21744e-05	No	Yes
Antarctica	Ice core-Snow	1989	2	0	1.82774e-05	1.30815e-05	2.34732e-05	No	Yes
Antarctica	Ice core-Snow	1988	1	0	3.20048e-05			No	No
Antarctica	Ice core-Snow	1987	1	0	3.15397e-05			No	No
Antarctica	Ice core-Snow	1986	1	0	6.68712e-05			No	No
Antarctica	Ice core-Snow	1985	1	0	5.19029e-05			No	No
Antarctica	Ice core-Snow	1984	1	0	4.07894e-05			No	No
Antarctica	Ice core-Snow	1983	1	0	4.00376e-05			No	No
Antarctica	Ice core-Snow	1982	1	0	9.26797e-05			No	No
Antarctica	Ice core-Snow	1981	1	0	7.92938e-05			No	No
Antarctica	Ice core-Snow	1980	1	0	7.64985e-05			No	No
Antarctica	Ice core-Snow	1979	1	0	6.87256e-05			No	No
Antarctica	Ice core-Snow	1978	1	0	3.77056e-05			No	No
Antarctica	Ice core-Snow	1977	1	0	1.92457e-05			No	No
Antarctica	Ice core-Snow	1976	1	0	3.29629e-05			No	No
Arctic	Ice core	2012	0	1	0.000296059			Yes	No
Arctic	Ice core	2011	0	1	0.000411501			Yes	No
Arctic	Ice core	2010	1	0	0.000469043			No	No
Arctic	Ice core	2009	1	0	0.000207025			No	No
Arctic	Ice core	2008	1	0	0.000199414			No	No
Arctic	Ice core	2007	1	0	0.000191802			No	No
Arctic	Ice core	2006	1	0	0.000184191			No	No
Arctic	Ice core	2005	1	0	0.000330107			No	No
Arctic	Ice core	2004	1	0	0.000307693			No	No
Arctic	Ice core	2003	1	0	0.000285279			No	No
Arctic	Ice core	2002	1	0	0.000262865			No	No
Arctic	Ice core	2001	1	0	0.000240451			No	No
Arctic	Ice core	2000	1	0	0.000218037			No	No
Arctic	Ice core	1999	1	0	0.000369565			No	No
Arctic	Ice core	1998	1	0	0.000636839			No	No
Arctic	Ice core	1997	1	0	0.000904114			No	No
Arctic	Ice core	1996	1	0	0.000787024			No	No
Arctic	Ice core	1995	1	0	0.000669934			No	No
Arctic	Ice core	1994	1	0	0.000580949			No	No
Arctic	Ice core	1993	1	0	0.0012367			No	No
Arctic	Ice core	1992	1	0	0.00141703			No	No
Arctic	Ice core	1991	1	0	0.000466226			No	No
Arctic	Ice core	1990	1	0	0.000473262			No	No
Arctic	Ice core	1989	1	0	0.000480298			No	No
Arctic	Ice core	1988	1	0	0.000365964			No	No
Arctic	Ice core	1987	1	0	0.000251631			No	No
Arctic	Ice core	1986	1	0	0.000137297			No	No
Arctic	Ice core	1985	1	0	0.000179287			No	No
Arctic	Ice core	1984	1	0	0.000221277			No	No
Arctic	Ice core	1983	1	0	0.000263267			No	No
Arctic	Ice core	1982	1	0	0.000305257			No	No
Arctic	Ice core	1981	1	0	0.000353398			No	No
Arctic	Ice core	1980	1	0	0.00040154			No	No
Arctic	Ice core	1979	1	0	0.000498804			No	No
Arctic	Ice core	1978	1	0	0.000596068			No	No
Arctic	Ice core	1977	1	0	0.000693333			No	No
Arctic	Ice core	1976	1	0	0.000790597			No	No
Arctic	Ice core	1975	1	0	0.000887861			No	No
Arctic	Ice core	1974	1	0	0.000985126			No	No
Arctic	Ice core	1973	1	0	0.000442958			No	No
Arctic	Ice core	1972	1	0	0.000329516			No	No
Arctic	Ice core	1971	1	0	0.000216075			No	No
Arctic	Ice core	1970	1	0	0.000239922			No	No
Arctic	Ice core	1969	1	0	0.000301894			No	No
Arctic	Ice core	1968	1	0	0.000363867			No	No
Arctic	Ice core	1967	1	0	0.000231234			No	No
Arctic	Ice core	1966	1	0	9.86008e-05			No	No
Arctic	Ice core	1965	1	0	0.000200917			No	No
Arctic	Ice core	1964	1	0	0.000201884			No	No
Arctic	Ice core	1963	1	0	0.000202851			No	No
Arctic	Ice core	1962	1	0	0.000203817			No	No
Arctic	Ice core	1961	1	0	0.000270543			No	No
Arctic	Ice core	1960	1	0	0.000337269			No	No
Arctic	Ice core	1959	1	0	0.000207456			No	No
Arctic	Ice core	1958	1	0	0.000112795			No	No
Arctic	Ice core	1957	1	0	0.000115044			No	No
Arctic	Ice core	1956	1	0	0.000117293			No	No
Arctic	Ice core	1955	1	0	0.000119542			No	No
Arctic	Ice core	1954	1	0	0.000121791			No	No
Arctic	Ice core	1953	1	0	0.00012404			No	No
Arctic	Ice core	1952	1	0	0.000126289			No	No
Arctic	Ice core	1951	1	0	0.000128538			No	No
Arctic	Ice core	1950	1	0	0.000130787			No	No
Arctic	Ice core	1949	1	0	0.000133036			No	No
Arctic	Ice core	1948	1	0	9.21801e-05			No	No
Arctic	Ice core	1947	1	0	0.000133333			No	No
Arctic	Ice core	1946	1	0	0.000174485			No	No
Arctic	Ice core	1945	1	0	0.000215638			No	No
Arctic	Ice core	1944	1	0	0.000186811			No	No
Arctic	Ice core	1943	1	0	0.000157983			No	No
Arctic	Ice core	1942	1	0	0.000129156			No	No
Arctic	Ice core	1941	1	0	0.000100328			No	No
Arctic	Ice core	1940	1	0	0.000144638			No	No
Arctic	Ice core	1939	1	0	0.000188949			No	No
Arctic	Ice core	1938	1	0	0.000233259			No	No
Arctic	Ice core	1937	1	0	0.000169384			No	No
Arctic	Ice core	1936	1	0	0.000401121			No	No
Arctic	Ice core	1935	1	0	0.000632858			No	No
Arctic	Ice core	1934	1	0	0.000401865			No	No
Arctic	Ice core	1933	1	0	0.000306161			No	No
Arctic	Ice core	1932	1	0	0.000205306			No	No
Arctic	Ice core	1931	1	0	0.000293498			No	No
Arctic	Ice core	1930	1	0	0.00038169			No	No
Arctic	Ice core	1929	1	0	0.000329116			No	No
Arctic	Ice core	1928	1	0	0.000276542			No	No
Arctic	Ice core	1927	1	0	0.000223967			No	No
Arctic	Ice core	1926	1	0	0.000171393			No	No
Arctic	Ice core	1925	1	0	0.000118819			No	No
Arctic	Ice core	1924	1	0	6.62453e-05			No	No
Arctic	Ice core	1923	1	0	0.000230105			No	No
Arctic	Ice core	1922	1	0	0.000193259			No	No
Arctic	Ice core	1921	1	0	0.000156413			No	No
Arctic	Ice core	1920	1	0	0.000150317			No	No
Arctic	Ice core	1919	1	0	0.000144222			No	No
Arctic	Ice core	1918	1	0	0.000138127			No	No
Arctic	Ice core	1917	1	0	0.0001423			No	No
Arctic	Ice core	1916	1	0	0.000146473			No	No
Arctic	Ice core	1915	1	0	0.000150646			No	No
Arctic	Ice core	1914	1	0	0.000154819			No	No
Arctic	Ice core	1913	1	0	0.00019063			No	No
Arctic	Ice core	1912	1	0	0.000226441			No	No
Arctic	Ice core	1911	1	0	0.000403402			No	No
Arctic	Ice core	1910	1	0	0.000262671			No	No
Arctic	Ice core	1909	1	0	0.000121941			No	No
Arctic	Ice core	1908	1	0	0.0001755			No	No
Arctic	Ice core	1907	1	0	0.00022906			No	No
Arctic	Ice core	1906	1	0	0.00028262			No	No
Arctic	Ice core	1905	1	0	0.000336179			No	No
Arctic	Ice core	1904	1	0	0.000201772			No	No
Arctic	Ice core	1903	1	0	0.000195643			No	No
Arctic	Ice core	1902	1	0	0.000189513			No	No
Arctic	Ice core	1901	1	0	0.000183384			No	No
Arctic	Ice core	1900	1	0	0.000177254			No	No
Arctic	Ice core	1899	1	0	0.000171125			No	No
Arctic	Ice core	1898	1	0	0.000164995			No	No
Arctic	Ice core	1897	1	0	0.000158866			No	No
Arctic	Ice core	1896	1	0	0.000152736			No	No
Arctic	Ice core	1895	1	0	0.000226161			No	No
Arctic	Ice core	1894	1	0	0.000286503			No	No
Arctic	Ice core	1893	1	0	0.000346845			No	No
Arctic	Ice core	1892	1	0	0.000407187			No	No
Arctic	Ice core	1891	1	0	0.000363146			No	No
Arctic	Ice core	1890	1	0	0.000141442			No	No
Arctic	Ice core	1889	1	0	0.000212407			No	No
Arctic	Ice core	1888	1	0	0.000338167			No	No
Arctic	Ice core	1887	1	0	0.000267786			No	No
Arctic	Ice core	1886	1	0	0.000197404			No	No
Arctic	Ice core	1885	1	0	0.000131546			No	No
Arctic	Ice core	1884	1	0	0.000536175			No	No
Arctic	Ice core	1883	1	0	0.000450792			No	No
Arctic	Ice core	1882	1	0	0.000365408			No	No
Arctic	Ice core	1881	1	0	0.000307819			No	No
Arctic	Ice core	1880	1	0	0.00025023			No	No
Arctic	Ice core	1879	1	0	0.000139551			No	No
Arctic	Ice core	1878	1	0	0.000459007			No	No
Arctic	Ice core	1877	1	0	0.000778464			No	No
Arctic	Ice core	1876	1	0	0.000586715			No	No
Arctic	Ice core	1875	1	0	0.000394967			No	No
Arctic	Ice core	1874	1	0	0.000203219			No	No
Arctic	Ice core	1873	1	0	0.00021535			No	No
Arctic	Ice core	1872	1	0	0.000227482			No	No
Arctic	Ice core	1871	1	0	0.000239613			No	No
Arctic	Ice core	1870	1	0	0.000251745			No	No
Arctic	Ice core	1869	1	0	0.000263876			No	No
Arctic	Ice core	1868	1	0	0.000276007			No	No
Arctic	Ice core	1867	1	0	0.000288139			No	No
Arctic	Ice core	1866	1	0	0.00030027			No	No
Arctic	Ice core	1865	1	0	0.000124035			No	No
Arctic	Ice core	1864	1	0	0.000243543			No	No
Arctic	Ice core	1863	1	0	0.000237484			No	No
Arctic	Ice core	1862	1	0	0.000231424			No	No
Arctic	Ice core	1861	1	0	0.000225365			No	No
Arctic	Ice core	1860	1	0	0.000219306			No	No
Arctic	Ice core	1859	1	0	0.000194244			No	No
Arctic	Ice core	1858	1	0	0.000169182			No	No
Arctic	Ice core	1857	1	0	0.000310346			No	No
Arctic	Ice core	1856	1	0	0.00045151			No	No
Arctic	Ice core	1855	1	0	0.000362749			No	No
Arctic	Ice core	1854	1	0	0.000273988			No	No
Arctic	Ice core	1853	1	0	0.00033563			No	No
Arctic	Ice core	1852	1	0	0.000158268			No	No
Arctic	Ice core	1851	1	0	0.000258099			No	No
Arctic	Ice core	1850	1	0	0.000223165			No	No
Arctic	Ice core	1849	1	0	0.000188231			No	No
Arctic	Ice core	1848	1	0	0.000153296			No	No
Arctic	Ice core	1847	1	0	0.00019221			No	No
Arctic	Ice core	1846	1	0	0.000164154			No	No
Arctic	Ice core	1845	1	0	0.000136097			No	No
Arctic	Ice core	1844	1	0	0.00010804			No	No
Arctic	Ice core	1843	1	0	0.000113876			No	No
Arctic	Ice core	1842	1	0	0.000119712			No	No
Arctic	Ice core	1841	1	0	0.000125548			No	No
Arctic	Ice core	1840	1	0	0.000131383			No	No
Arctic	Ice core	1839	1	0	0.000137219			No	No
Arctic	Ice core	1838	1	0	0.000143055			No	No
Arctic	Ice core	1837	1	0	0.000148891			No	No
Arctic	Ice core	1836	1	0	0.000154726			No	No
Arctic	Ice core	1835	1	0	0.000160562			No	No
Arctic	Ice core	1834	1	0	0.000166398			No	No
Arctic	Ice core	1833	1	0	0.000182312			No	No
Arctic	Ice core	1832	1	0	0.000198225			No	No
Arctic	Ice core	1831	1	0	0.000214139			No	No
Arctic	Ice core	1830	1	0	0.000230052			No	No
Arctic	Ice core	1829	1	0	0.000179238			No	No
Arctic	Ice core	1828	1	0	0.000128423			No	No
Arctic	Ice core	1827	1	0	0.000388704			No	No
Arctic	Ice core	1826	1	0	0.000333355			No	No
Arctic	Ice core	1825	1	0	0.000278007			No	No
Arctic	Ice core	1824	1	0	0.000222658			No	No
Arctic	Ice core	1823	1	0	0.000203225			No	No
Arctic	Ice core	1822	1	0	0.000183791			No	No
Arctic	Ice core	1821	1	0	0.000190814			No	No
Arctic	Ice core	1820	1	0	0.000197836			No	No
Arctic	Ice core	1819	1	0	0.000204858			No	No
Arctic	Ice core	1818	1	0	0.00021188			No	No
Arctic	Ice core	1817	1	0	0.000218902			No	No
Arctic	Ice core	1816	1	0	0.000192323			No	No
Arctic	Ice core	1815	1	0	0.000165744			No	No
Arctic	Ice core	1814	1	0	0.000139165			No	No
Arctic	Ice core	1813	1	0	0.000174759			No	No
Arctic	Ice core	1812	1	0	0.000210353			No	No
Arctic	Ice core	1811	1	0	0.000245947			No	No
Arctic	Ice core	1810	1	0	0.000239486			No	No
Arctic	Ice core	1809	1	0	0.000233026			No	No
Arctic	Ice core	1808	1	0	0.000226565			No	No
Arctic	Ice core	1807	1	0	0.000220105			No	No
Arctic	Ice core	1806	1	0	0.000213645			No	No
Arctic	Ice core	1805	1	0	0.000207184			No	No
Arctic	Ice core	1804	1	0	0.000200724			No	No
Arctic	Ice core	1803	1	0	0.000194263			No	No
Arctic	Ice core	1802	1	0	0.000188858			No	No
Arctic	Ice core	1801	1	0	0.000183453			No	No
Arctic	Ice core	1800	1	0	0.000178048			No	No
Arctic	Ice core	1799	1	0	0.000172643			No	No
Arctic	Ice core	1798	1	0	0.000167238			No	No
Arctic	Ice core	1797	1	0	0.000434862			No	No
Arctic	Ice core	1796	1	0	0.000702485			No	No
Arctic	Ice core	1795	1	0	0.000970109			No	No
Arctic	Ice core	1794	1	0	0.000184526			No	No
Arctic	Ice core	1793	1	0	0.000182909			No	No
Arctic	Ice core	1792	1	0	0.000181291			No	No
Arctic	Ice core	1791	1	0	0.000148437			No	No
Arctic	Ice core	1790	1	0	0.000115582			No	No
Arctic	Ice core	1789	1	0	0.000194129			No	No
Arctic	Ice core	1788	1	0	0.000272675			No	No
Arctic	Ice core	1787	1	0	0.000166915			No	No
Arctic	Ice core	1786	1	0	0.000154087			No	No
Arctic	Ice core	1785	1	0	0.000141258			No	No
Arctic	Ice core	1784	1	0	0.000164573			No	No
Arctic	Ice core	1783	1	0	0.000187887			No	No
Arctic	Ice core	1782	1	0	0.000165908			No	No
Arctic	Ice core	1781	1	0	0.00014393			No	No
Arctic	Ice core	1780	1	0	0.000139191			No	No
Arctic	Ice core	1779	1	0	0.000134451			No	No
Arctic	Ice core	1778	1	0	0.000162087			No	No
Arctic	Ice core	1777	1	0	0.000189724			No	No
Arctic	Ice core	1776	1	0	0.00021736			No	No
Arctic	Ice core	1775	1	0	0.000244996			No	No
Arctic	Ice core	1774	1	0	0.000272632			No	No
Arctic	Ice core	1773	1	0	0.000300268			No	No
Arctic	Ice core	1772	1	0	0.000327905			No	No
Arctic	Ice core	1771	1	0	0.00024935			No	No
Arctic	Ice core	1770	1	0	0.000170795			No	No
Arctic	Ice core	1769	1	0	0.000165964			No	No
Arctic	Ice core	1768	1	0	0.000161133			No	No
Arctic	Ice core	1767	1	0	0.000156301			No	No
Arctic	Ice core	1766	1	0	0.00015147			No	No
Arctic	Ice core	1765	1	0	0.000146639			No	No
Arctic	Ice core	1764	1	0	0.000191274			No	No
Arctic	Ice core	1763	1	0	0.00023591			No	No
Arctic	Ice core	1762	1	0	0.000280545			No	No
Arctic	Ice core	1761	1	0	0.000206474			No	No
Arctic	Ice core	1760	1	0	0.000132404			No	No
Arctic	Ice core	1759	1	0	0.000188867			No	No
Arctic	Ice core	1758	1	0	0.000245331			No	No
Arctic	Ice core	1757	1	0	0.000301795			No	No
Arctic	Ice core	1756	1	0	0.000226948			No	No
Arctic	Ice core	1755	1	0	0.000100065			No	No
Arctic	Ice core	1754	1	0	0.000355378			No	No
Arctic	Ice core	1753	1	0	0.000267186			No	No
Arctic	Ice core	1752	1	0	0.000178994			No	No
Arctic	Ice core	1751	1	0	0.000155552			No	No
Arctic	Ice core	1750	1	0	0.00013211			No	No
Arctic	Ice core	1749	1	0	0.000226176			No	No
Arctic	Ice core	1748	1	0	0.00054897			No	No
Arctic	Lake sediment core	2012	0	2	0.0070793	0.00279857	0.01136	yes	no
Arctic	Lake sediment core	2011	0	2	0.0110498	0.00676905	0.0153305	yes	no
Arctic	Lake sediment core	2010	0	2	0.00421674	-6.39792e-05	0.00849747	yes	no
Arctic	Lake sediment core	2009	0	2	0.00968744	0.00540672	0.0139682	yes	no
Arctic	Lake sediment core	2008	0	2	0.00897618	0.00469546	0.0132569	yes	no
Arctic	Lake sediment core	2007	0	2	0.0101018	0.00582103	0.0143825	yes	no
Arctic	Lake sediment core	2006	0	2	0.00917205	0.00489132	0.0134528	yes	no
Arctic	Lake sediment core	2005	0	2	0.0123744	0.0080937	0.0166551	yes	no
Arctic	Lake sediment core	2004	0	2	0.00991443	0.00563371	0.0141952	yes	no
Arctic	Lake sediment core	2003	0	2	0.00738211	0.00310138	0.0116628	yes	no
Arctic	Lake sediment core	2002	0	2	0.00969017	0.00540945	0.0139709	yes	no
Arctic	Lake sediment core	2001	0	2	0.00816213	0.00388141	0.0124429	yes	no
Arctic	Lake sediment core	2000	3	0	0.00890256	0.00712535	0.0106798	no	Yes
Arctic	Lake sediment core	1999	3	0	0.00854848	0.00700081	0.0100961	no	Yes
Arctic	Lake sediment core	1998	3	0	0.0081944	0.00663221	0.00975659	no	Yes
Arctic	Lake sediment core	1997	3	0	0.00784032	0.00602539	0.00965525	no	Yes
Arctic	Lake sediment core	1996	3	0	0.00769591	0.00570577	0.00968605	no	Yes
Arctic	Lake sediment core	1995	3	0	0.00783377	0.00588699	0.00978054	no	Yes
Arctic	Lake sediment core	1994	4	0	0.00797163	0.0060395	0.00990375	no	Yes
Arctic	Lake sediment core	1993	4	0	0.00810948	0.00616264	0.0100563	no	Yes
Arctic	Lake sediment core	1992	4	0	0.00805435	0.00615755	0.00995115	no	Yes
Arctic	Lake sediment core	1991	4	0	0.00799922	0.00615166	0.00984679	no	Yes
Arctic	Lake sediment core	1990	5	0	0.00792433	0.00614233	0.00970632	no	Yes
Arctic	Lake sediment core	1989	5	0	0.00784943	0.00613274	0.00956613	no	Yes
Arctic	Lake sediment core	1988	5	0	0.00777454	0.00612284	0.00942624	no	Yes
Arctic	Lake sediment core	1987	5	0	0.00769964	0.0061126	0.00928669	no	Yes
Arctic	Lake sediment core	1986	5	0	0.00762475	0.00610198	0.00914752	no	Yes
Arctic	Lake sediment core	1985	5	0	0.00756045	0.00609835	0.00902255	no	Yes
Arctic	Lake sediment core	1984	5	0	0.00749615	0.00609461	0.00889769	no	Yes
Arctic	Lake sediment core	1983	5	0	0.00743186	0.00609074	0.00877297	no	Yes
Arctic	Lake sediment core	1982	5	0	0.00736756	0.00608672	0.0086484	no	Yes
Arctic	Lake sediment core	1981	5	0	0.00730326	0.00608253	0.008524	no	Yes
Arctic	Lake sediment core	1980	5	0	0.00715402	0.00590908	0.00839896	no	Yes
Arctic	Lake sediment core	1979	5	0	0.00700478	0.00573562	0.00827393	no	Yes
Arctic	Lake sediment core	1978	5	0	0.00688446	0.00556289	0.00820604	no	Yes
Arctic	Lake sediment core	1977	5	0	0.00676415	0.00538967	0.00813864	no	Yes
Arctic	Lake sediment core	1976	5	0	0.00664384	0.00521601	0.00807167	no	Yes
Arctic	Lake sediment core	1975	5	0	0.0065664	0.00512354	0.00800926	no	Yes
Arctic	Lake sediment core	1974	5	0	0.00648896	0.00502966	0.00794826	no	Yes
Arctic	Lake sediment core	1973	5	0	0.00640622	0.00493481	0.00787763	no	Yes
Arctic	Lake sediment core	1972	5	0	0.00632348	0.00483884	0.00780812	no	Yes
Arctic	Lake sediment core	1971	5	0	0.00637515	0.00486753	0.00788276	no	Yes
Arctic	Lake sediment core	1970	5	0	0.00642682	0.00488505	0.00796859	no	Yes
Arctic	Lake sediment core	1969	5	0	0.00647849	0.00489211	0.00806486	no	Yes
Arctic	Lake sediment core	1968	5	0	0.00653016	0.00488957	0.00817074	no	Yes
Arctic	Lake sediment core	1967	5	0	0.00658183	0.00487835	0.0082853	no	Yes
Arctic	Lake sediment core	1966	5	0	0.00663349	0.00485936	0.00840762	no	Yes
Arctic	Lake sediment core	1965	5	0	0.00668516	0.00483351	0.00853682	no	Yes
Arctic	Lake sediment core	1964	5	0	0.00673683	0.0048016	0.00867207	no	Yes
Arctic	Lake sediment core	1963	5	0	0.0067885	0.0047644	0.00881261	no	Yes
Arctic	Lake sediment core	1962	5	0	0.00684017	0.00472256	0.00895778	no	Yes
Arctic	Lake sediment core	1961	5	0	0.00689184	0.00467668	0.009107	no	Yes
Arctic	Lake sediment core	1960	5	0	0.00694351	0.00462727	0.00925975	no	Yes
Arctic	Lake sediment core	1959	5	0	0.00699518	0.00457476	0.0094156	no	Yes
Arctic	Lake sediment core	1958	5	0	0.00708095	0.00458734	0.00957457	no	Yes
Arctic	Lake sediment core	1957	5	0	0.00716673	0.0045972	0.00973626	no	Yes
Arctic	Lake sediment core	1956	5	0	0.00712046	0.0046104	0.00963051	no	Yes
Arctic	Lake sediment core	1955	5	0	0.00707418	0.00462344	0.00952493	no	Yes
Arctic	Lake sediment core	1954	5	0	0.00702791	0.0046363	0.00941953	no	Yes
Arctic	Lake sediment core	1953	5	0	0.00698164	0.00464896	0.00931432	no	Yes
Arctic	Lake sediment core	1952	5	0	0.00693537	0.00466142	0.00920931	no	Yes
Arctic	Lake sediment core	1951	5	0	0.00688909	0.00467366	0.00910453	no	Yes
Arctic	Lake sediment core	1950	5	0	0.00684282	0.00468566	0.00899998	no	Yes
Arctic	Lake sediment core	1949	5	0	0.00679655	0.0046974	0.0088957	no	Yes
Arctic	Lake sediment core	1948	5	0	0.00675028	0.00470885	0.0087917	no	Yes
Arctic	Lake sediment core	1947	5	0	0.006704	0.00472	0.00868801	no	Yes
Arctic	Lake sediment core	1946	5	0	0.00665773	0.00473081	0.00858465	no	Yes
Arctic	Lake sediment core	1945	5	0	0.00661146	0.00474126	0.00848165	no	Yes
Arctic	Lake sediment core	1944	5	0	0.00658141	0.00476094	0.00840189	no	Yes
Arctic	Lake sediment core	1943	5	0	0.00655137	0.00477934	0.00832341	no	Yes
Arctic	Lake sediment core	1942	5	0	0.00651851	0.00479486	0.00824217	no	Yes
Arctic	Lake sediment core	1941	5	0	0.00648566	0.00480907	0.00816225	no	Yes
Arctic	Lake sediment core	1940	5	0	0.00645561	0.00482311	0.00808812	no	Yes
Arctic	Lake sediment core	1939	4	0	0.00642557	0.00483538	0.00801577	no	Yes
Arctic	Lake sediment core	1938	4	0	0.00639553	0.00484573	0.00794533	no	Yes
Arctic	Lake sediment core	1937	4	0	0.00636549	0.00485401	0.00787696	no	Yes
Arctic	Lake sediment core	1936	4	0	0.00633544	0.00486006	0.00781083	no	Yes
Arctic	Lake sediment core	1935	4	0	0.0063054	0.0048637	0.0077471	no	Yes
Arctic	Lake sediment core	1934	4	0	0.00627536	0.00486478	0.00768594	no	Yes
Arctic	Lake sediment core	1933	4	0	0.00624532	0.0048631	0.00762753	no	Yes
Arctic	Lake sediment core	1932	4	0	0.00621527	0.00485851	0.00757203	no	Yes
Arctic	Lake sediment core	1931	4	0	0.00618523	0.00485084	0.00751962	no	Yes
Arctic	Lake sediment core	1930	4	0	0.006134	0.0047931	0.0074749	no	Yes
Arctic	Lake sediment core	1929	4	0	0.00608276	0.00473287	0.00743265	no	Yes
Arctic	Lake sediment core	1928	4	0	0.00603153	0.00467021	0.00739284	no	Yes
Arctic	Lake sediment core	1927	4	0	0.0059803	0.00460518	0.00735541	no	Yes
Arctic	Lake sediment core	1926	4	0	0.00592906	0.00453784	0.00732028	no	Yes
Arctic	Lake sediment core	1925	4	0	0.00587501	0.00446861	0.00728141	no	Yes
Arctic	Lake sediment core	1924	4	0	0.00582097	0.00439737	0.00724456	no	Yes
Arctic	Lake sediment core	1923	4	0	0.00576973	0.00432374	0.00721573	no	Yes
Arctic	Lake sediment core	1922	4	0	0.0057185	0.00424813	0.00718886	no	Yes
Arctic	Lake sediment core	1921	4	0	0.00566726	0.00417066	0.00716387	no	Yes
Arctic	Lake sediment core	1920	4	0	0.00561603	0.00409141	0.00714065	no	Yes
Arctic	Lake sediment core	1919	4	0	0.0055648	0.00401048	0.00711912	no	Yes
Arctic	Lake sediment core	1918	4	0	0.00551356	0.00392796	0.00709916	no	Yes
Arctic	Lake sediment core	1917	4	0	0.00546233	0.00384395	0.0070807	no	Yes
Arctic	Lake sediment core	1916	4	0	0.0054111	0.00375854	0.00706365	no	Yes
Arctic	Lake sediment core	1915	4	0	0.00535986	0.00367181	0.00704791	no	Yes
Arctic	Lake sediment core	1914	4	0	0.00530863	0.00358384	0.00703341	no	Yes
Arctic	Lake sediment core	1913	4	0	0.0052574	0.00349471	0.00702008	no	Yes
Arctic	Lake sediment core	1912	4	0	0.00520616	0.0034045	0.00700782	no	Yes
Arctic	Lake sediment core	1911	4	0	0.00515319	0.00331027	0.00699611	no	Yes
Arctic	Lake sediment core	1910	4	0	0.00510023	0.00321518	0.00698528	no	Yes
Arctic	Lake sediment core	1909	4	0	0.00504726	0.00311926	0.00697526	no	Yes
Arctic	Lake sediment core	1908	4	0	0.00499148	0.00302338	0.00695958	no	Yes
Arctic	Lake sediment core	1907	4	0	0.0049357	0.00292678	0.00694461	no	Yes
Arctic	Lake sediment core	1906	4	0	0.00488273	0.00282872	0.00693674	no	Yes
Arctic	Lake sediment core	1905	4	0	0.00482976	0.00273004	0.00692948	no	Yes
Arctic	Lake sediment core	1904	4	0	0.0047768	0.00263077	0.00692282	no	Yes
Arctic	Lake sediment core	1903	4	0	0.00472383	0.00253096	0.0069167	no	Yes
Arctic	Lake sediment core	1902	4	0	0.00467086	0.00243062	0.0069111	no	Yes
Arctic	Lake sediment core	1901	4	0	0.00460508	0.00233334	0.00687682	no	Yes
Arctic	Lake sediment core	1900	4	0	0.00458164	0.00230967	0.00685361	no	Yes
Arctic	Lake sediment core	1899	4	0	0.0045582	0.00228595	0.00683044	no	Yes
Arctic	Lake sediment core	1898	4	0	0.00453475	0.00226219	0.00680732	no	Yes
Arctic	Lake sediment core	1897	4	0	0.00451131	0.00223838	0.00678424	no	Yes
Arctic	Lake sediment core	1896	4	0	0.00448787	0.00221452	0.00676122	no	Yes
Arctic	Lake sediment core	1895	4	0	0.00446443	0.00219061	0.00673824	no	Yes
Arctic	Lake sediment core	1894	4	0	0.00444098	0.00216666	0.00671531	no	Yes
Arctic	Lake sediment core	1893	4	0	0.00441928	0.00214562	0.00669294	no	Yes
Arctic	Lake sediment core	1892	4	0	0.00440116	0.00212351	0.00667882	no	Yes
Arctic	Lake sediment core	1891	4	0	0.00438131	0.00209839	0.00666424	no	Yes
Arctic	Lake sediment core	1890	4	0	0.00435787	0.00207422	0.00664152	no	Yes
Arctic	Lake sediment core	1889	4	0	0.00433443	0.00205001	0.00661885	no	Yes
Arctic	Lake sediment core	1888	4	0	0.00431099	0.00202575	0.00659622	no	Yes
Arctic	Lake sediment core	1887	4	0	0.00429955	0.00202068	0.00657841	no	Yes
Arctic	Lake sediment core	1886	4	0	0.0042881	0.0020156	0.00656061	no	Yes
Arctic	Lake sediment core	1885	4	0	0.00427666	0.00201051	0.00654281	no	Yes
Arctic	Lake sediment core	1884	4	0	0.00426522	0.00200543	0.00652502	no	Yes
Arctic	Lake sediment core	1883	4	0	0.00425378	0.00200033	0.00650723	no	Yes
Arctic	Lake sediment core	1882	4	0	0.00424234	0.00199523	0.00648944	no	Yes
Arctic	Lake sediment core	1881	4	0	0.0042309	0.00199013	0.00647166	no	Yes
Arctic	Lake sediment core	1880	3	0	0.00421945	0.00198502	0.00645389	no	Yes
Arctic	Lake sediment core	1879	3	0	0.00420801	0.00197991	0.00643611	no	Yes
Arctic	Lake sediment core	1878	3	0	0.00419657	0.00197479	0.00641835	no	Yes
Arctic	Lake sediment core	1877	3	0	0.00418513	0.00196967	0.00640059	no	Yes
Arctic	Lake sediment core	1876	3	0	0.00417369	0.00196454	0.00638283	no	Yes
Arctic	Lake sediment core	1875	3	0	0.00416584	0.00195841	0.00637327	no	Yes
Arctic	Lake sediment core	1874	3	0	0.00415838	0.00195288	0.00636388	no	Yes
Arctic	Lake sediment core	1873	3	0	0.00414733	0.00194836	0.0063463	no	Yes
Arctic	Lake sediment core	1872	3	0	0.00413589	0.00194321	0.00632857	no	Yes
Arctic	Lake sediment core	1871	3	0	0.00412445	0.00193806	0.00631084	no	Yes
Arctic	Lake sediment core	1870	3	0	0.00411301	0.0019329	0.00629311	no	Yes
Arctic	Lake sediment core	1869	3	0	0.00410156	0.00192773	0.00627539	no	Yes
Arctic	Lake sediment core	1868	3	0	0.00409012	0.00192256	0.00625768	no	Yes
Arctic	Lake sediment core	1867	3	0	0.00407868	0.00191739	0.00623997	no	Yes
Arctic	Lake sediment core	1866	3	0	0.00406724	0.00191221	0.00622227	no	Yes
Arctic	Lake sediment core	1865	3	0	0.00405656	0.00190822	0.00620491	no	Yes
Arctic	Lake sediment core	1864	3	0	0.0040483	0.00190837	0.00618823	no	Yes
Arctic	Lake sediment core	1863	3	0	0.00404004	0.00190852	0.00617156	no	Yes
Arctic	Lake sediment core	1862	3	0	0.00403178	0.00190867	0.00615488	no	Yes
Arctic	Lake sediment core	1861	3	0	0.00402351	0.00190882	0.00613821	no	Yes
Arctic	Lake sediment core	1860	3	0	0.00401525	0.00190896	0.00612154	no	Yes
Arctic	Lake sediment core	1859	3	0	0.00400699	0.0019091	0.00610488	no	Yes
Arctic	Lake sediment core	1858	3	0	0.00400232	0.00190825	0.00609639	no	Yes
Arctic	Lake sediment core	1857	3	0	0.00399765	0.00190739	0.00608791	no	Yes
Arctic	Lake sediment core	1856	3	0	0.00398939	0.00190753	0.00607125	no	Yes
Arctic	Lake sediment core	1855	3	0	0.00398112	0.00190766	0.00605458	no	Yes
Arctic	Lake sediment core	1854	3	0	0.00397286	0.0019078	0.00603792	no	Yes
Arctic	Lake sediment core	1853	3	0	0.00396354	0.00190823	0.00601885	no	Yes
Arctic	Lake sediment core	1852	3	0	0.00395422	0.00190865	0.00599978	no	Yes
Arctic	Lake sediment core	1851	3	0	0.00394489	0.00190908	0.00598071	no	Yes
Arctic	Lake sediment core	1850	3	0	0.00393557	0.0019095	0.00596164	no	Yes
Arctic	Lake sediment core	1849	3	0	0.00392625	0.00190992	0.00594257	no	Yes
Arctic	Lake sediment core	1848	3	0	0.00391692	0.00191034	0.00592351	no	Yes
Arctic	Lake sediment core	1847	3	0	0.0039076	0.00191076	0.00590444	no	Yes
Arctic	Lake sediment core	1846	3	0	0.00389828	0.00191117	0.00588538	no	Yes
Arctic	Lake sediment core	1845	3	0	0.00388895	0.00191158	0.00586632	no	Yes
Arctic	Lake sediment core	1844	3	0	0.00387963	0.00191199	0.00584727	no	Yes
Arctic	Lake sediment core	1843	3	0	0.00387031	0.0019124	0.00582821	no	Yes
Arctic	Lake sediment core	1842	3	0	0.00386511	0.00191167	0.00581855	no	Yes
Arctic	Lake sediment core	1841	3	0	0.00385878	0.00190921	0.00580836	no	Yes
Arctic	Lake sediment core	1840	3	0	0.00384833	0.00190788	0.00578878	no	Yes
Arctic	Lake sediment core	1839	3	0	0.00383789	0.00190656	0.00576921	no	Yes
Arctic	Lake sediment core	1838	3	0	0.00382744	0.00190524	0.00574964	no	Yes
Arctic	Lake sediment core	1837	3	0	0.00381699	0.00190391	0.00573007	no	Yes
Arctic	Lake sediment core	1836	3	0	0.00380654	0.00190259	0.00571049	no	Yes
Arctic	Lake sediment core	1835	3	0	0.00379609	0.00190126	0.00569092	no	Yes
Arctic	Lake sediment core	1834	3	0	0.00378564	0.00189994	0.00567135	no	Yes
Arctic	Lake sediment core	1833	3	0	0.0037752	0.00189861	0.00565178	no	Yes
Arctic	Lake sediment core	1832	3	0	0.00376475	0.00189728	0.00563221	no	Yes
Arctic	Lake sediment core	1831	3	0	0.0037543	0.00189596	0.00561264	no	Yes
Arctic	Lake sediment core	1830	3	0	0.00374385	0.00189463	0.00559307	no	Yes
Arctic	Lake sediment core	1829	3	0	0.0037334	0.0018933	0.0055735	no	Yes
Arctic	Lake sediment core	1828	3	0	0.00372295	0.00189198	0.00555393	no	Yes
Arctic	Lake sediment core	1827	3	0	0.00371251	0.00189065	0.00553436	no	Yes
Arctic	Lake sediment core	1826	3	0	0.00370206	0.00188932	0.00551479	no	Yes
Arctic	Lake sediment core	1825	3	0	0.00369573	0.00188686	0.00550461	no	Yes
Arctic	Lake sediment core	1824	3	0	0.00368941	0.00188439	0.00549442	no	Yes
Arctic	Lake sediment core	1823	3	0	0.00367896	0.00188307	0.00547485	no	Yes
Arctic	Lake sediment core	1822	3	0	0.00366851	0.00188174	0.00545528	no	Yes
Arctic	Lake sediment core	1821	3	0	0.00365806	0.00188041	0.00543572	no	Yes
Arctic	Lake sediment core	1820	3	0	0.00364761	0.00187908	0.00541615	no	Yes
Arctic	Lake sediment core	1819	3	0	0.00363716	0.00187775	0.00539658	no	Yes
Arctic	Lake sediment core	1818	3	0	0.00362672	0.00187642	0.00537702	no	Yes
Arctic	Lake sediment core	1817	3	0	0.00361627	0.00187508	0.00535745	no	Yes
Arctic	Lake sediment core	1816	3	0	0.00360582	0.00187375	0.00533789	no	Yes
Arctic	Lake sediment core	1815	3	0	0.00359537	0.00187242	0.00531832	no	Yes
Arctic	Lake sediment core	1814	3	0	0.00358492	0.00187109	0.00529876	no	Yes
Arctic	Lake sediment core	1813	3	0	0.00357448	0.00186976	0.00527919	no	Yes
Arctic	Lake sediment core	1812	3	0	0.00356403	0.00186842	0.00525963	no	Yes
Arctic	Lake sediment core	1811	3	0	0.00355358	0.00186709	0.00524007	no	Yes
Arctic	Lake sediment core	1810	3	0	0.00354357	0.00186652	0.00522061	no	Yes
Arctic	Lake sediment core	1809	3	0	0.00353356	0.00186595	0.00520116	no	Yes
Arctic	Lake sediment core	1808	3	0	0.00352767	0.00186425	0.00519108	no	Yes
Arctic	Lake sediment core	1807	3	0	0.00352178	0.00186255	0.005181	no	Yes
Arctic	Lake sediment core	1806	3	0	0.00351177	0.00186198	0.00516155	no	Yes
Arctic	Lake sediment core	1805	3	0	0.00350175	0.00186142	0.00514209	no	Yes
Arctic	Lake sediment core	1804	3	0	0.00349174	0.00186085	0.00512264	no	Yes
Arctic	Lake sediment core	1803	3	0	0.00348173	0.00186028	0.00510318	no	Yes
Arctic	Lake sediment core	1802	3	0	0.00347172	0.00185971	0.00508373	no	Yes
Arctic	Lake sediment core	1801	3	0	0.00346697	0.0018577	0.00507625	no	Yes
Arctic	Lake sediment core	1800	3	0	0.00346223	0.00185568	0.00506878	no	Yes
Arctic	Lake sediment core	1799	3	0	0.00345749	0.00185367	0.0050613	no	Yes
Arctic	Lake sediment core	1798	3	0	0.0034502	0.00184779	0.00505261	no	Yes
Arctic	Lake sediment core	1797	3	0	0.00344291	0.0018419	0.00504393	no	Yes
Arctic	Lake sediment core	1796	3	0	0.00343563	0.00183601	0.00503525	no	Yes
Arctic	Lake sediment core	1795	3	0	0.00342834	0.00183011	0.00502658	no	Yes
Arctic	Lake sediment core	1794	3	0	0.00342106	0.00182421	0.00501791	no	Yes
Arctic	Lake sediment core	1793	3	0	0.00341377	0.00181829	0.00500925	no	Yes
Arctic	Lake sediment core	1792	3	0	0.00340798	0.00181196	0.00500399	no	Yes
Arctic	Lake sediment core	1791	3	0	0.00340402	0.00180846	0.00499959	no	Yes
Arctic	Lake sediment core	1790	3	0	0.00339858	0.00180536	0.00499179	no	Yes
Arctic	Lake sediment core	1789	3	0	0.00339129	0.00179943	0.00498315	no	Yes
Arctic	Lake sediment core	1788	3	0	0.00338401	0.00179349	0.00497452	no	Yes
Arctic	Lake sediment core	1787	3	0	0.00337672	0.00178755	0.0049659	no	Yes
Arctic	Lake sediment core	1786	3	0	0.00336944	0.0017816	0.00495728	no	Yes
Arctic	Lake sediment core	1785	3	0	0.00336215	0.00177564	0.00494866	no	Yes
Arctic	Lake sediment core	1784	3	0	0.00335487	0.00176967	0.00494006	no	Yes
Arctic	Lake sediment core	1783	3	0	0.00334758	0.0017637	0.00493146	no	Yes
Arctic	Lake sediment core	1782	3	0	0.0033403	0.00175772	0.00492287	no	Yes
Arctic	Lake sediment core	1781	3	0	0.00333301	0.00175173	0.00491429	no	Yes
Arctic	Lake sediment core	1780	3	0	0.00332572	0.00174574	0.00490571	no	Yes
Arctic	Lake sediment core	1779	3	0	0.00331844	0.00173974	0.00489714	no	Yes
Arctic	Lake sediment core	1778	3	0	0.00331115	0.00173373	0.00488857	no	Yes
Arctic	Lake sediment core	1777	3	0	0.00330387	0.00172772	0.00488002	no	Yes
Arctic	Lake sediment core	1776	3	0	0.00329658	0.0017217	0.00487147	no	Yes
Arctic	Lake sediment core	1775	3	0	0.00329079	0.00171525	0.00486632	no	Yes
Arctic	Lake sediment core	1774	3	0	0.00328499	0.0017088	0.00486118	no	Yes
Arctic	Lake sediment core	1773	3	0	0.00327771	0.00170276	0.00485265	no	Yes
Arctic	Lake sediment core	1772	3	0	0.00327042	0.00169671	0.00484413	no	Yes
Arctic	Lake sediment core	1771	3	0	0.00326314	0.00169065	0.00483562	no	Yes
Arctic	Lake sediment core	1770	3	0	0.00325585	0.00168459	0.00482711	no	Yes
Arctic	Lake sediment core	1769	3	0	0.00324856	0.00167852	0.00481861	no	Yes
Arctic	Lake sediment core	1768	3	0	0.00324128	0.00167244	0.00481012	no	Yes
Arctic	Lake sediment core	1767	3	0	0.00323399	0.00166636	0.00480163	no	Yes
Arctic	Lake sediment core	1766	3	0	0.00322671	0.00166026	0.00479315	no	Yes
Arctic	Lake sediment core	1765	3	0	0.00321942	0.00165416	0.00478468	no	Yes
Arctic	Lake sediment core	1764	3	0	0.00321214	0.00164806	0.00477622	no	Yes
Arctic	Lake sediment core	1763	3	0	0.00320485	0.00164194	0.00476776	no	Yes
Arctic	Lake sediment core	1762	3	0	0.00319757	0.00163582	0.00475931	no	Yes
Arctic	Lake sediment core	1761	3	0	0.00319028	0.00162969	0.00475087	no	Yes
Arctic	Lake sediment core	1760	3	0	0.003183	0.00162356	0.00474243	no	Yes
Arctic	Lake sediment core	1759	3	0	0.00317571	0.00161742	0.00473401	no	Yes
Arctic	Lake sediment core	1758	3	0	0.00316992	0.00161085	0.00472898	no	Yes
Arctic	Lake sediment core	1757	3	0	0.00316357	0.00160336	0.00472378	no	Yes
Arctic	Lake sediment core	1756	3	0	0.00315573	0.00159628	0.00471519	no	Yes
Arctic	Lake sediment core	1755	3	0	0.0031479	0.0015892	0.0047066	no	Yes
Arctic	Lake sediment core	1754	3	0	0.00314006	0.00158211	0.00469801	no	Yes
Arctic	Lake sediment core	1753	3	0	0.00313865	0.00158544	0.00469185	no	Yes
Arctic	Lake sediment core	1752	3	0	0.00313723	0.00158876	0.0046857	no	Yes
Arctic	Lake sediment core	1751	3	0	0.00313581	0.00159207	0.00467956	no	Yes
Arctic	Lake sediment core	1750	3	0	0.0031344	0.00159536	0.00467344	no	Yes
Arctic	Lake sediment core	1749	3	0	0.00313298	0.00159864	0.00466733	no	Yes
Arctic	Lake sediment core	1748	3	0	0.00313157	0.0016019	0.00466123	no	Yes
Arctic	Lake sediment core	1747	3	0	0.00313015	0.00160516	0.00465514	no	Yes
Arctic	Lake sediment core	1746	3	0	0.00312873	0.0016084	0.00464907	no	Yes
Arctic	Lake sediment core	1745	3	0	0.00312732	0.00161162	0.00464301	no	Yes
Arctic	Lake sediment core	1744	3	0	0.0031259	0.00161484	0.00463696	no	Yes
Arctic	Lake sediment core	1743	3	0	0.00312448	0.00161804	0.00463093	no	Yes
Arctic	Lake sediment core	1742	3	0	0.00312456	0.00162081	0.00462831	no	Yes
Arctic	Lake sediment core	1741	3	0	0.00312463	0.00162356	0.0046257	no	Yes
Arctic	Lake sediment core	1740	3	0	0.00312321	0.00162672	0.00461971	no	Yes
Arctic	Lake sediment core	1739	3	0	0.0031218	0.00162986	0.00461373	no	Yes
Arctic	Lake sediment core	1738	3	0	0.00312038	0.00163299	0.00460777	no	Yes
Arctic	Lake sediment core	1737	3	0	0.00311897	0.00163611	0.00460182	no	Yes
Arctic	Lake sediment core	1736	3	0	0.00311755	0.00163921	0.00459589	no	Yes
Arctic	Lake sediment core	1735	3	0	0.00311613	0.0016423	0.00458997	no	Yes
Arctic	Lake sediment core	1734	3	0	0.00311472	0.00164537	0.00458407	no	Yes
Arctic	Lake sediment core	1733	3	0	0.0031133	0.00164842	0.00457818	no	Yes
Arctic	Lake sediment core	1732	3	0	0.00311188	0.00165146	0.00457231	no	Yes
Arctic	Lake sediment core	1731	3	0	0.00311047	0.00165449	0.00456645	no	Yes
Arctic	Lake sediment core	1730	3	0	0.00310905	0.0016575	0.0045606	no	Yes
Arctic	Lake sediment core	1729	3	0	0.00310764	0.00166049	0.00455478	no	Yes
Arctic	Lake sediment core	1728	3	0	0.00310622	0.00166347	0.00454896	no	Yes
Arctic	Lake sediment core	1727	3	0	0.0031048	0.00166644	0.00454317	no	Yes
Arctic	Lake sediment core	1726	3	0	0.00310339	0.00166938	0.00453739	no	Yes
Arctic	Lake sediment core	1725	3	0	0.00310346	0.00167191	0.00453501	no	Yes
Arctic	Lake sediment core	1724	3	0	0.00310353	0.00167441	0.00453265	no	Yes
Arctic	Lake sediment core	1723	3	0	0.00310212	0.00167731	0.00452692	no	Yes
Arctic	Lake sediment core	1722	3	0	0.0031007	0.0016802	0.0045212	no	Yes
Arctic	Lake sediment core	1721	3	0	0.00309928	0.00168307	0.0045155	no	Yes
Arctic	Lake sediment core	1720	3	0	0.00309787	0.00168592	0.00450982	no	Yes
Arctic	Lake sediment core	1719	3	0	0.00309645	0.00168875	0.00450416	no	Yes
Arctic	Lake sediment core	1718	3	0	0.00309504	0.00169156	0.00449851	no	Yes
Arctic	Lake sediment core	1717	3	0	0.00309362	0.00169436	0.00449288	no	Yes
Arctic	Lake sediment core	1716	3	0	0.0030922	0.00169714	0.00448726	no	Yes
Arctic	Lake sediment core	1715	3	0	0.00309079	0.00169991	0.00448167	no	Yes
Arctic	Lake sediment core	1714	3	0	0.00308937	0.00170265	0.00447609	no	Yes
Arctic	Lake sediment core	1713	3	0	0.00308795	0.00170538	0.00447053	no	Yes
Arctic	Lake sediment core	1712	2	0	0.0034795	0.001257	0.005702	no	Yes
Arctic	Lake sediment core	1711	2	0	0.00347327	0.00125424	0.0056923	no	Yes
Arctic	Lake sediment core	1710	2	0	0.00346704	0.00125147	0.0056826	no	Yes
Arctic	Lake sediment core	1709	2	0	0.00346081	0.00124871	0.00567291	no	Yes
Arctic	Lake sediment core	1708	2	0	0.00345681	0.00124532	0.00566831	no	Yes
Arctic	Lake sediment core	1707	2	0	0.00345282	0.00124193	0.00566371	no	Yes
Arctic	Lake sediment core	1706	2	0	0.00344658	0.00123916	0.00565401	no	Yes
Arctic	Lake sediment core	1705	2	0	0.00344035	0.0012364	0.00564431	no	Yes
Arctic	Lake sediment core	1704	2	0	0.00343412	0.00123363	0.00563461	no	Yes
Arctic	Lake sediment core	1703	2	0	0.00342789	0.00123087	0.00562492	no	Yes
Arctic	Lake sediment core	1702	2	0	0.00342166	0.00122811	0.00561522	no	Yes
Arctic	Lake sediment core	1701	2	0	0.00341543	0.00122534	0.00560552	no	Yes
Arctic	Lake sediment core	1700	2	0	0.0034092	0.00122258	0.00559582	no	Yes
Arctic	Marine sediment core	2012	0	13	0.108223	0.0768445	0.139601	Yes	Yes
Arctic	Marine sediment core	2011	0	13	0.108578	0.0761884	0.140967	Yes	Yes
Arctic	Marine sediment core	2010	0	13	0.107076	0.0788185	0.135333	Yes	Yes
Arctic	Marine sediment core	2009	0	13	0.110241	0.079364	0.141117	Yes	Yes
Arctic	Marine sediment core	2008	0	13	0.119565	0.0843889	0.154741	Yes	Yes
Arctic	Marine sediment core	2007	0	13	0.104666	0.0739049	0.135427	Yes	Yes
Arctic	Marine sediment core	2006	0	13	0.1135	0.0796765	0.147324	Yes	Yes
Arctic	Marine sediment core	2005	0	12	0.109938	0.0791249	0.140751	Yes	Yes
Arctic	Marine sediment core	2004	0	13	0.108316	0.0768875	0.139745	Yes	Yes
Arctic	Marine sediment core	2003	0	13	0.111624	0.0801082	0.143139	Yes	Yes
Arctic	Marine sediment core	2002	0	13	0.106185	0.0745021	0.137869	Yes	Yes
Arctic	Marine sediment core	2001	0	12	0.117367	0.0803773	0.154358	Yes	Yes
Arctic	Marine sediment core	2000	0	12	0.108887	0.0772413	0.140532	Yes	Yes
Arctic	Marine sediment core	1999	0	13	0.101965	0.0716137	0.132316	Yes	Yes
Arctic	Marine sediment core	1998	0	13	0.103293	0.0717628	0.134823	Yes	Yes
Arctic	Marine sediment core	1997	0	13	0.105023	0.0714608	0.138585	Yes	Yes
Arctic	Marine sediment core	1996	1	12	0.0994055	0.0689928	0.129818	Yes	Yes
Arctic	Marine sediment core	1995	2	11	0.112471	0.0762355	0.148706	Yes	Yes
Arctic	Marine sediment core	1994	2	11	0.102419	0.0707328	0.134104	Yes	Yes
Arctic	Marine sediment core	1993	2	12	0.103923	0.0696961	0.138151	Yes	Yes
Arctic	Marine sediment core	1992	3	11	0.105293	0.0694605	0.141125	Yes	Yes
Arctic	Marine sediment core	1991	3	11	0.103474	0.0682351	0.138714	Yes	Yes
Arctic	Marine sediment core	1990	3	11	0.0964561	0.0652401	0.127672	Yes	Yes
Arctic	Marine sediment core	1989	3	11	0.104434	0.068582	0.140287	Yes	Yes
Arctic	Marine sediment core	1988	3	11	0.0990527	0.0652917	0.132814	Yes	Yes
Arctic	Marine sediment core	1987	3	11	0.0907278	0.0605437	0.120912	Yes	Yes
Arctic	Marine sediment core	1986	3	11	0.0893206	0.0597458	0.118895	Yes	Yes
Arctic	Marine sediment core	1985	14	1	0.121817	0.076413	0.167222	Yes	Yes
Arctic	Marine sediment core	1984	16	0	0.135131	0.0918368	0.178426	No	Yes
Arctic	Marine sediment core	1983	16	0	0.132662	0.0907229	0.174602	No	Yes
Arctic	Marine sediment core	1982	16	0	0.12424	0.0833126	0.165168	No	Yes
Arctic	Marine sediment core	1981	16	0	0.109635	0.0742678	0.145001	No	Yes
Arctic	Marine sediment core	1980	16	0	0.0972107	0.0645232	0.129898	No	Yes
Arctic	Marine sediment core	1979	16	0	0.0953799	0.0643646	0.126395	No	Yes
Arctic	Marine sediment core	1978	16	0	0.0905373	0.0627385	0.118336	No	Yes
Arctic	Marine sediment core	1977	16	0	0.0947482	0.0633474	0.126149	No	Yes
Arctic	Marine sediment core	1976	16	0	0.0897425	0.0603872	0.119098	No	Yes
Arctic	Marine sediment core	1975	16	0	0.0947454	0.062344	0.127147	No	Yes
Arctic	Marine sediment core	1974	16	0	0.0916823	0.0627534	0.120611	No	Yes
Arctic	Marine sediment core	1973	15	0	0.0820466	0.0552656	0.108828	No	Yes
Arctic	Marine sediment core	1972	15	0	0.0836977	0.0555206	0.111875	No	Yes
Arctic	Marine sediment core	1971	15	0	0.0797894	0.0539816	0.105597	No	Yes
Arctic	Marine sediment core	1970	14	0	0.0703205	0.0456939	0.0949472	No	Yes
Arctic	Marine sediment core	1969	14	0	0.0731986	0.0455411	0.100856	No	Yes
Arctic	Marine sediment core	1968	14	0	0.0760767	0.0449604	0.107193	No	Yes
Arctic	Marine sediment core	1967	14	0	0.0788527	0.0441176	0.113588	No	Yes
Arctic	Marine sediment core	1966	14	0	0.0752191	0.0444001	0.106038	No	Yes
Arctic	Marine sediment core	1965	14	0	0.0726004	0.0450384	0.100162	No	Yes
Arctic	Marine sediment core	1964	14	0	0.0699417	0.0450722	0.0948112	No	Yes
Arctic	Marine sediment core	1963	14	0	0.0737065	0.04691	0.100503	No	Yes
Arctic	Marine sediment core	1962	13	0	0.0755211	0.0444904	0.106552	No	Yes
Arctic	Marine sediment core	1961	13	0	0.0766681	0.0443871	0.108949	No	Yes
Arctic	Marine sediment core	1960	13	0	0.072695	0.0435265	0.101863	No	Yes
Arctic	Marine sediment core	1959	13	0	0.067251	0.0414615	0.0930405	No	Yes
Arctic	Marine sediment core	1958	13	0	0.0610819	0.0385746	0.0835892	No	Yes
Arctic	Marine sediment core	1957	13	0	0.0592678	0.0372785	0.0812571	No	Yes
Arctic	Marine sediment core	1956	13	0	0.0584533	0.0368991	0.0800075	No	Yes
Arctic	Marine sediment core	1955	13	0	0.0565744	0.036089	0.0770599	No	Yes
Arctic	Marine sediment core	1954	13	0	0.0545982	0.035114	0.0740824	No	Yes
Arctic	Marine sediment core	1953	13	0	0.0539015	0.0348595	0.0729435	No	Yes
Arctic	Marine sediment core	1952	13	0	0.0531063	0.034251	0.0719615	No	Yes
Arctic	Marine sediment core	1951	13	0	0.0577861	0.0342027	0.0813695	No	Yes
Arctic	Marine sediment core	1950	13	0	0.0624868	0.0333996	0.0915741	No	Yes
Arctic	Marine sediment core	1949	13	0	0.0672384	0.0322115	0.102265	No	Yes
Arctic	Marine sediment core	1948	13	0	0.0605505	0.0330448	0.0880562	No	Yes
Arctic	Marine sediment core	1947	13	0	0.0556299	0.0343579	0.0769019	No	Yes
Arctic	Marine sediment core	1946	13	0	0.0507093	0.0331192	0.0682994	No	Yes
Arctic	Marine sediment core	1945	12	0	0.0486161	0.0293476	0.0678846	No	Yes
Arctic	Marine sediment core	1944	12	0	0.0482608	0.0293984	0.0671232	No	Yes
Arctic	Marine sediment core	1943	12	0	0.0479055	0.0294269	0.0663841	No	Yes
Arctic	Marine sediment core	1942	12	0	0.047901	0.0298005	0.0660015	No	Yes
Arctic	Marine sediment core	1941	12	0	0.0478965	0.0301344	0.0656585	No	Yes
Arctic	Marine sediment core	1940	12	0	0.0482131	0.0306129	0.0658132	No	Yes
Arctic	Marine sediment core	1939	12	0	0.048394	0.0309397	0.0658483	No	Yes
Arctic	Marine sediment core	1938	12	0	0.0517142	0.0313212	0.0721072	No	Yes
Arctic	Marine sediment core	1937	12	0	0.0524292	0.0307335	0.0741248	No	Yes
Arctic	Marine sediment core	1936	12	0	0.0531442	0.0299527	0.0763356	No	Yes
Arctic	Marine sediment core	1935	12	0	0.0545686	0.0297986	0.0793385	No	Yes
Arctic	Marine sediment core	1934	12	0	0.0567634	0.030158	0.0833688	No	Yes
Arctic	Marine sediment core	1933	12	0	0.0548792	0.030556	0.0792024	No	Yes
Arctic	Marine sediment core	1932	12	0	0.0528773	0.0307167	0.0750379	No	Yes
Arctic	Marine sediment core	1931	12	0	0.0500086	0.0305461	0.0694711	No	Yes
Arctic	Marine sediment core	1930	11	0	0.0462365	0.0271317	0.0653413	No	Yes
Arctic	Marine sediment core	1929	11	0	0.0432064	0.0258936	0.0605193	No	Yes
Arctic	Marine sediment core	1928	11	0	0.0426311	0.0251747	0.0600875	No	Yes
Arctic	Marine sediment core	1927	11	0	0.0428095	0.0244647	0.0611543	No	Yes
Arctic	Marine sediment core	1926	11	0	0.0431991	0.0237371	0.0626612	No	Yes
Arctic	Marine sediment core	1925	11	0	0.0440463	0.0234098	0.0646828	No	Yes
Arctic	Marine sediment core	1924	10	0	0.0308062	0.0171557	0.0444567	No	Yes
Arctic	Marine sediment core	1923	10	0	0.0304239	0.0168417	0.044006	No	Yes
Arctic	Marine sediment core	1922	10	0	0.0300415	0.0165076	0.0435754	No	Yes
Arctic	Marine sediment core	1921	10	0	0.0304388	0.0167155	0.0441621	No	Yes
Arctic	Marine sediment core	1920	10	0	0.0308361	0.0168975	0.0447747	No	Yes
Arctic	Marine sediment core	1919	10	0	0.0312334	0.0170549	0.0454119	No	Yes
Arctic	Marine sediment core	1918	10	0	0.031645	0.0172075	0.0460824	No	Yes
Arctic	Marine sediment core	1917	10	0	0.0316861	0.0173073	0.0460648	No	Yes
Arctic	Marine sediment core	1916	10	0	0.0308847	0.0169036	0.0448658	No	Yes
Arctic	Marine sediment core	1915	10	0	0.0300834	0.0164607	0.043706	No	Yes
Arctic	Marine sediment core	1914	10	0	0.0292909	0.0159771	0.0426047	No	Yes
Arctic	Marine sediment core	1913	10	0	0.0286229	0.0155634	0.0416824	No	Yes
Arctic	Marine sediment core	1912	10	0	0.0279549	0.0150952	0.0408145	No	Yes
Arctic	Marine sediment core	1911	10	0	0.0278936	0.0150391	0.0407482	No	Yes
Arctic	Marine sediment core	1910	10	0	0.0278324	0.0149426	0.0407222	No	Yes
Arctic	Marine sediment core	1909	10	0	0.0277712	0.0148062	0.0407362	No	Yes
Arctic	Marine sediment core	1908	10	0	0.0294183	0.0152727	0.0435639	No	Yes
Arctic	Marine sediment core	1907	9	0	0.0324572	0.0153337	0.0495807	No	Yes
Arctic	Marine sediment core	1906	9	0	0.0351701	0.0164376	0.0539026	No	Yes
Arctic	Marine sediment core	1905	9	0	0.0379121	0.0175122	0.0583121	No	Yes
Arctic	Marine sediment core	1904	9	0	0.0400906	0.0183096	0.0618716	No	Yes
Arctic	Marine sediment core	1903	9	0	0.0379152	0.0176793	0.0581511	No	Yes
Arctic	Marine sediment core	1902	9	0	0.0357398	0.0170052	0.0544743	No	Yes
Arctic	Marine sediment core	1901	9	0	0.0335644	0.0162761	0.0508527	No	Yes
Arctic	Marine sediment core	1900	9	0	0.031389	0.0154769	0.0473011	No	Yes
Arctic	Marine sediment core	1899	9	0	0.0292136	0.0145877	0.0438395	No	Yes
Arctic	Marine sediment core	1898	9	0	0.0293138	0.0145346	0.0440931	No	Yes
Arctic	Marine sediment core	1897	8	0	0.027915	0.0109853	0.0448446	No	Yes
Arctic	Marine sediment core	1896	8	0	0.0286524	0.011187	0.0461178	No	Yes
Arctic	Marine sediment core	1895	8	0	0.0292229	0.0111143	0.0473316	No	Yes
Arctic	Marine sediment core	1894	8	0	0.0302114	0.0111437	0.0492791	No	Yes
Arctic	Marine sediment core	1893	8	0	0.0311999	0.0111533	0.0512464	No	Yes
Arctic	Marine sediment core	1892	8	0	0.0296691	0.0109671	0.0483711	No	Yes
Arctic	Marine sediment core	1891	8	0	0.0282068	0.0106795	0.0457341	No	Yes
Arctic	Marine sediment core	1890	8	0	0.0267445	0.0102605	0.0432285	No	Yes
Arctic	Marine sediment core	1889	8	0	0.0252822	0.00968392	0.0408804	No	Yes
Arctic	Marine sediment core	1888	7	0	0.0190028	0.00339377	0.0346117	No	Yes
Arctic	Marine sediment core	1887	7	0	0.0190493	0.00321768	0.0348809	No	Yes
Arctic	Marine sediment core	1886	7	0	0.0191944	0.00316403	0.0352247	No	Yes
Arctic	Marine sediment core	1885	6	0	0.0217404	0.00288587	0.0405949	No	Yes
Arctic	Marine sediment core	1884	6	0	0.0219042	0.00281176	0.0409966	No	Yes
Arctic	Marine sediment core	1883	6	0	0.022068	0.00273757	0.0413985	No	Yes
Arctic	Marine sediment core	1882	6	0	0.0222319	0.00266331	0.0418004	No	Yes
Arctic	Marine sediment core	1881	6	0	0.0218875	0.00272433	0.0410508	No	Yes
Arctic	Marine sediment core	1880	6	0	0.0215432	0.00278505	0.0403014	No	Yes
Arctic	Marine sediment core	1879	6	0	0.0211989	0.00284548	0.0395523	No	Yes
Arctic	Marine sediment core	1878	6	0	0.0208546	0.00290558	0.0388035	No	Yes
Arctic	Marine sediment core	1877	6	0	0.0205102	0.00296534	0.0380551	No	Yes
Arctic	Marine sediment core	1876	6	0	0.0201659	0.00302473	0.0373071	No	Yes
Arctic	Marine sediment core	1875	6	0	0.019682	0.00312003	0.036244	No	Yes
Arctic	Marine sediment core	1874	6	0	0.0191981	0.0032145	0.0351817	No	Yes
Arctic	Marine sediment core	1873	6	0	0.0187142	0.00330804	0.0341204	No	Yes
Arctic	Marine sediment core	1872	5	0	0.0209818	0.00334011	0.0386235	No	Yes
Arctic	Marine sediment core	1871	5	0	0.0204035	0.00345091	0.0373561	No	Yes
Arctic	Marine sediment core	1870	5	0	0.0198919	0.00365134	0.0361325	No	Yes
Arctic	Marine sediment core	1869	5	0	0.020824	0.00349016	0.0381578	No	Yes
Arctic	Marine sediment core	1868	5	0	0.021756	0.00332542	0.0401866	No	Yes
Arctic	Marine sediment core	1867	5	0	0.0226976	0.00317114	0.0422241	No	Yes
Arctic	Marine sediment core	1866	5	0	0.0236392	0.00301431	0.0442641	No	Yes
Arctic	Marine sediment core	1865	5	0	0.0245808	0.00285532	0.0463062	No	Yes
Arctic	Marine sediment core	1864	5	0	0.0255224	0.00269448	0.0483502	No	Yes
Arctic	Marine sediment core	1863	5	0	0.0264639	0.00253206	0.0503958	No	Yes
Arctic	Marine sediment core	1862	5	0	0.0261611	0.00270075	0.0496214	No	Yes
Arctic	Marine sediment core	1861	5	0	0.0257655	0.0027456	0.0487854	No	Yes
Arctic	Marine sediment core	1860	5	0	0.0253699	0.00279002	0.0479497	No	Yes
Arctic	Marine sediment core	1859	5	0	0.0249743	0.00283398	0.0471145	No	Yes
Arctic	Marine sediment core	1858	5	0	0.0245786	0.00287746	0.0462798	No	Yes
Arctic	Marine sediment core	1857	5	0	0.024183	0.00292044	0.0454456	No	Yes
Arctic	Marine sediment core	1856	4	0	0.0282799	0.00244336	0.0541164	No	Yes
Arctic	Marine sediment core	1855	4	0	0.0273068	0.00271706	0.0518966	No	Yes
Arctic	Marine sediment core	1854	4	0	0.0263337	0.0029884	0.0496791	No	Yes
Arctic	Marine sediment core	1853	4	0	0.0253606	0.00325698	0.0474643	No	Yes
Arctic	Marine sediment core	1852	4	0	0.0243876	0.0035223	0.0452528	No	Yes
Arctic	Marine sediment core	1851	4	0	0.0234145	0.00378375	0.0430452	No	Yes
Arctic	Marine sediment core	1850	4	0	0.0223775	0.00394141	0.0408135	No	Yes
Arctic	Marine sediment core	1849	4	0	0.0213404	0.00409222	0.0385887	No	Yes
Arctic	Marine sediment core	1848	4	0	0.0230702	0.00358677	0.0425536	No	Yes
Arctic	Marine sediment core	1847	4	0	0.0247999	0.00306665	0.0465332	No	Yes
Arctic	Marine sediment core	1846	4	0	0.0265297	0.00253599	0.0505234	No	Yes
Arctic	Marine sediment core	1845	4	0	0.0283088	0.00207319	0.0545445	No	Yes
Arctic	Marine sediment core	1844	4	0	0.030088	0.00160382	0.0585722	No	Yes
Arctic	Marine sediment core	1843	4	0	0.0318671	0.00112932	0.062605	No	Yes
Arctic	Marine sediment core	1842	3	0	0.00818208	0.00129038	0.0150738	No	Yes
Arctic	Marine sediment core	1841	3	0	0.00817955	0.0012761	0.015083	No	Yes
Arctic	Marine sediment core	1840	3	0	0.00817703	0.00126181	0.0150922	No	Yes
Arctic	Marine sediment core	1839	3	0	0.00817451	0.00124752	0.0151015	No	Yes
Arctic	Marine sediment core	1838	3	0	0.00817198	0.00123323	0.0151107	No	Yes
Arctic	Marine sediment core	1837	3	0	0.00816946	0.00121893	0.01512	No	Yes
Arctic	Marine sediment core	1836	3	0	0.00816694	0.00120463	0.0151292	No	Yes
Arctic	Marine sediment core	1835	3	0	0.00816441	0.00119032	0.0151385	No	Yes
Arctic	Marine sediment core	1834	3	0	0.00809792	0.00119402	0.0150018	No	Yes
Arctic	Marine sediment core	1833	3	0	0.00803142	0.00119771	0.0148651	No	Yes
Arctic	Marine sediment core	1832	3	0	0.00796492	0.0012014	0.0147284	No	Yes
Arctic	Marine sediment core	1831	3	0	0.00789843	0.00120509	0.0145918	No	Yes
Arctic	Marine sediment core	1830	3	0	0.00783193	0.00120877	0.0144551	No	Yes
Arctic	Marine sediment core	1829	3	0	0.00776544	0.00121244	0.0143184	No	Yes
Arctic	Marine sediment core	1828	3	0	0.00771003	0.00123416	0.0141859	No	Yes
Arctic	Marine sediment core	1827	3	0	0.00765462	0.00125582	0.0140534	No	Yes
Arctic	Marine sediment core	1826	3	0	0.00759921	0.00127743	0.013921	No	Yes
Arctic	Marine sediment core	1825	3	0	0.0075438	0.00129898	0.0137886	No	Yes
Arctic	Marine sediment core	1824	3	0	0.00748839	0.00132047	0.0136563	No	Yes
Arctic	Marine sediment core	1823	3	0	0.00743298	0.00134189	0.0135241	No	Yes
Arctic	Marine sediment core	1822	3	0	0.00737757	0.00136325	0.0133919	No	Yes
Arctic	Marine sediment core	1821	3	0	0.00732216	0.00138455	0.0132598	No	Yes
Arctic	Marine sediment core	1820	3	0	0.00726675	0.00140577	0.0131277	No	Yes
Arctic	Marine sediment core	1819	3	0	0.00721134	0.00142692	0.0129957	No	Yes
Arctic	Marine sediment core	1818	3	0	0.00715593	0.001448	0.0128639	No	Yes
Arctic	Marine sediment core	1817	3	0	0.00710051	0.00146899	0.012732	No	Yes
Arctic	Marine sediment core	1816	3	0	0.0070451	0.0014899	0.0126003	No	Yes
Arctic	Marine sediment core	1815	3	0	0.00698969	0.00151073	0.0124687	No	Yes
Arctic	Marine sediment core	1814	3	0	0.00693428	0.00153147	0.0123371	No	Yes
Arctic	Marine sediment core	1813	3	0	0.00687887	0.00155212	0.0122056	No	Yes
Arctic	Marine sediment core	1812	3	0	0.00682346	0.00157266	0.0120743	No	Yes
Arctic	Marine sediment core	1811	3	0	0.00684236	0.00157245	0.0121123	No	Yes
Arctic	Marine sediment core	1810	3	0	0.00686125	0.00157218	0.0121503	No	Yes
Arctic	Marine sediment core	1809	3	0	0.00688014	0.00157186	0.0121884	No	Yes
Arctic	Marine sediment core	1808	3	0	0.00690404	0.00158015	0.0122279	No	Yes
Arctic	Marine sediment core	1807	3	0	0.00692795	0.00158842	0.0122675	No	Yes
Arctic	Marine sediment core	1806	3	0	0.00695185	0.00159667	0.012307	No	Yes
Arctic	Marine sediment core	1805	3	0	0.00697576	0.0016049	0.0123466	No	Yes
Arctic	Marine sediment core	1804	3	0	0.00699966	0.0016131	0.0123862	No	Yes
Arctic	Marine sediment core	1803	3	0	0.00702357	0.00162129	0.0124258	No	Yes
Arctic	Marine sediment core	1802	3	0	0.00704747	0.00162945	0.0124655	No	Yes
Arctic	Marine sediment core	1801	3	0	0.00707137	0.00163759	0.0125052	No	Yes
Arctic	Marine sediment core	1800	3	0	0.00709528	0.00164571	0.0125448	No	Yes
Arctic	Marine sediment core	1799	3	0	0.00711918	0.00165381	0.0125846	No	Yes
Arctic	Marine sediment core	1798	3	0	0.00714309	0.00166188	0.0126243	No	Yes
Arctic	Marine sediment core	1797	3	0	0.00716699	0.00166994	0.012664	No	Yes
Arctic	Marine sediment core	1796	3	0	0.00719089	0.00167798	0.0127038	No	Yes
Arctic	Marine sediment core	1795	3	0	0.0072148	0.00168599	0.0127436	No	Yes
Arctic	Marine sediment core	1794	3	0	0.0072387	0.00169399	0.0127834	No	Yes
Arctic	Marine sediment core	1793	3	0	0.00726261	0.00170196	0.0128233	No	Yes
Arctic	Marine sediment core	1792	3	0	0.00728651	0.00170992	0.0128631	No	Yes
Arctic	Marine sediment core	1791	3	0	0.00731042	0.00171785	0.012903	No	Yes
Arctic	Marine sediment core	1790	3	0	0.00733432	0.00172577	0.0129429	No	Yes
Arctic	Marine sediment core	1789	3	0	0.00735822	0.00173366	0.0129828	No	Yes
Arctic	Marine sediment core	1788	3	0	0.00738213	0.00174154	0.0130227	No	Yes
Arctic	Marine sediment core	1787	3	0	0.00740603	0.0017494	0.0130627	No	Yes
Arctic	Marine sediment core	1786	3	0	0.00742994	0.00175724	0.0131026	No	Yes
Arctic	Marine sediment core	1785	3	0	0.00745384	0.00176506	0.0131426	No	Yes
Arctic	Marine sediment core	1784	3	0	0.00747775	0.00177286	0.0131826	No	Yes
Arctic	Marine sediment core	1783	3	0	0.00750165	0.00178065	0.0132227	No	Yes
Arctic	Marine sediment core	1782	3	0	0.00749276	0.00173939	0.0132461	No	Yes
Arctic	Marine sediment core	1781	3	0	0.00748133	0.00169868	0.013264	No	Yes
Arctic	Marine sediment core	1780	3	0	0.00746989	0.00165783	0.013282	No	Yes
Arctic	Marine sediment core	1779	3	0	0.00745846	0.00161685	0.0133001	No	Yes
Arctic	Marine sediment core	1778	3	0	0.00744703	0.00157574	0.0133183	No	Yes
Arctic	Marine sediment core	1777	3	0	0.0074356	0.00153451	0.0133367	No	Yes
Arctic	Marine sediment core	1776	3	0	0.00742417	0.00149315	0.0133552	No	Yes
Arctic	Marine sediment core	1775	3	0	0.00741274	0.00145166	0.0133738	No	Yes
Arctic	Marine sediment core	1774	3	0	0.0074013	0.00141005	0.0133926	No	Yes
Arctic	Marine sediment core	1773	3	0	0.00738987	0.00136832	0.0134114	No	Yes
Arctic	Marine sediment core	1772	3	0	0.00737844	0.00132647	0.0134304	No	Yes
Arctic	Marine sediment core	1771	3	0	0.00736701	0.0012845	0.0134495	No	Yes
Arctic	Marine sediment core	1770	3	0	0.00735558	0.00124242	0.0134687	No	Yes
Arctic	Marine sediment core	1769	3	0	0.00734414	0.00120022	0.0134881	No	Yes
Arctic	Marine sediment core	1768	3	0	0.00733271	0.00115791	0.0135075	No	Yes
Arctic	Marine sediment core	1767	3	0	0.00732128	0.00111549	0.0135271	No	Yes
Arctic	Marine sediment core	1766	3	0	0.00730985	0.00107297	0.0135467	No	Yes
Arctic	Marine sediment core	1765	3	0	0.00729842	0.00103033	0.0135665	No	Yes
Arctic	Marine sediment core	1764	3	0	0.00728699	0.000987591	0.0135864	No	Yes
Arctic	Marine sediment core	1763	3	0	0.00727555	0.000944746	0.0136064	No	Yes
Arctic	Marine sediment core	1762	3	0	0.00726412	0.0009018	0.0136264	No	Yes
Arctic	Marine sediment core	1761	3	0	0.00725269	0.000858752	0.0136466	No	Yes
Arctic	Marine sediment core	1760	3	0	0.00724126	0.000815605	0.0136669	No	Yes
Arctic	Marine sediment core	1759	3	0	0.00722983	0.00077236	0.0136873	No	Yes
Arctic	Marine sediment core	1758	3	0	0.00720521	0.000732726	0.0136777	No	Yes
Arctic	Marine sediment core	1757	3	0	0.0071806	0.000693	0.0136682	No	Yes
Arctic	Marine sediment core	1756	3	0	0.00719013	0.000708621	0.0136716	No	Yes
Arctic	Marine sediment core	1755	3	0	0.00719966	0.000724212	0.0136751	No	Yes
Arctic	Marine sediment core	1754	3	0	0.00721391	0.000747623	0.0136802	No	Yes
Arctic	Marine sediment core	1753	3	0	0.00722815	0.000771023	0.0136853	No	Yes
Arctic	Marine sediment core	1752	3	0	0.0072424	0.00079441	0.0136904	No	Yes
Arctic	Marine sediment core	1751	3	0	0.00725664	0.000817786	0.0136955	No	Yes
Arctic	Marine sediment core	1750	3	0	0.00727089	0.00084115	0.0137006	No	Yes
Arctic	Marine sediment core	1749	3	0	0.00728513	0.000864503	0.0137058	No	Yes
Arctic	Marine sediment core	1748	3	0	0.00729938	0.000887843	0.0137109	No	Yes
Arctic	Marine sediment core	1747	3	0	0.00731362	0.000911172	0.0137161	No	Yes
Arctic	Marine sediment core	1746	3	0	0.00732787	0.000934489	0.0137212	No	Yes
Arctic	Marine sediment core	1745	3	0	0.00734211	0.000957793	0.0137264	No	Yes
Arctic	Marine sediment core	1744	3	0	0.00735636	0.000981086	0.0137316	No	Yes
Arctic	Marine sediment core	1743	3	0	0.0073706	0.00100437	0.0137368	No	Yes
Arctic	Marine sediment core	1742	3	0	0.00738484	0.00102763	0.0137421	No	Yes
Arctic	Marine sediment core	1741	3	0	0.00739909	0.00105089	0.0137473	No	Yes
Arctic	Marine sediment core	1740	3	0	0.00741333	0.00107413	0.0137525	No	Yes
Arctic	Marine sediment core	1739	3	0	0.00742758	0.00109737	0.0137578	No	Yes
Arctic	Marine sediment core	1738	3	0	0.00744182	0.00112059	0.0137631	No	Yes
Arctic	Marine sediment core	1737	3	0	0.00745607	0.00114379	0.0137683	No	Yes
Arctic	Marine sediment core	1736	3	0	0.00747031	0.00116699	0.0137736	No	Yes
Arctic	Marine sediment core	1735	3	0	0.00748456	0.00119017	0.0137789	No	Yes
Arctic	Marine sediment core	1734	3	0	0.0074988	0.00121334	0.0137843	No	Yes
Arctic	Marine sediment core	1733	3	0	0.00751305	0.00123649	0.0137896	No	Yes
Arctic	Marine sediment core	1732	3	0	0.00752729	0.00125964	0.0137949	No	Yes
Arctic	Marine sediment core	1731	3	0	0.00754154	0.00128277	0.0138003	No	Yes
Arctic	Marine sediment core	1730	3	0	0.00755578	0.00130589	0.0138057	No	Yes
Arctic	Marine sediment core	1729	3	0	0.00757003	0.00132899	0.0138111	No	Yes
Arctic	Marine sediment core	1728	3	0	0.00758427	0.00135209	0.0138165	No	Yes
Arctic	Marine sediment core	1727	3	0	0.00759852	0.00137517	0.0138219	No	Yes
Arctic	Marine sediment core	1726	3	0	0.00761276	0.00139823	0.0138273	No	Yes
Arctic	Marine sediment core	1725	3	0	0.00762701	0.00142129	0.0138327	No	Yes
Arctic	Marine sediment core	1724	3	0	0.00764125	0.00144433	0.0138382	No	Yes
Arctic	Marine sediment core	1723	3	0	0.00765549	0.00146735	0.0138436	No	Yes
Arctic	Marine sediment core	1722	3	0	0.00766974	0.00149037	0.0138491	No	Yes
Arctic	Marine sediment core	1721	3	0	0.00768398	0.00151337	0.0138546	No	Yes
Arctic	Marine sediment core	1720	3	0	0.00769823	0.00153635	0.0138601	No	Yes
Arctic	Marine sediment core	1719	3	0	0.00771247	0.00155933	0.0138656	No	Yes
Arctic	Marine sediment core	1718	3	0	0.00772672	0.00158229	0.0138711	No	Yes
Arctic	Marine sediment core	1717	3	0	0.00774096	0.00160524	0.0138767	No	Yes
Arctic	Marine sediment core	1716	3	0	0.00773678	0.00159948	0.0138741	No	Yes
Arctic	Marine sediment core	1715	3	0	0.0077326	0.0015937	0.0138715	No	Yes
Arctic	Marine sediment core	1714	3	0	0.00772842	0.00158789	0.013869	No	Yes
Arctic	Marine sediment core	1713	3	0	0.00772424	0.00158206	0.0138664	No	Yes
Arctic	Marine sediment core	1712	3	0	0.00772006	0.00157621	0.0138639	No	Yes
Arctic	Marine sediment core	1711	3	0	0.00771588	0.00157033	0.0138614	No	Yes
Arctic	Marine sediment core	1710	3	0	0.0077117	0.00156443	0.013859	No	Yes
Arctic	Marine sediment core	1709	2	0	0.00291755	0.0022977	0.0035374	No	Yes
Arctic	Marine sediment core	1708	1	0	0.00337892			No	No
Arctic	Marine sediment core	1707	1	0	0.00335662			No	No
Arctic	Marine sediment core	1706	1	0	0.00333432			No	No
Arctic	Marine sediment core	1705	1	0	0.00331202			No	No
Arctic	Marine sediment core	1704	1	0	0.00328972			No	No
Arctic	Marine sediment core	1703	1	0	0.00326742			No	No
Arctic	Marine sediment core	1702	1	0	0.00324513			No	No
Arctic	Marine sediment core	1701	1	0	0.00322283			No	No
Arctic	Marine sediment core	1700	1	0	0.00320053			No	No
Arctic	Peat core	1995	1	0	0.0140682			No	No
Arctic	Peat core	1994	1	0	0.0144602			No	No
Arctic	Peat core	1993	1	0	0.0148522			No	No
Arctic	Peat core	1992	1	0	0.0152442			No	No
Arctic	Peat core	1991	1	0	0.0156362			No	No
Arctic	Peat core	1990	1	0	0.0160282			No	No
Arctic	Peat core	1989	1	0	0.0178272			No	No
Arctic	Peat core	1988	1	0	0.0196262			No	No
Arctic	Peat core	1987	1	0	0.0214253			No	No
Arctic	Peat core	1986	1	0	0.0232243			No	No
Arctic	Peat core	1985	1	0	0.0250233			No	No
Arctic	Peat core	1984	1	0	0.0242095			No	No
Arctic	Peat core	1983	1	0	0.0233957			No	No
Arctic	Peat core	1982	1	0	0.0225819			No	No
Arctic	Peat core	1981	1	0	0.0217681			No	No
Arctic	Peat core	1980	1	0	0.0209542			No	No
Arctic	Peat core	1979	1	0	0.0316227			No	No
Arctic	Peat core	1978	1	0	0.0422911			No	No
Arctic	Peat core	1977	1	0	0.0529595			No	No
Arctic	Peat core	1976	1	0	0.063628			No	No
Arctic	Peat core	1975	1	0	0.0460276			No	No
Arctic	Peat core	1974	1	0	0.0394846			No	No
Arctic	Peat core	1973	1	0	0.0329415			No	No
Arctic	Peat core	1972	1	0	0.0439905			No	No
Arctic	Peat core	1971	1	0	0.0379437			No	No
Arctic	Peat core	1970	1	0	0.0339173			No	No
Arctic	Peat core	1969	1	0	0.029891			No	No
Arctic	Peat core	1968	1	0	0.0379207			No	No
Arctic	Peat core	1967	1	0	0.0459505			No	No
Arctic	Peat core	1966	1	0	0.0399099			No	No
Arctic	Peat core	1965	1	0	0.0412388			No	No
Arctic	Peat core	1964	1	0	0.0425677			No	No
Arctic	Peat core	1963	1	0	0.0438966			No	No
Arctic	Peat core	1962	1	0	0.0500852			No	No
Arctic	Peat core	1961	1	0	0.0562738			No	No
Arctic	Peat core	1960	1	0	0.0624624			No	No
Arctic	Peat core	1959	1	0	0.0830549			No	No
Arctic	Peat core	1958	1	0	0.086562			No	No
Arctic	Peat core	1957	1	0	0.0900692			No	No
Arctic	Peat core	1956	1	0	0.120211			No	No
Arctic	Peat core	1955	1	0	0.127236			No	No
Arctic	Peat core	1954	1	0	0.134261			No	No
Arctic	Peat core	1953	1	0	0.1639			No	No
Arctic	Peat core	1952	1	0	0.154844			No	No
Arctic	Peat core	1951	1	0	0.145789			No	No
Arctic	Peat core	1950	1	0	0.146281			No	No
Arctic	Peat core	1949	1	0	0.142753			No	No
Arctic	Peat core	1948	1	0	0.139225			No	No
Arctic	Peat core	1947	1	0	0.105549			No	No
Arctic	Peat core	1946	1	0	0.0768913			No	No
Arctic	Peat core	1945	1	0	0.0788951			No	No
Central Asia	Ice core	2012	0	2	0.000858151	0.000855029	0.000861273	Yes	Yes
Central Asia	Ice core	2011	0	2	0.000889321	0.000864804	0.000913837	Yes	Yes
Central Asia	Ice core	2010	0	2	0.000903192	0.000786385	0.00102	Yes	Yes
Central Asia	Ice core	2009	0	2	0.00097077	0.000816242	0.0011253	Yes	Yes
Central Asia	Ice core	2008	0	2	0.000999004	0.000946551	0.00105146	Yes	Yes
Central Asia	Ice core	2007	0	2	0.00100831	0.000866143	0.00115048	Yes	Yes
Central Asia	Ice core	2006	0	2	0.00103351	0.000831578	0.00123544	Yes	Yes
Central Asia	Ice core	2005	0	2	0.000997491	0.000842217	0.00115276	Yes	Yes
Central Asia	Ice core	2004	0	2	0.00104473	0.000858181	0.00123128	Yes	Yes
Central Asia	Ice core	2003	0	2	0.00107095	0.000854646	0.00128725	Yes	Yes
Central Asia	Ice core	2002	0	2	0.00109877	0.000899045	0.0012985	Yes	Yes
Central Asia	Ice core	2001	1	1	0.00127683	0.00106826	0.00148541	Yes	Yes
Central Asia	Ice core	2000	1	1	0.00122245	0.00103833	0.00140656	Yes	Yes
Central Asia	Ice core	1999	1	1	0.00127071	0.000981363	0.00156005	Yes	Yes
Central Asia	Ice core	1998	1	1	0.00113949	0.000977077	0.00130191	Yes	Yes
Central Asia	Ice core	1997	1	1	0.0011644	0.000931287	0.00139751	Yes	Yes
Central Asia	Ice core	1996	1	1	0.00122472	0.000878274	0.00157116	Yes	Yes
Central Asia	Ice core	1995	1	1	0.00119136	0.00085468	0.00152803	Yes	Yes
Central Asia	Ice core	1994	1	1	0.00120086	0.000822357	0.00157937	Yes	Yes
Central Asia	Ice core	1993	1	1	0.00116855	0.000805445	0.00153165	Yes	Yes
Central Asia	Ice core	1992	1	1	0.00110825	0.000800344	0.00141615	Yes	Yes
Central Asia	Ice core	1991	1	1	0.00103982	0.000801763	0.00127787	Yes	Yes
Central Asia	Ice core	1990	1	1	0.00107052	0.000779795	0.00136124	Yes	Yes
Central Asia	Ice core	1989	1	1	0.00103864	0.000780268	0.001297	Yes	Yes
Central Asia	Ice core	1988	1	1	0.00105358	0.000772674	0.00133449	Yes	Yes
Central Asia	Ice core	1987	1	1	0.000962282	0.000800409	0.00112416	Yes	Yes
Central Asia	Ice core	1986	1	1	0.000928812	0.000817571	0.00104005	Yes	Yes
Central Asia	Ice core	1985	1	1	0.000918346	0.000834262	0.00100243	Yes	Yes
Central Asia	Ice core	1984	1	1	0.001014	0.000827148	0.00120086	Yes	Yes
Central Asia	Ice core	1983	1	1	0.000935457	0.000874303	0.000996611	Yes	Yes
Central Asia	Ice core	1982	1	1	0.000991497	0.00088771	0.00109528	Yes	Yes
Central Asia	Ice core	1981	1	1	0.000968823	0.000926344	0.0010113	Yes	Yes
Central Asia	Ice core	1980	1	1	0.000892712	0.000803415	0.000982008	Yes	Yes
Central Asia	Ice core	1979	2	0	0.000950698	0.000900573	0.00100082	No	Yes
Central Asia	Ice core	1978	2	0	0.000964341	0.000896732	0.00103195	No	Yes
Central Asia	Ice core	1977	2	0	0.000968349	0.000872161	0.00106454	No	Yes
Central Asia	Ice core	1976	2	0	0.000977542	0.000861751	0.00109333	No	Yes
Central Asia	Ice core	1975	2	0	0.000987267	0.000855967	0.00111857	No	Yes
Central Asia	Ice core	1974	2	0	0.000992948	0.000845249	0.00114065	No	Yes
Central Asia	Ice core	1973	2	0	0.000990315	0.000819954	0.00116068	No	Yes
Central Asia	Ice core	1972	2	0	0.000977423	0.000775547	0.0011793	No	Yes
Central Asia	Ice core	1971	2	0	0.000961324	0.000728014	0.00119463	No	Yes
Central Asia	Ice core	1970	2	0	0.000950268	0.000696083	0.00120445	No	Yes
Central Asia	Ice core	1969	2	0	0.000948316	0.000688921	0.00120771	No	Yes
Central Asia	Ice core	1968	2	0	0.000958482	0.000713305	0.00120366	No	Yes
Central Asia	Ice core	1967	2	0	0.000977713	0.000762168	0.00119326	No	Yes
Central Asia	Ice core	1966	2	0	0.000978685	0.000773073	0.0011843	No	Yes
Central Asia	Ice core	1965	2	0	0.000961481	0.00074611	0.00117685	No	Yes
Central Asia	Ice core	1964	2	0	0.00100007	0.000849885	0.00115026	No	Yes
Central Asia	Ice core	1963	2	0	0.00100461	0.000878989	0.00113024	No	Yes
Central Asia	Ice core	1962	2	0	0.00099606	0.000880751	0.00111137	No	Yes
Central Asia	Ice core	1961	2	0	0.00101408	0.000945191	0.00108297	No	Yes
Central Asia	Ice core	1960	2	0	0.00101804	0.0009791	0.00105697	No	Yes
Central Asia	Ice core	1959	2	0	0.0010059	0.000977367	0.00103443	No	Yes
Central Asia	Ice core	1958	2	0	0.000991289	0.000970589	0.00101199	No	Yes
Central Asia	Ice core	1957	2	0	0.000980024	0.000971547	0.0009885	No	Yes
Central Asia	Ice core	1956	2	0	0.000946685	0.000921763	0.000971607	No	Yes
Central Asia	Ice core	1955	2	0	0.000898846	0.000838032	0.00095966	No	Yes
Central Asia	Ice core	1954	2	0	0.000916558	0.000902664	0.000930451	No	Yes
Central Asia	Ice core	1953	2	0	0.000856182	0.000788229	0.000924136	No	Yes
Central Asia	Ice core	1952	2	0	0.000824955	0.000739832	0.000910078	No	Yes
Central Asia	Ice core	1951	2	0	0.000820622	0.000752775	0.000888469	No	Yes
Central Asia	Ice core	1950	2	0	0.000801055	0.000731379	0.00087073	No	Yes
Central Asia	Ice core	1949	2	0	0.000772497	0.000690335	0.000854659	No	Yes
Central Asia	Ice core	1948	2	0	0.000749813	0.000663997	0.000835628	No	Yes
Central Asia	Ice core	1947	2	0	0.000733966	0.000655008	0.000812925	No	Yes
Central Asia	Ice core	1946	2	0	0.000722448	0.000658083	0.000786812	No	Yes
Central Asia	Ice core	1945	2	0	0.000712865	0.000668208	0.000757522	No	Yes
Central Asia	Ice core	1944	2	0	0.000703384	0.000681414	0.000725355	No	Yes
Central Asia	Ice core	1943	2	0	0.000692646	0.000691388	0.000693903	No	Yes
Central Asia	Ice core	1942	2	0	0.000679448	0.00065688	0.000702015	No	Yes
Central Asia	Ice core	1941	2	0	0.000662872	0.000623011	0.000702734	No	Yes
Central Asia	Ice core	1940	2	0	0.000642072	0.00059094	0.000693204	No	Yes
Central Asia	Ice core	1939	2	0	0.000617473	0.00056147	0.000673475	No	Yes
Central Asia	Ice core	1938	2	0	0.000594583	0.000533969	0.000655197	No	Yes
Central Asia	Ice core	1937	2	0	0.000578043	0.000508054	0.000648032	No	Yes
Central Asia	Ice core	1936	2	0	0.000563915	0.000485752	0.000642078	No	Yes
Central Asia	Ice core	1935	2	0	0.000546119	0.000469698	0.000622541	No	Yes
Central Asia	Ice core	1934	2	0	0.000521647	0.000461444	0.000581851	No	Yes
Central Asia	Ice core	1933	2	0	0.000499776	0.000458221	0.000541331	No	Yes
Central Asia	Ice core	1932	2	0	0.000492853	0.00045618	0.000529526	No	Yes
Central Asia	Ice core	1931	2	0	0.000490978	0.000457737	0.00052422	No	Yes
Central Asia	Ice core	1930	2	0	0.000442333	0.000407556	0.00047711	No	Yes
Central Asia	Ice core	1929	2	0	0.000427524	0.00036382	0.000491229	No	Yes
Central Asia	Ice core	1928	2	0	0.000439631	0.000377588	0.000501674	No	Yes
Central Asia	Ice core	1927	2	0	0.000446214	0.000375224	0.000517203	No	Yes
Central Asia	Ice core	1926	2	0	0.000447388	0.000357362	0.000537414	No	Yes
Central Asia	Ice core	1925	2	0	0.000451405	0.000343202	0.000559609	No	Yes
Central Asia	Ice core	1924	2	0	0.00046387	0.00034602	0.000581719	No	Yes
Central Asia	Ice core	1923	2	0	0.000479781	0.000355384	0.000604179	No	Yes
Central Asia	Ice core	1922	2	0	0.000492966	0.0003583	0.000627632	No	Yes
Central Asia	Ice core	1921	2	0	0.00050315	0.000355236	0.000651063	No	Yes
Central Asia	Ice core	1920	2	0	0.000511532	0.000350022	0.000673041	No	Yes
Central Asia	Ice core	1919	2	0	0.000519312	0.00034649	0.000692134	No	Yes
Central Asia	Ice core	1918	2	0	0.000527354	0.000347703	0.000707005	No	Yes
Central Asia	Ice core	1917	2	0	0.000535175	0.000353652	0.000716698	No	Yes
Central Asia	Ice core	1916	2	0	0.000541761	0.00036312	0.000720402	No	Yes
Central Asia	Ice core	1915	2	0	0.000545336	0.000373145	0.000717527	No	Yes
Central Asia	Ice core	1914	2	0	0.000544112	0.000380272	0.000707952	No	Yes
Central Asia	Ice core	1913	2	0	0.000537725	0.000382414	0.000693036	No	Yes
Central Asia	Ice core	1912	2	0	0.000528753	0.000383721	0.000673785	No	Yes
Central Asia	Ice core	1911	2	0	0.000520462	0.000389917	0.000651008	No	Yes
Central Asia	Ice core	1910	2	0	0.000515382	0.000405044	0.00062572	No	Yes
Central Asia	Ice core	1909	2	0	0.0005131	0.000426434	0.000599767	No	Yes
Central Asia	Ice core	1908	2	0	0.000512468	0.000449734	0.000575202	No	Yes
Central Asia	Ice core	1907	2	0	0.000512462	0.000470884	0.000554041	No	Yes
Central Asia	Ice core	1906	2	0	0.000512565	0.000486969	0.00053816	No	Yes
Central Asia	Ice core	1905	2	0	0.000512594	0.00049585	0.000529338	No	Yes
Central Asia	Ice core	1904	2	0	0.000513032	0.000497379	0.000528685	No	Yes
Central Asia	Ice core	1903	2	0	0.000513816	0.000492108	0.000535524	No	Yes
Central Asia	Ice core	1902	2	0	0.000514972	0.000481273	0.000548672	No	Yes
Central Asia	Ice core	1901	2	0	0.000517633	0.000468635	0.000566631	No	Yes
Central Asia	Ice core	1900	2	0	0.000523206	0.000458583	0.000587828	No	Yes
Central Asia	Ice core	1899	2	0	0.000531989	0.000452976	0.000611002	No	Yes
Central Asia	Ice core	1898	2	0	0.000539841	0.000443541	0.000636142	No	Yes
Central Asia	Ice core	1897	2	0	0.000541509	0.00041947	0.000663548	No	Yes
Central Asia	Ice core	1896	2	0	0.000534934	0.000377246	0.000692622	No	Yes
Central Asia	Ice core	1895	2	0	0.000530842	0.000342515	0.000719169	No	Yes
Central Asia	Ice core	1894	2	0	0.000537052	0.000334194	0.000739909	No	Yes
Central Asia	Ice core	1893	2	0	0.00053699	0.000315142	0.000758839	No	Yes
Central Asia	Ice core	1892	2	0	0.000519521	0.00026052	0.000778523	No	Yes
Central Asia	Ice core	1891	2	0	0.000510436	0.00022974	0.000791132	No	Yes
Central Asia	Ice core	1890	2	0	0.000510193	0.000224422	0.000795965	No	Yes
Central Asia	Ice core	1889	2	0	0.000510036	0.000225152	0.00079492	No	Yes
Central Asia	Ice core	1888	2	0	0.000503185	0.000217036	0.000789334	No	Yes
Central Asia	Ice core	1887	2	0	0.000490785	0.000203254	0.000778316	No	Yes
Central Asia	Ice core	1886	2	0	0.000475959	0.0001915	0.000760418	No	Yes
Central Asia	Ice core	1885	2	0	0.000460988	0.000187549	0.000734427	No	Yes
Central Asia	Ice core	1884	2	0	0.000444979	0.000189433	0.000700526	No	Yes
Central Asia	Ice core	1883	2	0	0.000426978	0.000193041	0.000660914	No	Yes
Central Asia	Ice core	1882	2	0	0.000406806	0.000195537	0.000618075	No	Yes
Central Asia	Ice core	1881	2	0	0.000386615	0.000199396	0.000573834	No	Yes
Central Asia	Ice core	1880	2	0	0.000369138	0.000208422	0.000529854	No	Yes
Central Asia	Ice core	1879	2	0	0.000355949	0.000223773	0.000488124	No	Yes
Central Asia	Ice core	1878	2	0	0.000343983	0.000236026	0.00045194	No	Yes
Central Asia	Ice core	1877	2	0	0.000330422	0.00023632	0.000424525	No	Yes
Central Asia	Ice core	1876	2	0	0.000318071	0.000228619	0.000407524	No	Yes
Central Asia	Ice core	1875	2	0	0.00031114	0.000220098	0.000402182	No	Yes
Central Asia	Ice core	1874	2	0	0.000312624	0.000216099	0.000409149	No	Yes
Central Asia	Ice core	1873	2	0	0.000320662	0.00021464	0.000426683	No	Yes
Central Asia	Ice core	1872	2	0	0.000332178	0.00021191	0.000452446	No	Yes
Central Asia	Ice core	1871	2	0	0.000344831	0.000205769	0.000483893	No	Yes
Central Asia	Ice core	1870	2	0	0.000359209	0.000200765	0.000517654	No	Yes
Central Asia	Ice core	1869	2	0	0.000376634	0.000203119	0.00055015	No	Yes
Central Asia	Ice core	1868	2	0	0.000396907	0.000215579	0.000578234	No	Yes
Central Asia	Ice core	1867	2	0	0.000413742	0.000227013	0.000600471	No	Yes
Central Asia	Ice core	1866	2	0	0.000420802	0.000226163	0.000615441	No	Yes
Central Asia	Ice core	1865	2	0	0.000417622	0.000215176	0.000620068	No	Yes
Central Asia	Ice core	1864	2	0	0.000405636	0.000199424	0.000611848	No	Yes
Central Asia	Ice core	1863	2	0	0.000387887	0.000183552	0.000592223	No	Yes
Central Asia	Ice core	1862	2	0	0.000367421	0.000171103	0.000563739	No	Yes
Central Asia	Ice core	1861	2	0	0.000347173	0.000165376	0.000528971	No	Yes
Central Asia	Ice core	1860	2	0	0.000329402	0.000168116	0.000490687	No	Yes
Central Asia	Ice core	1859	2	0	0.000313641	0.000174861	0.00045242	No	Yes
Central Asia	Ice core	1858	2	0	0.000298745	0.000179595	0.000417895	No	Yes
Central Asia	Ice core	1857	2	0	0.000284323	0.000178023	0.000390624	No	Yes
Central Asia	Ice core	1856	2	0	0.000272998	0.000172724	0.000373272	No	Yes
Central Asia	Ice core	1855	2	0	0.000267681	0.000166941	0.000368421	No	Yes
Central Asia	Ice core	1854	2	0	0.000269021	0.000159808	0.000378233	No	Yes
Central Asia	Ice core	1853	2	0	0.000275549	0.000149863	0.000401234	No	Yes
Central Asia	Ice core	1852	2	0	0.000285604	0.000136261	0.000434947	No	Yes
Central Asia	Ice core	1851	2	0	0.000298396	0.000120145	0.000476647	No	Yes
Central Asia	Ice core	1850	2	0	0.000313354	0.000103156	0.000523551	No	Yes
Central Asia	Ice core	1849	2	0	0.000330057	8.72833e-05	0.000572832	No	Yes
Central Asia	Ice core	1848	2	0	0.000348703	7.59194e-05	0.000621487	No	Yes
Central Asia	Ice core	1847	2	0	0.00036964	7.28052e-05	0.000666474	No	Yes
Central Asia	Ice core	1846	2	0	0.000392725	8.05624e-05	0.000704888	No	Yes
Central Asia	Ice core	1845	2	0	0.000415855	9.7335e-05	0.000734374	No	Yes
Central Asia	Ice core	1844	2	0	0.000436696	0.000120074	0.000753319	No	Yes
Central Asia	Ice core	1843	2	0	0.000453712	0.000144849	0.000762576	No	Yes
Central Asia	Ice core	1842	2	0	0.000464603	0.000165318	0.000763889	No	Yes
Central Asia	Ice core	1841	2	0	0.000467804	0.000176814	0.000758793	No	Yes
Central Asia	Ice core	1840	2	0	0.000465712	0.000183713	0.00074771	No	Yes
Central Asia	Ice core	1839	2	0	0.000461715	0.000192651	0.00073078	No	Yes
Central Asia	Ice core	1838	2	0	0.00045834	0.000208291	0.000708388	No	Yes
Central Asia	Ice core	1837	2	0	0.000454655	0.000227419	0.000681892	No	Yes
Central Asia	Ice core	1836	2	0	0.000449179	0.000245554	0.000652804	No	Yes
Central Asia	Ice core	1835	2	0	0.000441662	0.000261034	0.000622289	No	Yes
Central Asia	Ice core	1834	2	0	0.000432329	0.000273322	0.000591336	No	Yes
Central Asia	Ice core	1833	2	0	0.000422059	0.00028355	0.000560568	No	Yes
Central Asia	Ice core	1832	2	0	0.000411894	0.00029327	0.000530518	No	Yes
Central Asia	Ice core	1831	2	0	0.000402418	0.000302985	0.00050185	No	Yes
Central Asia	Ice core	1830	2	0	0.00039238	0.000309018	0.000475741	No	Yes
Central Asia	Ice core	1829	2	0	0.000380072	0.000306644	0.0004535	No	Yes
Central Asia	Ice core	1828	2	0	0.000364392	0.00029252	0.000436264	No	Yes
Central Asia	Ice core	1827	2	0	0.000346661	0.000268836	0.000424487	No	Yes
Central Asia	Ice core	1826	2	0	0.000331618	0.000245573	0.000417662	No	Yes
Central Asia	Ice core	1825	2	0	0.000335238	0.000258358	0.000412117	No	Yes
Central Asia	Ice core	1824	2	0	0.000361391	0.00031556	0.000407223	No	Yes
Central Asia	Ice core	1823	2	0	0.000369592	0.00032582	0.000413364	No	Yes
Central Asia	Ice core	1822	2	0	0.000365684	0.000303852	0.000427515	No	Yes
Central Asia	Ice core	1821	2	0	0.000366636	0.000289754	0.000443518	No	Yes
Central Asia	Ice core	1820	2	0	0.000372678	0.00028543	0.000459926	No	Yes
Central Asia	Ice core	1819	2	0	0.000379854	0.000283235	0.000476473	No	Yes
Central Asia	Ice core	1818	2	0	0.000384207	0.000275522	0.000492892	No	Yes
Central Asia	Ice core	1817	2	0	0.000382683	0.000256705	0.000508662	No	Yes
Central Asia	Ice core	1816	2	0	0.000375833	0.00022942	0.000522247	No	Yes
Central Asia	Ice core	1815	2	0	0.000365761	0.000199847	0.000531674	No	Yes
Central Asia	Ice core	1814	2	0	0.000357324	0.000180055	0.000534593	No	Yes
Central Asia	Ice core	1813	2	0	0.000356654	0.000183419	0.00052989	No	Yes
Central Asia	Ice core	1812	2	0	0.000365307	0.000212478	0.000518137	No	Yes
Central Asia	Ice core	1811	2	0	0.000365919	0.000226606	0.000505232	No	Yes
Central Asia	Ice core	1810	2	0	0.000336395	0.000174384	0.000498407	No	Yes
Central Asia	Ice core	1809	2	0	0.000289074	8.29505e-05	0.000495198	No	Yes
Central Asia	Ice core	1808	2	0	0.000309263	0.000145927	0.000472598	No	Yes
Central Asia	Ice core	1807	2	0	0.000299723	0.000140453	0.000458994	No	Yes
Central Asia	Ice core	1806	2	0	0.000266769	7.99196e-05	0.000453619	No	Yes
Central Asia	Ice core	1805	2	0	0.000249155	5.17389e-05	0.000446572	No	Yes
Central Asia	Ice core	1804	2	0	0.000246978	5.54205e-05	0.000438536	No	Yes
Central Asia	Ice core	1803	2	0	0.000250233	6.86217e-05	0.000431845	No	Yes
Central Asia	Ice core	1802	2	0	0.000250886	7.37931e-05	0.000427979	No	Yes
Central Asia	Ice core	1801	2	0	0.000249247	7.24252e-05	0.000426068	No	Yes
Central Asia	Ice core	1800	2	0	0.000247348	6.99396e-05	0.000424757	No	Yes
Central Asia	Ice core	1799	2	0	0.00024577	6.84403e-05	0.0004231	No	Yes
Central Asia	Ice core	1798	2	0	0.000244728	6.92019e-05	0.000420255	No	Yes
Central Asia	Ice core	1797	2	0	0.000244275	7.31278e-05	0.000415422	No	Yes
Central Asia	Ice core	1796	2	0	0.000243813	7.96354e-05	0.00040799	No	Yes
Central Asia	Ice core	1795	2	0	0.00024258	8.77707e-05	0.000397389	No	Yes
Central Asia	Ice core	1794	2	0	0.000240013	9.67602e-05	0.000383266	No	Yes
Central Asia	Ice core	1793	2	0	0.000236342	0.000106551	0.000366132	No	Yes
Central Asia	Ice core	1792	2	0	0.000231991	0.000117272	0.000346711	No	Yes
Central Asia	Ice core	1791	2	0	0.000227078	0.00012834	0.000325816	No	Yes
Central Asia	Ice core	1790	2	0	0.000220474	0.000136339	0.00030461	No	Yes
Central Asia	Ice core	1789	2	0	0.000211481	0.000138829	0.000284134	No	Yes
Central Asia	Ice core	1788	2	0	0.000202357	0.000140116	0.000264598	No	Yes
Central Asia	Ice core	1787	2	0	0.000196098	0.000146193	0.000246003	No	Yes
Central Asia	Ice core	1786	2	0	0.000194232	0.000159699	0.000228765	No	Yes
Central Asia	Ice core	1785	2	0	0.000192404	0.000169855	0.000214954	No	Yes
Central Asia	Ice core	1784	2	0	0.000184718	0.000162548	0.000206889	No	Yes
Central Asia	Ice core	1783	2	0	0.000169623	0.000134334	0.000204911	No	Yes
Central Asia	Ice core	1782	2	0	0.000164049	0.000124125	0.000203972	No	Yes
Central Asia	Ice core	1781	2	0	0.000189568	0.000181419	0.000197717	No	Yes
Central Asia	Ice core	1780	2	0	0.000231341	0.000190042	0.00027264	No	Yes
Central Asia	Ice core	1779	2	0	0.000210115	0.000202979	0.000217251	No	Yes
Central Asia	Ice core	1778	2	0	0.000253655	0.000200273	0.000307037	No	Yes
Central Asia	Ice core	1777	2	0	0.000282385	0.000204047	0.000360722	No	Yes
Central Asia	Ice core	1776	2	0	0.00028597	0.000216929	0.00035501	No	Yes
Central Asia	Ice core	1775	2	0	0.000289795	0.000231491	0.000348099	No	Yes
Central Asia	Ice core	1774	2	0	0.000297954	0.000246236	0.000349673	No	Yes
Central Asia	Ice core	1773	2	0	0.000308893	0.000261017	0.000356768	No	Yes
Central Asia	Ice core	1772	2	0	0.000321167	0.000275595	0.000366739	No	Yes
Central Asia	Ice core	1771	2	0	0.000333884	0.000289575	0.000378192	No	Yes
Central Asia	Ice core	1770	2	0	0.000346257	0.000302531	0.000389984	No	Yes
Central Asia	Ice core	1769	2	0	0.000357392	0.000314069	0.000400714	No	Yes
Central Asia	Ice core	1768	2	0	0.000366722	0.000323704	0.000409739	No	Yes
Central Asia	Ice core	1767	2	0	0.000375113	0.000330544	0.000419682	No	Yes
Central Asia	Ice core	1766	2	0	0.00038379	0.000333598	0.000433982	No	Yes
Central Asia	Ice core	1765	2	0	0.00038997	0.000333005	0.000446934	No	Yes
Central Asia	Ice core	1764	2	0	0.000374933	0.000333639	0.000416226	No	Yes
Central Asia	Ice core	1763	2	0	0.000335901	0.000334912	0.000336891	No	Yes
Central Asia	Ice core	1762	2	0	0.000327028	0.000325684	0.000328372	No	Yes
Central Asia	Ice core	1761	2	0	0.000336413	0.000312292	0.000360533	No	Yes
Central Asia	Ice core	1760	2	0	0.000337252	0.000297058	0.000377447	No	Yes
Central Asia	Ice core	1759	2	0	0.000328737	0.000283755	0.00037372	No	Yes
Central Asia	Ice core	1758	2	0	0.000316558	0.00027164	0.000361475	No	Yes
Central Asia	Ice core	1757	2	0	0.00030547	0.000260235	0.000350705	No	Yes
Central Asia	Ice core	1756	2	0	0.000296502	0.000250107	0.000342897	No	Yes
Central Asia	Ice core	1755	2	0	0.000289749	0.000242089	0.000337408	No	Yes
Central Asia	Ice core	1754	2	0	0.000284977	0.00023689	0.000333063	No	Yes
Central Asia	Ice core	1753	2	0	0.000280631	0.00023472	0.000326542	No	Yes
Central Asia	Ice core	1752	2	0	0.000275414	0.000235499	0.00031533	No	Yes
Central Asia	Ice core	1751	2	0	0.000270371	0.00023849	0.000302252	No	Yes
Central Asia	Ice core	1750	2	0	0.00026713	0.00024279	0.000291471	No	Yes
Central Asia	Ice core	1749	2	0	0.000266746	0.000247657	0.000285835	No	Yes
Central Asia	Ice core	1748	2	0	0.000267962	0.000253002	0.000282921	No	Yes
Central Asia	Ice core	1747	2	0	0.000268945	0.000258896	0.000278994	No	Yes
Central Asia	Ice core	1746	2	0	0.000268178	0.000265322	0.000271034	No	Yes
Central Asia	Ice core	1745	2	0	0.0002654	0.000258889	0.00027191	No	Yes
Central Asia	Ice core	1744	2	0	0.000260716	0.000243111	0.000278322	No	Yes
Central Asia	Ice core	1743	2	0	0.000254932	0.000225297	0.000284566	No	Yes
Central Asia	Ice core	1742	2	0	0.00025084	0.00021145	0.000290229	No	Yes
Central Asia	Ice core	1741	2	0	0.000250813	0.00020661	0.000295015	No	Yes
Central Asia	Ice core	1740	2	0	0.000253593	0.000207537	0.000299649	No	Yes
Central Asia	Ice core	1739	2	0	0.000257016	0.00020892	0.000305113	No	Yes
Central Asia	Ice core	1738	2	0	0.000259595	0.000206993	0.000312197	No	Yes
Central Asia	Ice core	1737	2	0	0.000262547	0.000204163	0.000320931	No	Yes
Central Asia	Ice core	1736	2	0	0.000267766	0.000204378	0.000331153	No	Yes
Central Asia	Ice core	1735	2	0	0.000276373	0.000209825	0.00034292	No	Yes
Central Asia	Ice core	1734	2	0	0.000286312	0.00021566	0.000356965	No	Yes
Central Asia	Ice core	1733	2	0	0.000294417	0.000215373	0.000373462	No	Yes
Central Asia	Ice core	1732	2	0	0.000298731	0.000205436	0.000392026	No	Yes
Central Asia	Ice core	1731	2	0	0.00030249	0.000194166	0.000410814	No	Yes
Central Asia	Ice core	1730	2	0	0.000309102	0.000190276	0.000427929	No	Yes
Central Asia	Ice core	1729	2	0	0.000317482	0.000192223	0.000442742	No	Yes
Central Asia	Ice core	1728	2	0	0.000325421	0.000195901	0.000454941	No	Yes
Central Asia	Ice core	1727	2	0	0.000331092	0.000198079	0.000464106	No	Yes
Central Asia	Ice core	1726	2	0	0.000334201	0.000199019	0.000469383	No	Yes
Central Asia	Ice core	1725	2	0	0.000334837	0.00019986	0.000469814	No	Yes
Central Asia	Ice core	1724	2	0	0.000333118	0.000201458	0.000464779	No	Yes
Central Asia	Ice core	1723	2	0	0.000329288	0.000203553	0.000455022	No	Yes
Central Asia	Ice core	1722	2	0	0.000323617	0.000205604	0.000441629	No	Yes
Central Asia	Ice core	1721	2	0	0.000316438	0.000207208	0.000425668	No	Yes
Central Asia	Ice core	1720	2	0	0.000308323	0.000208507	0.000408139	No	Yes
Central Asia	Ice core	1719	2	0	0.000299892	0.000209754	0.00039003	No	Yes
Central Asia	Ice core	1718	2	0	0.000291715	0.000211088	0.000372341	No	Yes
Central Asia	Ice core	1717	2	0	0.000284351	0.000212624	0.000356077	No	Yes
Central Asia	Ice core	1716	2	0	0.000278187	0.000214082	0.000342292	No	Yes
Central Asia	Ice core	1715	2	0	0.00027292	0.000213611	0.00033223	No	Yes
Central Asia	Ice core	1714	2	0	0.000267974	0.000208996	0.000326952	No	Yes
Central Asia	Ice core	1713	2	0	0.000263203	0.000200074	0.000326332	No	Yes
Central Asia	Ice core	1712	2	0	0.000261751	0.00019445	0.000329052	No	Yes
Central Asia	Ice core	1711	2	0	0.00026761	0.000201662	0.000333558	No	Yes
Central Asia	Ice core	1710	2	0	0.000281791	0.00022445	0.000339132	No	Yes
Central Asia	Ice core	1709	2	0	0.000295446	0.000243057	0.000347835	No	Yes
Central Asia	Ice core	1708	2	0	0.00030499	0.000249738	0.000360242	No	Yes
Central Asia	Ice core	1707	2	0	0.000310441	0.000244964	0.000375919	No	Yes
Central Asia	Ice core	1706	2	0	0.000317982	0.000243272	0.000392692	No	Yes
Central Asia	Ice core	1705	2	0	0.000335336	0.000262717	0.000407954	No	Yes
Central Asia	Ice core	1704	2	0	0.000363347	0.000305657	0.000421037	No	Yes
Central Asia	Ice core	1703	2	0	0.000382056	0.000326986	0.000437127	No	Yes
Central Asia	Ice core	1702	2	0	0.000391488	0.000327189	0.000455787	No	Yes
Central Asia	Ice core	1701	2	0	0.00039838	0.000322072	0.000474687	No	Yes
Central Asia	Ice core	1700	2	0	0.00040796	0.000323995	0.000491924	No	Yes
Central Asia	Lake sediment core	2014	1	0	0.0332			No	No
Central Asia	Lake sediment core	2013	1	0	0.0328667			No	No
Central Asia	Lake sediment core	2012	1	9	0.0198746	0.0131699	0.0265793	Yes	Yes
Central Asia	Lake sediment core	2011	5	6	0.0191344	0.0130269	0.0252419	Yes	Yes
Central Asia	Lake sediment core	2010	6	6	0.0190734	0.013695	0.0244518	Yes	Yes
Central Asia	Lake sediment core	2009	8	4	0.0226313	0.0172969	0.0279656	Yes	Yes
Central Asia	Lake sediment core	2008	9	3	0.0214054	0.0165338	0.026277	Yes	Yes
Central Asia	Lake sediment core	2007	12	3	0.0182346	0.0137632	0.0227059	Yes	Yes
Central Asia	Lake sediment core	2006	13	2	0.0178895	0.013616	0.0221629	Yes	Yes
Central Asia	Lake sediment core	2005	15	0	0.0194332	0.0125817	0.0262848	No	Yes
Central Asia	Lake sediment core	2004	15	0	0.0193905	0.0127014	0.0260796	No	Yes
Central Asia	Lake sediment core	2003	15	0	0.019416	0.0128477	0.0259843	No	Yes
Central Asia	Lake sediment core	2002	15	0	0.0194879	0.0129575	0.0260184	No	Yes
Central Asia	Lake sediment core	2001	15	0	0.0189143	0.0126209	0.0252076	No	Yes
Central Asia	Lake sediment core	2000	15	0	0.0183616	0.0122749	0.0244484	No	Yes
Central Asia	Lake sediment core	1999	15	0	0.0184353	0.0123562	0.0245143	No	Yes
Central Asia	Lake sediment core	1998	15	0	0.0183314	0.0122868	0.024376	No	Yes
Central Asia	Lake sediment core	1997	15	0	0.0183589	0.0124011	0.0243168	No	Yes
Central Asia	Lake sediment core	1996	15	0	0.0200471	0.0135946	0.0264997	No	Yes
Central Asia	Lake sediment core	1995	15	0	0.0219432	0.014477	0.0294094	No	Yes
Central Asia	Lake sediment core	1994	15	0	0.0220698	0.0144837	0.029656	No	Yes
Central Asia	Lake sediment core	1993	15	0	0.0196901	0.0133959	0.0259843	No	Yes
Central Asia	Lake sediment core	1992	15	0	0.0173638	0.0121208	0.0226069	No	Yes
Central Asia	Lake sediment core	1991	15	0	0.016948	0.0119218	0.0219742	No	Yes
Central Asia	Lake sediment core	1990	15	0	0.0163576	0.0115925	0.0211227	No	Yes
Central Asia	Lake sediment core	1989	15	0	0.0160955	0.0114729	0.0207182	No	Yes
Central Asia	Lake sediment core	1988	15	0	0.0160142	0.0114575	0.020571	No	Yes
Central Asia	Lake sediment core	1987	15	0	0.0163113	0.0116681	0.0209546	No	Yes
Central Asia	Lake sediment core	1986	15	0	0.0165689	0.0117884	0.0213493	No	Yes
Central Asia	Lake sediment core	1985	15	0	0.0165961	0.0118162	0.021376	No	Yes
Central Asia	Lake sediment core	1984	15	0	0.0163771	0.0117266	0.0210277	No	Yes
Central Asia	Lake sediment core	1983	15	0	0.0163386	0.0117865	0.0208907	No	Yes
Central Asia	Lake sediment core	1982	15	0	0.015629	0.011257	0.0200009	No	Yes
Central Asia	Lake sediment core	1981	15	0	0.0151165	0.0109047	0.0193282	No	Yes
Central Asia	Lake sediment core	1980	15	0	0.0151525	0.0109805	0.0193246	No	Yes
Central Asia	Lake sediment core	1979	15	0	0.0151886	0.0110501	0.0193271	No	Yes
Central Asia	Lake sediment core	1978	15	0	0.0152628	0.0111187	0.0194069	No	Yes
Central Asia	Lake sediment core	1977	15	0	0.0153062	0.0111387	0.0194738	No	Yes
Central Asia	Lake sediment core	1976	15	0	0.015551	0.011311	0.019791	No	Yes
Central Asia	Lake sediment core	1975	15	0	0.0159001	0.0115411	0.0202591	No	Yes
Central Asia	Lake sediment core	1974	15	0	0.0162237	0.0117189	0.0207284	No	Yes
Central Asia	Lake sediment core	1973	15	0	0.0161716	0.0116391	0.0207042	No	Yes
Central Asia	Lake sediment core	1972	15	0	0.0161966	0.0115901	0.020803	No	Yes
Central Asia	Lake sediment core	1971	15	0	0.016169	0.011487	0.020851	No	Yes
Central Asia	Lake sediment core	1970	15	0	0.0161331	0.0113557	0.0209104	No	Yes
Central Asia	Lake sediment core	1969	15	0	0.0156736	0.0110206	0.0203267	No	Yes
Central Asia	Lake sediment core	1968	15	0	0.01521	0.0106888	0.0197312	No	Yes
Central Asia	Lake sediment core	1967	15	0	0.0147321	0.0103512	0.0191131	No	Yes
Central Asia	Lake sediment core	1966	15	0	0.0143314	0.0100544	0.0186083	No	Yes
Central Asia	Lake sediment core	1965	15	0	0.0139306	0.00975269	0.0181085	No	Yes
Central Asia	Lake sediment core	1964	15	0	0.0135308	0.00944545	0.0176161	No	Yes
Central Asia	Lake sediment core	1963	15	0	0.013073	0.00908245	0.0170635	No	Yes
Central Asia	Lake sediment core	1962	15	0	0.0128528	0.00898676	0.0167188	No	Yes
Central Asia	Lake sediment core	1961	15	0	0.0126395	0.00885007	0.016429	No	Yes
Central Asia	Lake sediment core	1960	15	0	0.0128124	0.00892043	0.0167044	No	Yes
Central Asia	Lake sediment core	1959	15	0	0.0131281	0.00910214	0.017154	No	Yes
Central Asia	Lake sediment core	1958	15	0	0.0130053	0.00903974	0.0169709	No	Yes
Central Asia	Lake sediment core	1957	15	0	0.0126013	0.00880707	0.0163956	No	Yes
Central Asia	Lake sediment core	1956	15	0	0.0123558	0.00864867	0.0160629	No	Yes
Central Asia	Lake sediment core	1955	15	0	0.0122728	0.00853353	0.016012	No	Yes
Central Asia	Lake sediment core	1954	15	0	0.0122309	0.00842137	0.0160405	No	Yes
Central Asia	Lake sediment core	1953	15	0	0.012069	0.00814562	0.0159925	No	Yes
Central Asia	Lake sediment core	1952	15	0	0.0119835	0.00793429	0.0160327	No	Yes
Central Asia	Lake sediment core	1951	15	0	0.0118773	0.00769384	0.0160608	No	Yes
Central Asia	Lake sediment core	1950	15	0	0.01186	0.00755072	0.0161693	No	Yes
Central Asia	Lake sediment core	1949	15	0	0.011663	0.00726885	0.0160571	No	Yes
Central Asia	Lake sediment core	1948	15	0	0.0114662	0.00696941	0.015963	No	Yes
Central Asia	Lake sediment core	1947	15	0	0.0114326	0.00686961	0.0159956	No	Yes
Central Asia	Lake sediment core	1946	15	0	0.0114256	0.00677577	0.0160755	No	Yes
Central Asia	Lake sediment core	1945	15	0	0.011393	0.00668055	0.0161055	No	Yes
Central Asia	Lake sediment core	1944	15	0	0.0112987	0.00655881	0.0160387	No	Yes
Central Asia	Lake sediment core	1943	15	0	0.0112857	0.00651856	0.0160528	No	Yes
Central Asia	Lake sediment core	1942	15	0	0.0113704	0.00656066	0.0161802	No	Yes
Central Asia	Lake sediment core	1941	15	0	0.0114583	0.00660324	0.0163135	No	Yes
Central Asia	Lake sediment core	1940	15	0	0.0115814	0.00668435	0.0164785	No	Yes
Central Asia	Lake sediment core	1939	15	0	0.0118131	0.00687496	0.0167513	No	Yes
Central Asia	Lake sediment core	1938	15	0	0.011811	0.00689164	0.0167303	No	Yes
Central Asia	Lake sediment core	1937	15	0	0.0118133	0.0069019	0.0167247	No	Yes
Central Asia	Lake sediment core	1936	15	0	0.0119914	0.00690023	0.0170825	No	Yes
Central Asia	Lake sediment core	1935	15	0	0.0121063	0.00682206	0.0173906	No	Yes
Central Asia	Lake sediment core	1934	15	0	0.0120719	0.00658652	0.0175573	No	Yes
Central Asia	Lake sediment core	1933	15	0	0.0120411	0.00633715	0.0177451	No	Yes
Central Asia	Lake sediment core	1932	15	0	0.0119147	0.00608332	0.0177462	No	Yes
Central Asia	Lake sediment core	1931	15	0	0.0118286	0.00590099	0.0177562	No	Yes
Central Asia	Lake sediment core	1930	15	0	0.0114595	0.00574945	0.0171696	No	Yes
Central Asia	Lake sediment core	1929	15	0	0.0111648	0.00567176	0.0166578	No	Yes
Central Asia	Lake sediment core	1928	15	0	0.0109539	0.00567595	0.0162319	No	Yes
Central Asia	Lake sediment core	1927	15	0	0.0105522	0.00552801	0.0155763	No	Yes
Central Asia	Lake sediment core	1926	15	0	0.0101504	0.00537575	0.014925	No	Yes
Central Asia	Lake sediment core	1925	15	0	0.00979178	0.00524885	0.0143347	No	Yes
Central Asia	Lake sediment core	1924	15	0	0.0099117	0.00516536	0.014658	No	Yes
Central Asia	Lake sediment core	1923	15	0	0.0101148	0.00515747	0.0150722	No	Yes
Central Asia	Lake sediment core	1922	15	0	0.0103214	0.00514554	0.0154973	No	Yes
Central Asia	Lake sediment core	1921	15	0	0.0104757	0.00507406	0.0158774	No	Yes
Central Asia	Lake sediment core	1920	15	0	0.0106456	0.00501358	0.0162776	No	Yes
Central Asia	Lake sediment core	1919	15	0	0.0100138	0.00508365	0.014944	No	Yes
Central Asia	Lake sediment core	1918	15	0	0.00948893	0.005251	0.0137269	No	Yes
Central Asia	Lake sediment core	1917	15	0	0.00889933	0.00530697	0.0124917	No	Yes
Central Asia	Lake sediment core	1916	15	0	0.00817598	0.0051449	0.0112071	No	Yes
Central Asia	Lake sediment core	1915	15	0	0.00796719	0.00498194	0.0109524	No	Yes
Central Asia	Lake sediment core	1914	15	0	0.00782298	0.00487692	0.010769	No	Yes
Central Asia	Lake sediment core	1913	15	0	0.00780676	0.0048826	0.0107309	No	Yes
Central Asia	Lake sediment core	1912	15	0	0.00785668	0.00494122	0.0107721	No	Yes
Central Asia	Lake sediment core	1911	15	0	0.00793074	0.00501452	0.010847	No	Yes
Central Asia	Lake sediment core	1910	15	0	0.00800251	0.00507033	0.0109347	No	Yes
Central Asia	Lake sediment core	1909	14	0	0.00848266	0.00542212	0.0115432	No	Yes
Central Asia	Lake sediment core	1908	14	0	0.00840508	0.00532109	0.0114891	No	Yes
Central Asia	Lake sediment core	1907	14	0	0.00818894	0.00518431	0.0111936	No	Yes
Central Asia	Lake sediment core	1906	14	0	0.00791391	0.00498733	0.0108405	No	Yes
Central Asia	Lake sediment core	1905	14	0	0.0077287	0.00487463	0.0105828	No	Yes
Central Asia	Lake sediment core	1904	14	0	0.00755544	0.00477211	0.0103388	No	Yes
Central Asia	Lake sediment core	1903	14	0	0.00738218	0.00466531	0.0100991	No	Yes
Central Asia	Lake sediment core	1902	14	0	0.0072183	0.00455941	0.00987719	No	Yes
Central Asia	Lake sediment core	1901	14	0	0.00704986	0.0044459	0.00965381	No	Yes
Central Asia	Lake sediment core	1900	14	0	0.00688101	0.00432661	0.00943541	No	Yes
Central Asia	Lake sediment core	1899	13	0	0.00732956	0.00466276	0.00999637	No	Yes
Central Asia	Lake sediment core	1898	12	0	0.00747805	0.00460186	0.0103542	No	Yes
Central Asia	Lake sediment core	1897	12	0	0.00745119	0.00457435	0.010328	No	Yes
Central Asia	Lake sediment core	1896	12	0	0.00741288	0.00453915	0.0102866	No	Yes
Central Asia	Lake sediment core	1895	12	0	0.00737456	0.00450323	0.0102459	No	Yes
Central Asia	Lake sediment core	1894	12	0	0.00731551	0.0044567	0.0101743	No	Yes
Central Asia	Lake sediment core	1893	12	0	0.0074352	0.00449903	0.0103714	No	Yes
Central Asia	Lake sediment core	1892	12	0	0.00755536	0.0045174	0.0105933	No	Yes
Central Asia	Lake sediment core	1891	12	0	0.0076809	0.00451205	0.0108498	No	Yes
Central Asia	Lake sediment core	1890	11	0	0.00851025	0.00500937	0.0120111	No	Yes
Central Asia	Lake sediment core	1889	11	0	0.00865197	0.004966	0.0123379	No	Yes
Central Asia	Lake sediment core	1888	11	0	0.00839459	0.00485688	0.0119323	No	Yes
Central Asia	Lake sediment core	1887	11	0	0.0081376	0.00474156	0.0115336	No	Yes
Central Asia	Lake sediment core	1886	11	0	0.00787961	0.00461758	0.0111416	No	Yes
Central Asia	Lake sediment core	1885	11	0	0.00767415	0.00454997	0.0107983	No	Yes
Central Asia	Lake sediment core	1884	11	0	0.00769695	0.00455398	0.0108399	No	Yes
Central Asia	Lake sediment core	1883	11	0	0.00769496	0.00454015	0.0108498	No	Yes
Central Asia	Lake sediment core	1882	11	0	0.00773924	0.0045223	0.0109562	No	Yes
Central Asia	Lake sediment core	1881	11	0	0.0077798	0.00449118	0.0110684	No	Yes
Central Asia	Lake sediment core	1880	11	0	0.00765499	0.00443095	0.010879	No	Yes
Central Asia	Lake sediment core	1879	11	0	0.00753018	0.00436982	0.0106905	No	Yes
Central Asia	Lake sediment core	1878	11	0	0.00720207	0.00428032	0.0101238	No	Yes
Central Asia	Lake sediment core	1877	11	0	0.00689003	0.00418066	0.0095994	No	Yes
Central Asia	Lake sediment core	1876	11	0	0.00681519	0.00411471	0.00951566	No	Yes
Central Asia	Lake sediment core	1875	11	0	0.00674634	0.00405091	0.00944178	No	Yes
Central Asia	Lake sediment core	1874	11	0	0.00670474	0.00400876	0.00940072	No	Yes
Central Asia	Lake sediment core	1873	11	0	0.00667172	0.00396692	0.00937653	No	Yes
Central Asia	Lake sediment core	1872	11	0	0.00664049	0.00392356	0.00935742	No	Yes
Central Asia	Lake sediment core	1871	10	0	0.00725113	0.00437143	0.0101308	No	Yes
Central Asia	Lake sediment core	1870	10	0	0.00721616	0.00431496	0.0101174	No	Yes
Central Asia	Lake sediment core	1869	10	0	0.00718087	0.00425527	0.0101065	No	Yes
Central Asia	Lake sediment core	1868	9	0	0.00792992	0.00482963	0.0110302	No	Yes
Central Asia	Lake sediment core	1867	9	0	0.00790223	0.00477439	0.0110301	No	Yes
Central Asia	Lake sediment core	1866	9	0	0.00787453	0.00471625	0.0110328	No	Yes
Central Asia	Lake sediment core	1865	9	0	0.00696901	0.00450666	0.00943137	No	Yes
Central Asia	Lake sediment core	1864	8	0	0.00723054	0.00472023	0.00974085	No	Yes
Central Asia	Lake sediment core	1863	8	0	0.00692543	0.00455391	0.00929694	No	Yes
Central Asia	Lake sediment core	1862	7	0	0.00567237	0.0034778	0.00786693	No	Yes
Central Asia	Lake sediment core	1861	7	0	0.00557535	0.00340844	0.00774226	No	Yes
Central Asia	Lake sediment core	1860	7	0	0.00547202	0.00332896	0.00761508	No	Yes
Central Asia	Lake sediment core	1859	7	0	0.00535153	0.00324912	0.00745394	No	Yes
Central Asia	Lake sediment core	1858	6	0	0.00590468	0.00369613	0.00811324	No	Yes
Central Asia	Lake sediment core	1857	6	0	0.00576053	0.00359381	0.00792726	No	Yes
Central Asia	Lake sediment core	1856	6	0	0.00561638	0.0034901	0.00774266	No	Yes
Central Asia	Lake sediment core	1855	6	0	0.00549715	0.00341842	0.00757587	No	Yes
Central Asia	Lake sediment core	1854	6	0	0.0053988	0.0033413	0.00745631	No	Yes
Central Asia	Lake sediment core	1853	5	0	0.00542539	0.00293509	0.00791569	No	Yes
Central Asia	Lake sediment core	1852	5	0	0.00535096	0.00288168	0.00782023	No	Yes
Central Asia	Lake sediment core	1851	5	0	0.00527652	0.0028246	0.00772845	No	Yes
Central Asia	Lake sediment core	1850	5	0	0.00528	0.00283581	0.0077242	No	Yes
Central Asia	Lake sediment core	1849	5	0	0.00530361	0.00284262	0.0077646	No	Yes
Central Asia	Lake sediment core	1848	5	0	0.00532496	0.002847	0.00780292	No	Yes
Central Asia	Lake sediment core	1847	5	0	0.00530617	0.00279982	0.00781251	No	Yes
Central Asia	Lake sediment core	1846	5	0	0.00529125	0.00275167	0.00783082	No	Yes
Central Asia	Lake sediment core	1845	5	0	0.00527632	0.00270329	0.00784936	No	Yes
Central Asia	Lake sediment core	1844	5	0	0.00527321	0.0026525	0.00789392	No	Yes
Central Asia	Lake sediment core	1843	5	0	0.0052701	0.0026015	0.00793869	No	Yes
Central Asia	Lake sediment core	1842	5	0	0.00526698	0.00255032	0.00798364	No	Yes
Central Asia	Lake sediment core	1841	5	0	0.00526387	0.00249896	0.00802878	No	Yes
Central Asia	Lake sediment core	1840	5	0	0.00521003	0.00245666	0.00796339	No	Yes
Central Asia	Lake sediment core	1839	5	0	0.00522541	0.002498	0.00795283	No	Yes
Central Asia	Lake sediment core	1838	5	0	0.00524079	0.00253647	0.00794511	No	Yes
Central Asia	Lake sediment core	1837	5	0	0.00525618	0.00257203	0.00794033	No	Yes
Central Asia	Lake sediment core	1836	5	0	0.00537661	0.00269113	0.0080621	No	Yes
Central Asia	Lake sediment core	1835	4	0	0.00673332	0.00389275	0.00957389	No	Yes
Central Asia	Lake sediment core	1834	4	0	0.00692087	0.00410554	0.0097362	No	Yes
Central Asia	Lake sediment core	1833	4	0	0.00710842	0.00430668	0.00991017	No	Yes
Central Asia	Lake sediment core	1832	4	0	0.00729664	0.00449599	0.0100973	No	Yes
Central Asia	Lake sediment core	1831	4	0	0.00748486	0.00467352	0.0102962	No	Yes
Central Asia	Lake sediment core	1830	4	0	0.00747808	0.00455281	0.0104034	No	Yes
Central Asia	Lake sediment core	1829	4	0	0.0075761	0.00455784	0.0105944	No	Yes
Central Asia	Lake sediment core	1828	4	0	0.00767411	0.0045527	0.0107955	No	Yes
Central Asia	Lake sediment core	1827	4	0	0.00777213	0.00453838	0.0110059	No	Yes
Central Asia	Lake sediment core	1826	4	0	0.00789261	0.00454962	0.0112356	No	Yes
Central Asia	Lake sediment core	1825	3	0	0.00998552	0.00662386	0.0133472	No	Yes
Central Asia	Lake sediment core	1824	2	0	0.00893566	0.0033313	0.01454	No	Yes
Central Asia	Lake sediment core	1823	2	0	0.00928837	0.00343396	0.0151428	No	Yes
Central Asia	Lake sediment core	1822	2	0	0.00964108	0.00353663	0.0157455	No	Yes
Central Asia	Lake sediment core	1821	2	0	0.00999379	0.0036393	0.0163483	No	Yes
Central Asia	Lake sediment core	1820	2	0	0.0103465	0.00374196	0.016951	No	Yes
Central Asia	Lake sediment core	1819	2	0	0.0106992	0.00384463	0.0175538	No	Yes
Central Asia	Lake sediment core	1818	2	0	0.0110519	0.00394729	0.0181565	No	Yes
Central Asia	Lake sediment core	1817	2	0	0.0114046	0.00404996	0.0187593	No	Yes
Central Asia	Lake sediment core	1816	1	0	0.00582335			No	No
Central Asia	Lake sediment core	1815	1	0	0.00598095			No	No
Central Asia	Lake sediment core	1814	1	0	0.00613855			No	No
Central Asia	Lake sediment core	1813	1	0	0.00616933			No	No
Central Asia	Lake sediment core	1812	1	0	0.00620012			No	No
Central Asia	Lake sediment core	1811	1	0	0.00623091			No	No
Central Asia	Lake sediment core	1810	1	0	0.00626169			No	No
Central Asia	Lake sediment core	1809	1	0	0.00629248			No	No
Central Asia	Lake sediment core	1808	1	0	0.00632326			No	No
Central Asia	Lake sediment core	1807	1	0	0.00635405			No	No
Central Asia	Lake sediment core	1806	1	0	0.00638484			No	No
Central Asia	Lake sediment core	1805	1	0	0.00641562			No	No
Central Asia	Lake sediment core	1804	1	0	0.00644641			No	No
Central Asia	Lake sediment core	1803	1	0	0.00647719			No	No
Central Asia	Lake sediment core	1802	1	0	0.00650798			No	No
Central Asia	Lake sediment core	1801	1	0	0.00653877			No	No
Central Asia	Lake sediment core	1800	1	0	0.00656955			No	No
East Asia	Lake sediment core	2012	3	1	0.413947	0.118664	0.70923	Yes	Yes
East Asia	Lake sediment core	2011	3	1	0.40183	0.110994	0.692665	Yes	Yes
East Asia	Lake sediment core	2010	3	1	0.390958	0.105195	0.676721	Yes	Yes
East Asia	Lake sediment core	2009	3	1	0.379404	0.0979104	0.660897	Yes	Yes
East Asia	Lake sediment core	2008	3	1	0.366194	0.0874984	0.644891	Yes	Yes
East Asia	Lake sediment core	2007	3	1	0.367239	0.0951266	0.639352	Yes	Yes
East Asia	Lake sediment core	2006	4	0	0.363993	0.0953554	0.63263	No	Yes
East Asia	Lake sediment core	2005	4	0	0.36305	0.0994486	0.626651	No	Yes
East Asia	Lake sediment core	2004	4	0	0.362657	0.104242	0.621072	No	Yes
East Asia	Lake sediment core	2003	4	0	0.362264	0.108958	0.615571	No	Yes
East Asia	Lake sediment core	2002	4	0	0.361912	0.113663	0.61016	No	Yes
East Asia	Lake sediment core	2001	4	0	0.361559	0.118282	0.604835	No	Yes
East Asia	Lake sediment core	2000	4	0	0.361206	0.12281	0.599602	No	Yes
East Asia	Lake sediment core	1999	4	0	0.360308	0.124677	0.595939	No	Yes
East Asia	Lake sediment core	1998	4	0	0.359303	0.126341	0.592265	No	Yes
East Asia	Lake sediment core	1997	4	0	0.357296	0.126464	0.588128	No	Yes
East Asia	Lake sediment core	1996	4	0	0.355289	0.126578	0.583999	No	Yes
East Asia	Lake sediment core	1995	4	0	0.353239	0.126606	0.579872	No	Yes
East Asia	Lake sediment core	1994	4	0	0.347716	0.123343	0.57209	No	Yes
East Asia	Lake sediment core	1993	4	0	0.342415	0.12043	0.564401	No	Yes
East Asia	Lake sediment core	1992	4	0	0.337114	0.117461	0.556767	No	Yes
East Asia	Lake sediment core	1991	4	0	0.331813	0.114433	0.549193	No	Yes
East Asia	Lake sediment core	1990	4	0	0.330207	0.116495	0.543919	No	Yes
East Asia	Lake sediment core	1989	4	0	0.328394	0.118128	0.538661	No	Yes
East Asia	Lake sediment core	1988	4	0	0.326807	0.119943	0.53367	No	Yes
East Asia	Lake sediment core	1987	4	0	0.325195	0.121474	0.528915	No	Yes
East Asia	Lake sediment core	1986	4	0	0.323998	0.123515	0.52448	No	Yes
East Asia	Lake sediment core	1985	4	0	0.315774	0.116298	0.51525	No	Yes
East Asia	Lake sediment core	1984	4	0	0.30755	0.109022	0.506077	No	Yes
East Asia	Lake sediment core	1983	4	0	0.299326	0.101689	0.496963	No	Yes
East Asia	Lake sediment core	1982	4	0	0.295409	0.0996623	0.491155	No	Yes
East Asia	Lake sediment core	1981	4	0	0.292319	0.0974014	0.487238	No	Yes
East Asia	Lake sediment core	1980	4	0	0.289421	0.0954229	0.483418	No	Yes
East Asia	Lake sediment core	1979	4	0	0.286522	0.0933862	0.479658	No	Yes
East Asia	Lake sediment core	1978	4	0	0.283589	0.0912463	0.475931	No	Yes
East Asia	Lake sediment core	1977	4	0	0.280656	0.0890452	0.472266	No	Yes
East Asia	Lake sediment core	1976	4	0	0.277438	0.0862814	0.468595	No	Yes
East Asia	Lake sediment core	1975	4	0	0.27422	0.0834576	0.464983	No	Yes
East Asia	Lake sediment core	1974	4	0	0.271135	0.0808053	0.461465	No	Yes
East Asia	Lake sediment core	1973	4	0	0.26805	0.078091	0.458009	No	Yes
East Asia	Lake sediment core	1972	4	0	0.269995	0.0805602	0.45943	No	Yes
East Asia	Lake sediment core	1971	4	0	0.274714	0.0866507	0.462778	No	Yes
East Asia	Lake sediment core	1970	4	0	0.279433	0.0924129	0.466454	No	Yes
East Asia	Lake sediment core	1969	4	0	0.284152	0.0978415	0.470463	No	Yes
East Asia	Lake sediment core	1968	4	0	0.288872	0.102933	0.474811	No	Yes
East Asia	Lake sediment core	1967	4	0	0.293709	0.107903	0.479516	No	Yes
East Asia	Lake sediment core	1966	4	0	0.298547	0.112536	0.484558	No	Yes
East Asia	Lake sediment core	1965	4	0	0.296603	0.109187	0.484018	No	Yes
East Asia	Lake sediment core	1964	4	0	0.294658	0.105616	0.4837	No	Yes
East Asia	Lake sediment core	1963	4	0	0.292552	0.101536	0.483568	No	Yes
East Asia	Lake sediment core	1962	4	0	0.293037	0.0972683	0.488805	No	Yes
East Asia	Lake sediment core	1961	4	0	0.293522	0.0928758	0.494167	No	Yes
East Asia	Lake sediment core	1960	4	0	0.292335	0.090612	0.494059	No	Yes
East Asia	Lake sediment core	1959	4	0	0.291149	0.0882904	0.494008	No	Yes
East Asia	Lake sediment core	1958	4	0	0.289963	0.0859118	0.494015	No	Yes
East Asia	Lake sediment core	1957	4	0	0.288777	0.0834772	0.494077	No	Yes
East Asia	Lake sediment core	1956	4	0	0.283357	0.0781196	0.488594	No	Yes
East Asia	Lake sediment core	1955	4	0	0.278026	0.0725629	0.48349	No	Yes
East Asia	Lake sediment core	1954	4	0	0.272696	0.0666511	0.478741	No	Yes
East Asia	Lake sediment core	1953	4	0	0.267365	0.0603872	0.474344	No	Yes
East Asia	Lake sediment core	1952	4	0	0.262035	0.0537759	0.470294	No	Yes
East Asia	Lake sediment core	1951	4	0	0.256741	0.0468829	0.466598	No	Yes
East Asia	Lake sediment core	1950	4	0	0.252096	0.0406791	0.463512	No	Yes
East Asia	Lake sediment core	1949	4	0	0.247451	0.0341302	0.460771	No	Yes
East Asia	Lake sediment core	1948	4	0	0.242806	0.0272454	0.458367	No	Yes
East Asia	Lake sediment core	1947	4	0	0.244445	0.0271453	0.461746	No	Yes
East Asia	Lake sediment core	1946	4	0	0.236247	0.0293388	0.443156	No	Yes
East Asia	Lake sediment core	1945	4	0	0.228049	0.0314888	0.42461	No	Yes
East Asia	Lake sediment core	1944	4	0	0.219851	0.0335883	0.406114	No	Yes
East Asia	Lake sediment core	1943	4	0	0.211653	0.0356283	0.387678	No	Yes
East Asia	Lake sediment core	1942	4	0	0.203364	0.0374487	0.369279	No	Yes
East Asia	Lake sediment core	1941	4	0	0.195075	0.0391827	0.350967	No	Yes
East Asia	Lake sediment core	1940	4	0	0.186786	0.0408123	0.332759	No	Yes
East Asia	Lake sediment core	1939	4	0	0.178497	0.0423147	0.314678	No	Yes
East Asia	Lake sediment core	1938	4	0	0.170271	0.0437678	0.296774	No	Yes
East Asia	Lake sediment core	1937	4	0	0.166067	0.0445126	0.287622	No	Yes
East Asia	Lake sediment core	1936	4	0	0.161863	0.0451957	0.278531	No	Yes
East Asia	Lake sediment core	1935	4	0	0.15766	0.045809	0.26951	No	Yes
East Asia	Lake sediment core	1934	4	0	0.153393	0.0462346	0.260552	No	Yes
East Asia	Lake sediment core	1933	4	0	0.149127	0.0465687	0.251686	No	Yes
East Asia	Lake sediment core	1932	4	0	0.144861	0.0467984	0.242923	No	Yes
East Asia	Lake sediment core	1931	4	0	0.142056	0.0475665	0.236545	No	Yes
East Asia	Lake sediment core	1930	4	0	0.144751	0.0568743	0.232627	No	Yes
East Asia	Lake sediment core	1929	4	0	0.147446	0.065366	0.229525	No	Yes
East Asia	Lake sediment core	1928	4	0	0.160698	0.0744399	0.246957	No	Yes
East Asia	Lake sediment core	1927	4	0	0.173951	0.0830315	0.264871	No	Yes
East Asia	Lake sediment core	1926	4	0	0.187204	0.091211	0.283197	No	Yes
East Asia	Lake sediment core	1925	4	0	0.200617	0.0993701	0.301863	No	Yes
East Asia	Lake sediment core	1924	4	0	0.214029	0.107237	0.320821	No	Yes
East Asia	Lake sediment core	1923	4	0	0.227442	0.114854	0.340029	No	Yes
East Asia	Lake sediment core	1922	4	0	0.240854	0.122259	0.359449	No	Yes
East Asia	Lake sediment core	1921	4	0	0.254279	0.129508	0.37905	No	Yes
East Asia	Lake sediment core	1920	4	0	0.267704	0.136601	0.398808	No	Yes
East Asia	Lake sediment core	1919	4	0	0.281129	0.14356	0.418699	No	Yes
East Asia	Lake sediment core	1918	4	0	0.294555	0.150402	0.438707	No	Yes
East Asia	Lake sediment core	1917	4	0	0.307992	0.157169	0.458815	No	Yes
East Asia	Lake sediment core	1916	4	0	0.277792	0.116249	0.439335	No	Yes
East Asia	Lake sediment core	1915	4	0	0.238286	0.0530182	0.423553	No	Yes
East Asia	Lake sediment core	1914	4	0	0.227195	0.0471366	0.407254	No	Yes
East Asia	Lake sediment core	1913	4	0	0.216109	0.0409237	0.391295	No	Yes
East Asia	Lake sediment core	1912	4	0	0.205023	0.0343427	0.375704	No	Yes
East Asia	Lake sediment core	1911	4	0	0.193937	0.0273638	0.360511	No	Yes
East Asia	Lake sediment core	1910	4	0	0.182851	0.0199569	0.345746	No	Yes
East Asia	Lake sediment core	1909	4	0	0.169331	0.0211244	0.317538	No	Yes
East Asia	Lake sediment core	1908	4	0	0.155811	0.0222717	0.28935	No	Yes
East Asia	Lake sediment core	1907	4	0	0.14229	0.0233913	0.261189	No	Yes
East Asia	Lake sediment core	1906	4	0	0.12877	0.0244716	0.233069	No	Yes
East Asia	Lake sediment core	1905	4	0	0.115212	0.0254297	0.204994	No	Yes
East Asia	Lake sediment core	1904	4	0	0.101654	0.0262927	0.177015	No	Yes
East Asia	Lake sediment core	1903	4	0	0.096356	0.0254031	0.167309	No	Yes
East Asia	Lake sediment core	1902	4	0	0.0920847	0.0255517	0.158618	No	Yes
East Asia	Lake sediment core	1901	4	0	0.0878134	0.0256823	0.149944	No	Yes
East Asia	Lake sediment core	1900	4	0	0.0835874	0.0258715	0.141303	No	Yes
East Asia	Lake sediment core	1899	4	0	0.0793613	0.0260352	0.132687	No	Yes
East Asia	Lake sediment core	1898	4	0	0.0751353	0.0261665	0.124104	No	Yes
East Asia	Lake sediment core	1897	4	0	0.0709092	0.0262559	0.115563	No	Yes
East Asia	Lake sediment core	1896	4	0	0.0666832	0.0262899	0.107076	No	Yes
East Asia	Lake sediment core	1895	4	0	0.0624572	0.0262492	0.0986652	No	Yes
East Asia	Lake sediment core	1894	4	0	0.0582829	0.0262069	0.0903589	No	Yes
East Asia	Lake sediment core	1893	4	0	0.0539826	0.0258659	0.0820994	No	Yes
East Asia	Lake sediment core	1892	4	0	0.0554452	0.0274463	0.0834441	No	Yes
East Asia	Lake sediment core	1891	4	0	0.0569078	0.0285118	0.0853038	No	Yes
East Asia	Lake sediment core	1890	4	0	0.0583562	0.0290541	0.0876584	No	Yes
East Asia	Lake sediment core	1889	4	0	0.0598047	0.0291461	0.0904633	No	Yes
East Asia	Lake sediment core	1888	4	0	0.0612532	0.0288443	0.093662	No	Yes
East Asia	Lake sediment core	1887	4	0	0.0627016	0.0282087	0.0971946	No	Yes
East Asia	Lake sediment core	1886	4	0	0.0641252	0.0272478	0.101003	No	Yes
East Asia	Lake sediment core	1885	4	0	0.0655488	0.0260614	0.105036	No	Yes
East Asia	Lake sediment core	1884	4	0	0.0669724	0.0246914	0.109253	No	Yes
East Asia	Lake sediment core	1883	4	0	0.068396	0.0231716	0.11362	No	Yes
East Asia	Lake sediment core	1882	4	0	0.0697736	0.0214479	0.118099	No	Yes
East Asia	Lake sediment core	1881	4	0	0.0711512	0.0196266	0.122676	No	Yes
East Asia	Lake sediment core	1880	4	0	0.0725288	0.0177249	0.127333	No	Yes
East Asia	Lake sediment core	1879	4	0	0.0739064	0.0157563	0.132056	No	Yes
East Asia	Lake sediment core	1878	4	0	0.0753338	0.0138147	0.136853	No	Yes
East Asia	Lake sediment core	1877	4	0	0.0767612	0.0118238	0.141699	No	Yes
East Asia	Lake sediment core	1876	4	0	0.0663705	0.01285	0.119891	No	Yes
East Asia	Lake sediment core	1875	4	0	0.0575881	0.0158486	0.0993275	No	Yes
East Asia	Lake sediment core	1874	4	0	0.0488056	0.0184821	0.079129	No	Yes
East Asia	Lake sediment core	1873	4	0	0.0400231	0.0201121	0.059934	No	Yes
East Asia	Lake sediment core	1872	4	0	0.0391432	0.0202079	0.0580785	No	Yes
East Asia	Lake sediment core	1871	4	0	0.0382633	0.0201808	0.0563457	No	Yes
East Asia	Lake sediment core	1870	4	0	0.0373834	0.0200128	0.0547539	No	Yes
East Asia	Lake sediment core	1869	4	0	0.0365035	0.019686	0.053321	No	Yes
East Asia	Lake sediment core	1868	4	0	0.0356236	0.0191843	0.0520629	No	Yes
East Asia	Lake sediment core	1867	4	0	0.0347437	0.0184955	0.0509919	No	Yes
East Asia	Lake sediment core	1866	4	0	0.0338638	0.017613	0.0501145	No	Yes
East Asia	Lake sediment core	1865	4	0	0.0330241	0.0166204	0.0494278	No	Yes
East Asia	Lake sediment core	1864	4	0	0.0321845	0.0154366	0.0489323	No	Yes
East Asia	Lake sediment core	1863	4	0	0.0313448	0.0140731	0.0486165	No	Yes
East Asia	Lake sediment core	1862	4	0	0.0305051	0.0125455	0.0484648	No	Yes
East Asia	Lake sediment core	1861	4	0	0.0296285	0.0108045	0.0484524	No	Yes
East Asia	Lake sediment core	1860	3	0	0.0317679	0.00429722	0.0592386	No	Yes
East Asia	Lake sediment core	1859	3	0	0.0325423	0.00410392	0.0609806	No	Yes
East Asia	Lake sediment core	1858	3	0	0.0333166	0.00390804	0.0627252	No	Yes
East Asia	Lake sediment core	1857	3	0	0.034091	0.00370982	0.0644722	No	Yes
East Asia	Lake sediment core	1856	3	0	0.0348372	0.00345656	0.0662178	No	Yes
East Asia	Lake sediment core	1855	3	0	0.0355833	0.00320176	0.0679649	No	Yes
East Asia	Lake sediment core	1854	3	0	0.0363295	0.00294554	0.0697134	No	Yes
East Asia	Lake sediment core	1853	3	0	0.0370756	0.00268804	0.0714632	No	Yes
East Asia	Lake sediment core	1852	3	0	0.0377787	0.00234947	0.0732079	No	Yes
East Asia	Lake sediment core	1851	3	0	0.0384817	0.00201022	0.0749532	No	Yes
East Asia	Lake sediment core	1850	3	0	0.0391848	0.00167035	0.0766992	No	Yes
East Asia	Lake sediment core	1849	2	0	0.0596643	0.00933443	0.109994	No	Yes
East Asia	Lake sediment core	1848	2	0	0.0608189	0.00896423	0.112673	No	Yes
East Asia	Lake sediment core	1847	2	0	0.0619734	0.00859404	0.115353	No	Yes
East Asia	Lake sediment core	1846	2	0	0.063128	0.00822384	0.118032	No	Yes
East Asia	Lake sediment core	1845	2	0	0.0642825	0.00785365	0.120711	No	Yes
East Asia	Lake sediment core	1844	2	0	0.0654371	0.00748346	0.123391	No	Yes
East Asia	Lake sediment core	1843	2	0	0.0665916	0.00711326	0.12607	No	Yes
East Asia	Lake sediment core	1842	2	0	0.0677462	0.00674307	0.128749	No	Yes
East Asia	Lake sediment core	1841	2	0	0.0689008	0.00637287	0.131429	No	Yes
East Asia	Lake sediment core	1840	2	0	0.0700553	0.00600268	0.134108	No	Yes
East Asia	Lake sediment core	1839	2	0	0.0712099	0.00563249	0.136787	No	Yes
East Asia	Lake sediment core	1838	2	0	0.0723644	0.00526229	0.139467	No	Yes
East Asia	Lake sediment core	1837	2	0	0.073519	0.0048921	0.142146	No	Yes
East Asia	Lake sediment core	1836	2	0	0.0746735	0.0045219	0.144825	No	Yes
East Asia	Lake sediment core	1835	2	0	0.0758281	0.00415171	0.147504	No	Yes
East Asia	Lake sediment core	1834	2	0	0.0769827	0.00378152	0.150184	No	Yes
[truncated: 3,343 more rows]

## Sheet: Fig 3 data
Same as 'Fig 2 data', with a temporal range between 1980 and 2012

## Sheet: Table 1
Region	Type Of Archive	P value of modelled deposition	tau of modelled deposition	P value of sediment accumulation	tau of sediment accumulation				*p value indicates the signifincance level of a trend
Africa	Lake sediment core	0	0.284926	0	0.659091				**the sign of tau indictes the trend direction
Africa	Peat core	0.06	0.129966	0	0.556818
Antarctica	Ice core	0.3	0.0712315	0	-0.515152
Arctica	Ice core	0.22	0.084978	0.57	-0.0719697
Arctica	Lake sediment core	0.23	0.0824786	0.05	-0.238636
Arctica	Marine sediment core	0.35	-0.0649831	0.01	0.30303
Arctica	Peat core	0.37	0.0624838	0	-0.738636
Central Asia	Ice core	0	0.236189	0.68	0.0530303
Central Asia	Lake sediment core	0	0.23119	0	0.598485
East Asia	Lake sediment core	0	0.304921	0	0.996212
East Asia	Marine sediment core	0	0.266181	0.61	0.0643939
East Asia	Peat core	0	0.30742	0	-0.640152
Europe	Lake sediment core	0	-0.299922	0	-0.833333
Europe	Marine sediment core	0.12	0.107472	0.7	0.0492424
Europe	Peat core	0	-0.196199	0	-0.590909
Indian Ocean	Peat core	0	0.1937	0	-1
Latin America	Lake sediment core	0	0.234939	0.02	0.291667
Latin America	Peat core	0.13	0.104973	0	-0.655303
North America	Ice core	0.01	0.172455	0	-0.776515
North America	Lake sediment core	0.01	0.1912	0.72	-0.0454545
North America	Marine sediment core	0.76	0.0212445	0	-0.465909
North America	Peat core	0.02	0.164957	0.25	-0.143939
Oceania	Lake sediment core	0	0.218693	0	0.715909
Southeast Asia	Lake sediment core	0	0.272429	0.15	-0.17803
